# Supplementary material for: Nuclear localization of TET2 requires β-catenin activation and correlates with favourable prognosis in colorectal cancer
Source: Cell Death Dis. 2023 Aug 24;14(8):552. doi: 10.1038/s41419-023-06038-x (PMC10449923; doi:10.1038/s41419-023-06038-x)
Supplement: Supplementary file 8 — Table S1 [file 41419_2023_6038_MOESM8_ESM.xlsx]

## Sheet: Sheet 1
No.		TET2 Expression	TET2 Location	TET2 Location in Low TET2	5mC	5hmC	Gender	Age	Surgery time	Status	Follow-up time	Survival time (Month）	Distant metastasis	Tumor diameter	DUCKS stage	T	N	M	adjuvant chemotherapy	Legend
			Low	No expression						Death			No				N0	M0	NO	0
		Low	Cytoplasm	Cytoplasm	Low	Low	Male			Live			Yes	< 5 cm	A	T1	N1	M1	YES	1
		High	Nucleus	Nucleus	High	High	Female							≥5 cm	B	T2	N2			2
															C	T3				3
															D	T4				4
1	Tissue Array	2	1		2	2	2	47	2009-11-02	0	2010-12-14	13	0	2	1	4	0	0
2	Tissue Array	1	0	0	2	1	1	65	2009-11-02	0	2010-11-05	12	0	1	3	4	2	0
3	Tissue Array	2	2		2	2	1	71	2009-11-05	1	2015-07-31	68	0	2	1	3	0	0
4	Tissue Array	2	2		2	1	1	58	2009-11-05	1	2015-07-31	68	0	1	1	3	0	0
5	Tissue Array	2	1		2	2	1	49	2009-11-09	0	2011-04-22	17	1	2	4	3	0	1
6	Tissue Array	2	2		2	2	1	72	2009-11-10	1	2015-07-31	68	0	1	1	2	0	0
7	Tissue Array	2	2		2	2	1	57	2009-11-11	1	2015-07-31	68	0	2	3	4	1	0
8	Tissue Array	1	0	1	2	2	1	83	2009-11-12	0	2011-03-30	16	0	1	1	3	0	0
9	Tissue Array	2	1		2	2	2	66	2009-11-13	0	2012-02-14	27	0	2	1	3	0	0
10	Tissue Array	1	0	0	2	2	2	60	2009-11-13	0	2013-12-19	49	0	2	3	3	1	0
11	Tissue Array	2	1		2	2	1	47	2009-11-16	0	2012-01-26	26	1	2	4	4	1	1
12	Tissue Array	2	1		2	2	1	57	2009-11-17	0	2011-12-17	25	1	2	4	3	0	1
13	Tissue Array	1	0	2	2	2	2	68	2009-11-18	1	2015-07-31	68	0	1	1	3	0	0
14	Tissue Array	2	1		2	2	1	59	2009-11-30	1	2015-07-31	68	0	1	1	3	0	0
15	Tissue Array	2	1		2	2	2	58	2009-12-01	0	2011-02-25	14	0	1	3	3	2	0
16	Tissue Array	1	0	0	2	1	1	81	2009-12-03	0	2010-08-22	8	0	1	3	3	1	0
17	Tissue Array	1	0	2	2	2	2	81	2009-12-03	0	2010-08-04	8	0	2	1	3	0	0
18	Tissue Array	2	2		2	2	1	60	2009-12-07	1	2015-07-31	67	0	2	1	3	0	0
19	Tissue Array	1	0	0	2	2	1	22	2009-12-07	0	2011-12-27	24	0	2	3	3	1	0
20	Tissue Array	2	1		2	2	2	80	2009-12-07	0	2012-07-28	31	0	1	3	3	2	0
21	Tissue Array	2	1		2	2	1	84	2009-12-07	0	2012-05-29	29	0	1	1	3	0	0
22	Tissue Array	2	2		2	2	1	78	2009-12-09	0	2015-05-19	65	0	2	1	3	0	0
23	Tissue Array	1	0	1	2	2	1	82	2009-12-10	0	2014-08-15	56	0	2	1	3	0	0
24	Tissue Array	2	2		2	2	1	53	2009-12-11	1	2015-07-31	67	0	2	1	3	0	0
25	Tissue Array	2	2		2	2	1	83	2009-12-14	0	2013-06-13	41	0	2	2	3	0	0
26	Tissue Array	1	0	1	2	2	1	57	2009-12-15	0	2010-05-11	4	0	2	3	3	1	0
27	Tissue Array	1	0	1	2	2	2	64	2009-12-16	0	2011-11-26	23	0	2	1	4	0	0
28	Tissue Array	2	2		2	2	2	63	2009-12-17	1	2015-07-31	67	0	2	2	4	0	0
29	Tissue Array	1	0	2	2	2	1	53	2009-12-17	1	2015-07-31	67	0	1	3	3	1	0
30	Tissue Array	1	0	2	2	1	2	81	2009-12-23	0	2013-11-27	47	0	2	3	3	1	0
31	Tissue Array	2	1		2	2	1	74	2009-12-29	1	2015-07-31	67	0	1	2	4	0	0
32	Tissue Array	1	0	0	2	1	1	60	2010-01-06	1	2016-06-06	77	0	2	1	3	0	0
33	Tissue Array	2	1		2	2	2	78	2010-01-06	1	2016-06-06	77	0	2	1	3	0	0
34	Tissue Array	2	1		2	2	2	55	2010-01-06	0	2011-07-21	18	0	2	3	3	1	0
35	Tissue Array	2	1		2	2	2	51	2010-01-21	1	2016-06-06	76	0	2	1	3	0	0
36	Tissue Array	1	0	2	2	2	2	53	2010-01-25	0	2011-05-20	15	0	2	2	4	0	0
37	Tissue Array	1	0	1	2	2	1	56	2010-01-25	0	2011-09-27	20	0	1	3	3	2	0
38	Tissue Array	2	1		2	2	1	68	2010-01-25	0	2013-10-08	44	0	1	3	3	1	0
39	Tissue Array	1	0	0	2	1	2	62	2010-02-01	0	2012-03-26	25	0	2	3	3	2	0
40	Tissue Array	2	1		2	2	1	77	2010-02-01	0	2012-01-13	23	0	2	1	3	0	0
41	Tissue Array	2	2		2	2	1	45	2010-02-01	1	2016-06-06	76	0	2	1	2	0	0
42	Tissue Array	1	0	0	2	2	1	79	2010-02-03	0	2012-12-13	34	0	2	2	4	0	0
43	Tissue Array	2	2		2	2	2	41	2010-02-04	1	2016-06-06	76	0	1	3	3	1	0
44	Tissue Array	2	1		2	1	1	82	2010-02-04	1	2016-06-06	76	0	1	1	3	0	0
45	Tissue Array	1	0	1	2	1	1	70	2010-02-05	0	2010-03-03	1	0	2	3	3	1	0
46	Tissue Array	1	0	2	2	2	1	46	2010-02-08	1	2016-06-06	75	0	2	3	3	1	0
47	Tissue Array	1	0	0	2	1	2	78	2010-02-08	0	2013-12-11	46	1	2	4	3	1	1
48	Tissue Array	2	1		2	2	1	59	2010-02-08	0	2012-04-19	26	0	1	3	3	1	0
49	Tissue Array	2	2		2	2	1	52	2010-02-10	1	2016-06-06	75	0	1	1	3	0	0
50	Tissue Array	2	1		2	2	1	69	2010-02-11	1	2016-06-06	75	0	1	1	3	0	0
51	Tissue Array	1	0	0	2	1	2	75	2010-02-11	0	2012-05-02	26	0	2	3	4	2	0
52	Tissue Array	2	1		2	2	1	70	2010-02-12	1	2016-06-06	75	0	1	3	3	1	0
53	Tissue Array	2	2		2	2	1	72	2010-02-20	0	2012-03-01	24	0	2	1	3	0	0
54	Tissue Array	2	1		2	2	2	61	2010-02-20	0	2013-08-13	41	0	1	3	3	1	0
55	Tissue Array	1	0	1	2	1	1	78	2010-02-22	1	2016-06-06	75	0	2	3	3	1	0
56	Tissue Array	2	1		1	2	1	73	2010-02-24	1	2016-06-06	75	0	2	1	2	0	0
57	Tissue Array	1	0	2	2	2	1	85	2010-02-25	0	2012-11-30	33	0	2	1	2	0	0
58	Tissue Array	2	1		2	2	2	56	2010-03-01	0	2011-05-10	14	0	2	1	3	0	0
59	Tissue Array	1	0	2	2	2	1	45	2010-03-04	1	2016-06-06	75	0	2	3	3	1	0
60	Tissue Array	2	1		2	2	2	86	2010-03-08	0	2012-09-23	30	0	2	3	3	1	0
61	Tissue Array	2	2		2	2	1	76	2010-03-18	1	2016-06-06	74	0	2	1	3	0	0
62	Tissue Array	2	1		2	2	2	71	2010-03-18	0	2011-06-20	15	0	2	3	4	1	0
63	Tissue Array	2	1		2	2	1	80	2010-03-19	0	2012-11-17	31	0	2	3	3	1	0
64	Tissue Array	2	1		2	2	2	70	2010-03-22	1	2016-06-06	74	0	1	1	3	0	0
65	Tissue Array	1	0	1	2	2	1	68	2010-03-22	0	2011-07-10	15	0	2	3	3	1	0
66	Tissue Array	1	0	0	2	1	1	50	2010-03-29	1	2016-06-06	74	0	1	1	3	0	0
67	Tissue Array	1	0	0	2	2	2	70	2010-03-30	1	2016-06-06	74	0	1	1	3	0	0
68	Tissue Array	2	2		2	2	1	56	2010-04-01	1	2016-06-06	74	0	2	1	2	0	0
69	Tissue Array	1	0	2	2	2	1	85	2010-04-09	1	2016-06-06	73	0	1	1	3	0	0
70	Tissue Array	1	0	2	2	2	2	71	2010-04-13	1	2016-06-06	73	0	2	2	3	0	0
71	Tissue Array	2	2		2	2	2	77	2010-04-14	1	2016-06-06	73	0	1	3	3	1	0
72	Tissue Array	2	1		2	2	2	61	2010-04-14	1	2016-06-06	73	0	1	2	4	0	0
73	Tissue Array	2	1		2	2	2	60	2010-04-16	1	2016-06-06	73	0	1	1	2	0	0
74	Tissue Array	1	0	1	2	2	1	80	2010-04-20	0	2011-09-30	17	0	2	1	3	0	0
75	Tissue Array	2	2		2	2	2	84	2010-04-21	1	2016-06-06	73	0	1	1	3	0	0
76	Tissue Array	2	2		2	2	2	63	2010-04-23	1	2016-06-06	73	0	1	1	3	0	0
77	Tissue Array	1	0	1	2	2	2	81	2010-04-26	0	2010-05-04	1	0	2	3	3	1	0
78	Tissue Array	2	2		2	2	2	87	2010-04-26	0	2015-06-03	61	0	1	1	3	0	0
79	Tissue Array	2	2		2	2	1	58	2010-04-28	1	2016-06-06	73	0	2	1	3	0	0
80	Tissue Array	2	1		2	2	2	58	2010-05-03	0	2010-07-29	2	0	2	3	3	1	0
81	Tissue Array	1	0	0	2	1	2	53	2010-05-10	1	2016-06-06	72	0	2	2	4	1	0
82	Tissue Array	1	0	2	2	1	2	93	2010-05-10	0	2011-08-11	15	0	2	2	4	0	0
83	Tissue Array	2	2		2	2	2	22	2010-05-11	0	2015-09-23	64	0	2	3	3	1	0
84	Tissue Array	1	0	2	2	2	2	87	2010-05-11	0	2012-08-13	27	0	2	3	4	1	0
85	Tissue Array	1	0	2	2	2	1	82	2010-05-18	0	2012-02-06	20	0	2	3	3	2	0
86	Tissue Array	2	2		2	2	1	80	2010-05-20	0	2014-05-20	48	0	2	2	2	0	0
87	Tissue Array	2	1		2	1	2	85	2010-05-20	0	2014-05-14	47	0	2	1	3	0	0
88	Tissue Array	1	0	0	2	2	1	55	2009-11-11	0	2010-04-01	4	0	1	3	3	2	0
89	Tissue Array	2	2		1	2	2	76	2009-12-04	0	2010-07-17	7	0	2	3	4	2	0
90	Tissue Array	1	0	1	2	1	1	64	2009-12-07	0	2010-05-14	5	0	2	1	3	0	0
91	Tissue Array	2	2		2	2	2	64	2009-12-23	1	2015-07-31	67	0	1	1	3	0	0
92	Tissue Array	1	0	1	2	2	2	67	2010-01-20	0	2011-07-18	17	0	1	1	3	0	0
93	Tissue Array	2	1		2	2	1	80	2010-01-22	0	2011-01-26	12	0	2	3	3	1	0
94	Tissue Array	2	2		2	2	2	78	2007-06-01	0	2010-02-18	32	0	2	2	4	0	0
95	Tissue Array	2	1		2	1	2	74	2007-06-02	0	2008-01-22	7	0	2	3	3	2	0
96	Tissue Array	2	1		2	2	2	81	2007-06-04	0	2008-08-24	14	0	1	1	3	0	0
97	Tissue Array	2	2		2	2	2	64	2007-06-04	1	2015-07-12	97	0	2	2	4	0	0
98	Tissue Array	2	2		2	2	1	62	2007-06-06	1	2015-07-12	97	0	2	1	3	0	0
99	Tissue Array	1	0	0	2	1	1	57	2007-06-06	0	2008-04-24	10	0	1	3	4	1	0
100	Tissue Array	2	2		2	2	1	76	2007-06-10	1	2015-07-12	97	0	2	2	4	0	0
101	Tissue Array	2	2		2	2	2	60	2007-06-10	1	2015-07-12	97	0	2	1	3	1	0
102	Tissue Array	2	2		2	2	2	60	2007-06-11	0	2010-10-09	40	0	2	1	3	0	0
103	Tissue Array	2	2		2	2	1	61	2007-06-13	1	2015-07-12	97	0	2	3	3	1	0
104	Tissue Array	2	1		2	2	2	54	2007-06-15	0	2008-03-20	9	0	1	1	3	0	0
105	Tissue Array	2	2		2	2	1	74	2007-06-16	1	2015-07-12	97	0	2	1	3	0	0
106	Tissue Array	2	2		2	2	2	70	2007-07-01	1	2015-07-12	96	0	2	1	3	0	0
107	Tissue Array	2	2		2	2	2	76	2007-07-01	0	2015-02-03	91	0	1	1	3	0	0
108	Tissue Array	2	1		2	2	1	57	2007-07-01	0	2011-02-06	43	0	2	1	3	0	0
109	Tissue Array	2	2		2	2	2	66	2007-07-01	0	2013-11-17	76	0	2	3	3	1	0
110	Tissue Array	2	2		2	2	1	65	2007-07-01	1	2015-07-12	96	0	2	1	3	0	0
111	Tissue Array	2	1		2	2	2	50	2007-07-01	0	2009-10-30	27	0	1	2	4	2	0
112	Tissue Array	2	2		2	2	1	80	2007-07-01	1	2015-07-12	96	0	1	1	3	0	0
113	Tissue Array	1	0	0	2	1	2	70	2007-07-01	0	2007-09-11	2	0	2	3	3	2	0
114	Tissue Array	2	2		2	2	2	47	2007-08-01	1	2015-07-12	95	0	2	3	3	2	0
115	Tissue Array	2	2		2	2	1	68	2007-08-01	1	2015-07-12	95	0	2	1	3	0	0
116	Tissue Array	1	0	2	2	1	1	90	2007-08-01	0	2008-04-22	8	0	2	3	3	1	0
117	Tissue Array	2	2		2	1	1	65	2007-08-01	1	2015-07-12	95	0	1	3	4	1	0
118	Tissue Array	1	0	2	2	2	1	61	2007-08-01	1	2015-07-12	95	0	2	2	4	0	0
119	Tissue Array	2	1		2	2	2	78	2007-09-07	0	2009-01-15	16	0	1	1	3	0	0
120	Tissue Array	2	2		2	2	1	67	2007-09-07	0	2010-12-01	39	0	2	1	3	0	0
121	Tissue Array	2	2		2	2	1	68	2007-09-07	1	2015-07-12	94	0	1	1	2	0	0
122	Tissue Array	2	2		2	2	1	85	2007-09-07	1	2015-07-12	94	0	2	3	3	1	0
123	Tissue Array	2	2		2	2	2	63	2007-09-07	1	2015-07-12	94	0	2	1	3	0	0
124	Tissue Array	1	0	0	2	1	2	72	2007-09-07	0	2008-06-19	9	0	1	3	3	1	0
125	Tissue Array	2	2		2	2	2	78	2007-09-07	1	2015-07-12	94	0	1	1	3	0	0
126	Tissue Array	2	1		2	2	1	63	2007-09-07	1	2015-07-12	94	0	2	1	3	0	0
127	Tissue Array	2	1		2	2	1	77	2007-10-01	0	2008-05-27	7	0	2	3	4	1	0
128	Tissue Array	2	2		2	2	2	58	2007-10-02	1	2015-07-12	93	0	2	1	3	0	0
129	Tissue Array	2	1		2	2	1	62	2007-10-03	0	2009-02-16	16	0	2	3	3	1	0
130	Tissue Array	2	2		2	1	1	75	2007-10-04	1	2015-07-12	93	0	2	1	3	0	0
131	Tissue Array	2	1		2	2	1	58	2007-10-05	1	2015-07-12	93	0	1	3	3	1	0
132	Tissue Array	1	0	1	2	1	2	83	2007-10-06	0	2008-03-27	5	0	2	1	3	0	0
133	Tissue Array	2	2		2	2	1	75	2007-11-01	1	2015-07-01	92	0	1	2	4	0	0
134	Tissue Array	2	2		2	1	1	51	2007-11-02	1	2015-07-01	92	0	2	1	3	0	0
135	Tissue Array	2	2		2	2	2	86	2007-11-03	1	2015-07-01	92	0	2	1	3	0	0
136	Tissue Array	2	2		2	2	1	72	2007-11-04	0	2011-07-12	44	0	2	3	3	1	0
137	Tissue Array	1	0	2	2	2	1	65	2007-11-05	0	2010-04-14	29	0	2	3	4	1	0
138	Tissue Array	1	0	0	2	1	1	80	2007-11-06	0	2008-10-04	11	0	2	3	3	1	0
139	Tissue Array	2	2		2	2	2	75	2007-11-07	1	2015-07-12	91	0	2	1	3	0	0
140	Tissue Array	2	2		2	2	1	72	2007-12-10	1	2015-07-12	91	0	1	1	1	0	0
141	Tissue Array	2	1		2	2	2	72	2007-12-08	0	2009-01-09	13	0	1	1	3	0	0
142	Tissue Array	2	1		2	1	1	65	2007-12-09	0	2008-12-11	12	0	2	1	3	0	0
143	Tissue Array	1	0	2	2	2	1	79	2007-12-11	0	2012-10-21	58	0	1	1	2	0	0
144	Tissue Array	2	2		2	2	2	43	2007-12-12	1	2015-07-01	91	0	1	3	3	1	0
145	Tissue Array	2	2		2	2	2	61	2007-12-13	1	2015-07-01	91	0	2	1	3	0	0
146	Tissue Array	1	0	2	2	1	1	73	2007-12-14	0	2010-08-14	32	0	2	2	4	0	0
147	Tissue Array	2	2		2	2	1	71	2008-01-01	0	2015-06-12	89	0	2	3	3	2	0
148	Tissue Array	1	0	0	2	1	2	80	2008-01-02	0	2013-06-06	65	0	2	3	3	1	0
149	Tissue Array	2	1		2	1	1	65	2008-01-03	0	2009-02-24	13	0	2	3	3	1	0
150	Tissue Array	2	2		2	2	2	52	2008-01-04	0	2009-05-04	16	0	2	3	3	2	0
151	Tissue Array	2	1		2	1	2	81	2008-01-05	1	2015-07-01	90	0	1	1	2	0	0
152	Tissue Array	2	2		2	1	1	60	2008-02-10	0	2009-12-13	22	0	2	3	3	1	0
153	Tissue Array	2	2		2	2	2	69	2008-02-10	1	2015-07-01	89	0	1	2	4	0	0
154	Tissue Array	2	2		2	2	2	64	2008-03-12	1	2015-07-01	88	0	1	1	3	0	0
155	Tissue Array	2	2		2	2	1	65	2008-03-12	0	2011-05-31	38	0	2	2	4	0	0
156	Tissue Array	2	1		2	2	1	83	2008-03-01	0	2009-09-29	18	0	2	3	4	1	0
157	Tissue Array	1	0	1	2	2	2	54	2008-03-01	1	2015-07-01	88	0	1	1	2	0	0
158	Tissue Array	2	2		2	2	2	79	2008-03-11	1	2015-07-01	88	0	2	1	3	0	0
159	Tissue Array	2	2		2	2	2	60	2008-03-01	1	2015-07-01	88	0	2	1	3	0	0
160	Tissue Array	2	2		2	2	2	50	2008-03-13	1	2015-07-01	88	0	1	3	3	1	0
161	Tissue Array	2	2		2	2	2	54	2008-03-10	1	2015-07-01	88	0	1	3	3	1	0
162	Tissue Array	2	2		2	2	2	62	2008-03-01	0	2013-09-23	66	0	2	1	3	0	0
163	Tissue Array	2	2		2	2	1	74	2008-03-01	1	2015-07-01	88	0	2	3	3	1	0
164	Tissue Array	1	0	0	2	1	2	65	2008-03-01	0	2011-03-01	36	0	2	3	3	2	0
165	Tissue Array	1	0	1	2	2	1	75	2008-03-01	1	2015-07-01	88	0	1	3	3	1	0
166	Tissue Array	2	2		2	2	1	70	2008-03-01	1	2015-07-01	88	0	1	1	3	0	0
167	Tissue Array	2	2		2	2	2	73	2008-03-01	1	2015-07-01	88	0	2	1	3	0	0
168	Tissue Array	2	2		2	2	1	58	2008-03-01	1	2015-07-01	88	0	2	1	3	0	0
169	Tissue Array	2	1		2	2	2	71	2008-03-01	0	2010-11-23	32	0	1	1	3	0	0
170	Tissue Array	2	2		2	2	2	61	2008-04-01	1	2015-07-01	87	0	1	2	4	0	0
171	Tissue Array	2	2		2	2	2	75	2008-04-01	0	2013-01-10	57	0	2	1	3	0	0
172	Tissue Array	2	2		2	2	2	76	2008-04-01	0	2008-08-01	4	0	2	3	3	1	0
173	Tissue Array	2	2		2	2	2	77	2007-06-22	1	2015-07-01	97	0	2	1	3	0	0
174	Tissue Array	2	1		2	2	1	74	2007-06-01	0	2011-06-25	47	0	1	1	3	0	0
175	Tissue Array	2	1		2	2	1	61	2005-06-29	0	2010-07-26	36	0	1	1	3	0	0
176	Tissue Array	2	1		2	2	1	60	2007-07-14	0	2009-08-30	25	0	1	1	3	0	0
177	Tissue Array	2	2		2	2	2	72	2007-08-12	1	2015-07-01	95	0	1	1	3	0	0
178	Tissue Array	2	1		2	2	2	61	2007-08-12	0	2008-06-15	10	0	2	3	3	2	0
179	Tissue Array	2	1		2	2	2	64	2007-09-01	0	2009-10-11	25	0	2	3	4	2	0
180	Tissue Array	2	2		2	2	2	55	2007-09-10	1	2015-07-01	94	0	1	1	3	0	0
181	Tissue Array	2	2		2	2	1	76	2007-09-01	0	2008-07-28	10	0	2	3	3	1	0
182	Tissue Array	1	0	2	2	2	2	63	1905-06-29 21:36:00	0	2009-02-19	17	0	1	1	3	0	0
183	Tissue Array	2	1		2	2	1	91	2007-09-01	0	2007-11-08	2	0	1	3	3	1	0
184	Tissue Array	2	2		2	1	2	60	2007-12-04	0	2010-07-24	31	0	1	1	3	0	0
185	Tissue Array	2	2		2	2	1	78	2007-12-05	1	2015-07-01	91	0	1	1	3	0	0
186	Tissue Array	2	2		2	2	1	51	2007-12-07	1	2015-07-01	91	0	1	3	3	1	0
187	Tissue Array	2	2		2	2	2	67	2008-01-10	0	2011-01-25	36	0	1	1	3	0	0
188	Tissue Array	2	2		2	2	1	51	2008-01-10	0	2012-04-25	51	0	1	1	3	1	0
189	Tissue Array	2	1		2	2	1	72	2008-01-11	0	2008-05-23	4	0	1	3	4	1	0
190	Tissue Array	2	2		2	2	1	69	2008-03-01	1	2015-07-01	88	0	1	1	3	0	0
191	Tissue Array	2	2		2	2	1	67	2008-03-01	1	2015-07-01	88	0	2	1	2	0	0
192	Tissue Array	2	1		2	2	1	73	2008-03-01	0	2010-03-27	24	0	2	3	3	1	0
193	Tissue Array	1	0	1	2	2	2	70	2008-04-01	0	2012-07-15	51	0	2	3	4	2	1a
194	Tissue Array	2	2		2	2	2	75	2008-04-11	0	2011-04-12	36	0	1	2	4	0	0
195	Paraffin Section	2	2		2	2	1	44	2007-04-23	1	2016-07-21	110	0	1	3	4	1	0	1
196	Paraffin Section	2	2		1	2	2	60	2008-01-11	1	2016-06-30	101	0	1	1	2	0	0	1
197	Paraffin Section	2	2		2	2	2	60	2008-01-15	1	2018-08-06	126	0	2	3	4	0	0	1
198	Paraffin Section	1	0	1	2	1	1	62	2008-02-18	0	2009-05-01	14	1	2	4	3	0	1	1
199	Paraffin Section	2	2		1	2	1	74	2008-02-25	1	2017-06-23	111	0	1	1	1	0	0	1
200	Paraffin Section	1	0	1	1	1	1	37	2008-02-29	0	2010-11-15	32	0	1	1	2	0	0	0
201	Paraffin Section	1	0	2	1	2	1	51	2008-03-25	1	2016-07-21	99	0	2	2	4	0	0	1
202	Paraffin Section	2	2		1	2	2	76	2008-04-14	1	2016-09-13	100	0	2	4	4	0	0	0
203	Paraffin Section	2	2		1	2	2	69	2008-04-15	1	2019-07-22	135	0	1	1	3	0	0	0
204	Paraffin Section	2	2		1	2	1	60	2008-04-19	0	2010-05-18	24	0	1	1	2	0	0	1
205	Paraffin Section	1	0	1	1	2	1	35	2008-04-18	1	2016-03-08	94	0	2	3	3	1	0	0
206	Paraffin Section	1	0	0	1	1	1	53	2008-04-28	1	2019-07-22	134	0	2	2	3	0	0	0
207	Paraffin Section	1	0	2	1	1	2	66	2008-05-10	0	2012-07-15	50	0	1	3	4	0	0	1
208	Paraffin Section	2	2		1	2	2	79	2008-05-07	1	2016-09-09	100	0	1	3	4	1	0	1
209	Paraffin Section	1	0	0	2	1	2	74	2008-05-12	0	2010-05-18	24	0	2	3	4	1	0	1
210	Paraffin Section	1	0	1	1	1	2	38	2008-05-15	0	2009-05-15	12	1	2	4	4	1	1	1
211	Paraffin Section	1	0	0	1	1	1	67	2008-05-23	0	2011-02-15	32	0	2	3	3	1	0	1
212	Paraffin Section	2	2		2	2	2	72	2008-05-19	1	2018-07-16	121	0	2	3	4	1	0	0
213	Paraffin Section	1	0	0	1	2	1	58	2008-05-20	1	2017-03-17	105	0	2	2	4	0	0	0
214	Paraffin Section	2	2		1	2	2	73	2008-05-20	1	2016-07-21	98	0	2	2	4	0	0	1
215	Paraffin Section	1	0	2	2	1	1	62	2008-05-20	1	2018-05-16	119	0	2	2	4	0	0	1
216	Paraffin Section	1	0	2	1	1	2	54	2008-05-13	0	2009-05-15	12	1	2	4	4	1	1	1
217	Paraffin Section	1	0	0	2	1	2	39	2008-05-21	1	2016-09-07	99	0	1	2	3	0	0	1
218	Paraffin Section	2	2		1	2	2	58	2008-05-26	0	2011-05-15	35	0	2	4	3	0	0	0
219	Paraffin Section	1	0	2	2	2	1	52	2008-05-26	1	2016-07-21	97	0	1	2	1	0	0	0
220	Paraffin Section	1	0	2	1	2	1	58	2008-05-27	1	2016-05-24	95	0	2	2	3	0	0	1
221	Paraffin Section	2	2		1	2	2	83	2008-06-03	1	2016-05-24	95	0	2	2	4	0	0	1
222	Paraffin Section	2	2		2	2	1	35	2008-06-06	1	2019-07-22	133	0	2	2	4	0	0	0
223	Paraffin Section	2	1		2	1	2	60	2008-06-12	0	2014-06-15	72	0	2	3	4	1	0	0
224	Paraffin Section	2	2		1	2	2	77	2008-06-12	1	2016-07-22	97	0	2	1	2	0	0	1
225	Paraffin Section	2	2		2	1	1	60	2008-06-12	1	2016-11-17	101	0	1	2	4	0	0	0
226	Paraffin Section	1	0	2	1	1	1	50	2008-06-20	1	2016-09-09	98	1	1	4	3	0	1	1
227	Paraffin Section	2	2		1	2	1	62	2008-06-20	1	2019-07-22	133	0	1	2	3	0	0	0
228	Paraffin Section	2	2		2	2	1	54	2008-06-27	1	2017-08-17	109	0	1	2	4	0	0	1
229	Paraffin Section	1	0	2	2	2	1	56	2008-06-30	1	2019-07-25	132	0	1	3	3	1	0	0
230	Paraffin Section	1	0	1	2	2	1	62	2008-07-02	0	2016-03-15	92	0	2	3	3	1	0	1
231	Paraffin Section	1	0	0	2	1	1	49	2008-07-21	0	2009-04-15	8	0	1	4	3	1	0	0
232	Paraffin Section	2	1		2	2	2	49	2008-07-09	1	2016-09-18	98	0	2	3	3	1	0	0
233	Paraffin Section	2	2		1	2	1	79	2008-07-11	1	2016-07-22	96	0	1	3	3	1	0	0
234	Paraffin Section	2	2		2	1	1	57	2008-07-11	1	2018-03-20	116	0	2	2	4	0	0	0
235	Paraffin Section	2	2		2	2	1	68	2008-07-14	1	2018-07-11	119	0	2	2	4	0	0	0
236	Paraffin Section	2	2		1	1	1	71	2008-07-16	0	2009-01-01	5	1	2	4	4	1	1	1
237	Paraffin Section	2	2		1	2	2	46	2008-07-18	1	2018-05-28	118	0	1	1	1	0	0	1
238	Paraffin Section	1	0	2	1	2	2	74	2008-07-18	0	2012-09-04	49	0	1	1	2	0	0	0
239	Paraffin Section	1	0	0	1	1	2	48	2008-07-18	1	2016-02-02	90	0	1	3	3	1	0	1
240	Paraffin Section	2	2		2	1	1	61	2008-07-21	1	2018-05-16	117	0	1	1	2	0	0	0
241	Paraffin Section	1	0	0	2	1	1	76	2008-07-23	0	2017-11-25	112	0	1	1	2	0	0	0
242	Paraffin Section	1	0	2	2	2	1	72	2008-07-24	0	2011-02-15	30	0	2	4	4	1	0	1
243	Paraffin Section	1	0	0	2	2	1	69	2008-07-08	0	2009-07-27	12	1	2	4	4	1	1	0
244	Paraffin Section	1	0	1	1	1	2	70	2008-08-11	1	2015-03-31	79	0	2	2	3	0	0	1
245	Paraffin Section	1	0	2	2	1	1	50	2008-08-13	1	2018-07-11	118	0	2	3	3	1	0	0
246	Paraffin Section	2	2		1	2	1	59	2008-08-14	1	2016-12-28	100	0	2	2	4	0	0	0
247	Paraffin Section	2	2		2	1	1	55	2008-08-14	1	2018-07-13	118	0	1	1	2	0	0	0
248	Paraffin Section	2	1		2	1	1	81	2008-08-14	1	2016-06-30	94	0	1	2	4	0	0	0
249	Paraffin Section	2	2		2	2	2	37	2008-08-18	1	2017-09-25	109	0	1	1	1	0	0	1
250	Paraffin Section	2	2		2	2	1	52	2008-08-18	1	2015-12-11	87	0	1	2	4	0	0	0
251	Paraffin Section	2	1		2	2	1	72	2008-08-19	0	2010-11-15	26	0	1	2	3	0	0	1
252	Paraffin Section	2	2		2	2	2	66	2008-08-20	1	2015-07-09	82	1	1	4	3	0	1	0
253	Paraffin Section	2	1		1	2	2	53	2008-08-21	1	2012-11-14	50	0	2	2	4	0	0	0
254	Paraffin Section	2	1		2	2	2	74	2008-08-20	1	2010-11-17	26	0	1	1	3	0	0	0
255	Paraffin Section	2	2		2	2	1	45	2008-08-22	1	2018-07-11	118	0	2	3	4	1	0	0
256	Paraffin Section	2	2		1	2	1	62	2008-09-24	0	2012-07-30	46	0	2	3	3	1	0	0
257	Paraffin Section	1	0	1	2	2	2	44	2008-08-26	1	2015-12-15	87	1	2	4	2	1	1	0
258	Paraffin Section	1	0	0	2	1	1	52	2008-09-01	1	2019-06-03	129	0	1	2	3	0	0	0
259	Paraffin Section	2	1		2	2	1	55	2008-09-02	0	2013-04-15	55	1	2	4	3	0	1	0
260	Paraffin Section	2	2		2	2	1	62	2008-09-02	1	2016-01-14	88	0	1	3	4	1	0	0
261	Paraffin Section	1	0	2	1	1	1	54	2008-09-04	0	2010-11-12	26	1	2	4	4	1	1	1
262	Paraffin Section	2	1		2	1	1	73	2008-09-04	0	2009-02-11	5	0	2	4	3	1	0	1
263	Paraffin Section	1	0	0	2	1	2	79	2008-09-09	0	2010-01-14	16	1	2	4	3	1	1	0
264	Paraffin Section	2	1		2	2	2	29	2008-09-12	0	2010-07-13	22	0	2	4	4	1	0	1
265	Paraffin Section	2	2		2	2	1	55	2008-09-16	1	2016-01-14	87	0	2	3	4	1	0	1
266	Paraffin Section	2	2		2	2	1	60	2008-09-16	1	2017-06-01	104	0	2	3	4	1	0	1
267	Paraffin Section	2	1		2	1	2	56	2008-09-25	0	2013-02-19	52	0	2	3	4	0	0	1
268	Paraffin Section	2	2		2	2	1	33	2008-09-27	1	2016-10-19	96	0	2	2	4	0	0	1
269	Paraffin Section	1	0	1	2	1	2	56	2008-09-27	0	2010-01-21	15	0	1	2	3	0	0	1
270	Paraffin Section	2	2		2	2	1	60	2008-09-26	1	2016-10-26	97	0	2	2	3	0	0	1
271	Paraffin Section	2	1		2	2	1	43	2008-10-09	1	2016-03-10	89	0	2	3	4	1	0	0
272	Paraffin Section	2	2		2	2	1	59	2008-10-10	1	2018-09-27	119	0	1	2	3	0	0	1
273	Paraffin Section	2	2		2	2	1	71	2008-10-16	1	2017-01-19	99	0	2	2	3	0	0	1
274	Paraffin Section	2	2		2	2	1	69	2008-10-08	1	2016-03-31	89	0	1	1	1	0	0	0
275	Paraffin Section	2	1		2	2	2	68	2008-10-22	1	2016-10-26	96	0	2	2	4	0	0	0
276	Paraffin Section	2	1		2	2	2	63	2008-10-23	0	2014-06-28	68	0	2	2	4	0	0	1
277	Paraffin Section	2	2		2	2	1	61	2008-10-27	1	2019-07-25	128	0	2	2	4	0	0	0
278	Paraffin Section	1	0	2	2	2	1	61	2008-10-27	1	2016-03-10	88	0	1	1	2	0	0	1
279	Paraffin Section	2	1		2	2	1	51	2008-10-27	0	2013-07-15	56	0	2	3	4	1	0	1
280	Paraffin Section	1	0	0	2	1	2	60	2008-10-28	0	2011-04-15	29	1	1	4	3	1	1	0
281	Paraffin Section	2	2		2	2	2	52	2008-10-29	1	2016-05-25	90	0	1	2	3	0	0	0
282	Paraffin Section	2	2		2	2	2	59	2008-10-29	1	2016-05-25	90	0	1	1	3	0	0	1
283	Paraffin Section	2	2		2	2	1	73	2008-11-10	1	2016-12-07	96	0	1	1	1	0	0	1
284	Paraffin Section	2	2		2	2	1	29	2008-11-11	1	2017-06-21	103	0	2	3	4	1	0	1
285	Paraffin Section	2	1		2	1	2	30	2008-11-13	0	2012-12-15	49	0	2	2	4	1	0	0
286	Paraffin Section	2	1		2	1	2	67	2008-11-18	0	2012-01-31	38	0	1	3	2	1	0	1
287	Paraffin Section	2	2		2	2	2	53	2008-11-19	1	2014-03-31	64	0	1	1	1	0	0	1
288	Paraffin Section	2	2		2	2	2	52	2008-12-25	1	2016-04-22	87	0	1	1	1	0	0	1
289	Paraffin Section	2	2		2	2	2	63	2008-11-20	1	2017-06-13	102	0	1	1	1	0	0	1
290	Paraffin Section	2	2		2	2	1	63	2008-11-21	1	2016-07-26	92	0	1	1	1	0	0	1
291	Paraffin Section	2	2		2	2	1	63	2008-11-21	1	2016-11-11	95	0	2	2	4	0	0	1
292	Paraffin Section	2	1		2	2	1	61	2008-11-24	0	2012-01-15	37	1	2	4	3	1	1	1
293	Paraffin Section	2	1		2	1	1	70	2008-11-25	1	2014-08-25	69	0	1	2	4	0	0	0
294	Paraffin Section	2	1		2	2	2	78	2008-11-27	0	2011-06-10	30	1	2	4	3	1	1	0
295	Paraffin Section	2	2		2	2	2	60	2008-12-01	1	2019-07-25	127	0	1	2	3	0	0	1
296	Paraffin Section	2	1		2	1	2	32	2008-12-01	1	2018-05-16	113	0	2	2	3	0	0	1
297	Paraffin Section	2	2		2	2	2	56	2008-12-02	1	2018-07-13	115	0	1	1	2	0	0	0
298	Paraffin Section	1	0	0	2	2	1	74	2008-12-10	1	2019-07-25	127	0	2	2	4	0	0	1
299	Paraffin Section	2	1		2	2	2	83	2008-12-08	0	2010-02-18	14	1	2	4	4	0	1	0
300	Paraffin Section	2	1		2	2	1	57	2008-12-15	1	2018-07-13	114	0	1	2	4	0	0	1
301	Paraffin Section	2	2		2	2	2	67	2008-12-16	1	2016-11-08	94	0	1	2	3	1	0	1
302	Paraffin Section	1	0	1	2	1	1	68	2008-12-19	0	2009-04-15	3	1	2	4	4	1	1	1
303	Paraffin Section	1	0	1	2	2	1	35	2008-12-19	1	2015-06-19	78	0	1	2	3	0	0	0
304	Paraffin Section	2	1		2	1	1	58	2008-12-22	1	2016-11-02	94	0	1	1	2	0	0	0
305	Paraffin Section	1	0	0	2	1	2	47	2008-12-24	0	2010-10-31	22	0	2	2	3	1	0	0
306	Paraffin Section	1	0	0	2	1	1	63	2008-12-25	1	2016-01-20	84	0	2	2	4	0	0	1
307	Paraffin Section	1	0	0	1	1	1	43	2008-12-26	0	2010-02-11	13	1	1	4	4	1	1	1
308	Paraffin Section	2	2		2	2	1	62	2008-12-26	1	2013-08-27	56	0	2	3	4	1	0	0
309	Paraffin Section	2	2		2	2	2	62	2008-12-26	1	2018-07-16	114	0	2	2	4	0	0	1
310	Paraffin Section	2	2		2	2	1	69	2009-01-06	1	2015-11-20	82	0	2	2	3	0	0	0
311	Paraffin Section	1	0	1	1	1	2	54	2009-01-06	0	2009-09-28	8	1	2	4	4	1	1	0
312	Paraffin Section	1	0	2	2	2	2	63	2009-01-08	1	2018-09-28	116	0	2	2	3	0	0	1
313	Paraffin Section	2	1		2	2	2	52	2009-01-08	1	2016-09-19	92	0	1	1	2	0	0	1
314	Paraffin Section	1	0	2	2	1	1	68	2009-01-14	1	2019-07-25	126	0	2	1	2	0	0	1
315	Paraffin Section	2	1		2	1	2	57	2009-01-15	0	2009-06-15	5	0	2	3	4	0	0	0
316	Paraffin Section	1	0	1	1	1	1	35	2009-01-20	0	2009-08-15	6	1	2	4	4	1	1	1
317	Paraffin Section	1	0	0	2	1	2	71	2009-01-21	1	2017-06-21	101	0	2	1	2	0	0	0
318	Paraffin Section	1	0	2	2	2	1	66	2009-01-22	1	2016-11-08	93	0	2	2	4	0	0	0
319	Paraffin Section	1	0	2	2	1	2	65	2009-01-22	1	2018-05-16	111	0	1	3	4	1	0	1
320	Paraffin Section	1	0	0	2	2	1	48	2009-02-03	1	2016-09-19	91	0	2	2	4	0	0	1
321	Paraffin Section	1	0	0	2	1	1	56	2009-02-05	0	2010-07-15	17	1	2	4	3	1	1	1
322	Paraffin Section	1	0	1	2	1	2	61	2009-02-09	0	2016-01-15	83	0	2	2	4	0	0	1
323	Paraffin Section	2	2		2	2	2	74	2009-02-11	1	2013-11-27	57	0	2	2	4	0	0	1
324	Paraffin Section	2	2		1	2	1	58	2009-02-16	1	2019-07-25	125	0	1	2	3	0	0	1
325	Paraffin Section	2	1		2	1	1	50	2016-08-18	1	2018-10-08	25	0	2	2	3	0	0	0
326	Paraffin Section	2	1		2	2	2	48	2013-02-20	1	2018-07-10	64	0	2	2	3	0	0	1
327	Paraffin Section	2	1		2	1	1	67	2014-02-10	1	2018-04-17	49	0	1	3	3	1	0	0
328	Paraffin Section	2	2		1	2	2	43	2016-08-18	0	2018-07-10	22	0	1	2	3	0	0	1
329	Paraffin Section	2	1		2	2	1	74	2014-06-07	1	2017-05-14	34	0	1	2	3	0	0	1
330	Paraffin Section	2	2		1	2	2	29	2018-12-20	1	2019-06-21	6	0	1	2	3	0	0	0
331	Paraffin Section	2	1		1	2	1	45	2010-06-23	1	2017-04-15	81	0	1	2	4	0	0	1
332	Paraffin Section	2	2		1	2	2	69	2010-06-23	1	2017-04-15	81	0	2	1	3	0	0	1
333	Paraffin Section	2	2		1	2	1	62	2010-06-23	1	2018-02-06	91	0	1	2	3	0	0	0
334	Paraffin Section	2	2		1	2	1	67	2012-07-20	0	2017-04-15	56	0	2	1	3	0	0	1
335	Paraffin Section	2	2		1	2	2	36	2012-09-19	1	2018-04-02	66	0	1	2	3	0	0	1
336	Paraffin Section	2	2		1	2	2	74	2012-09-25	1	2018-07-10	69	0	1	1	3	0	0	1
337	Paraffin Section	2	2		1	2	1	73	2012-10-12	1	2018-04-17	66	0	2	3	3	1	0	1
338	Paraffin Section	2	2		1	2	2	43	2013-02-20	1	2017-11-23	57	0	1	3	4	1	0	1
339	Paraffin Section	2	2		1	2	2	36	2014-02-10	1	2019-03-04	60	1	2	4	4	1	1	0
340	Paraffin Section	2	2		2	1	1	63	2014-06-08	0	2017-05-10	35	0	1	2	3	0	0	1
341	Paraffin Section	2	2		1	2	1	73	2014-04-18	1	2019-03-11	58	0	1	3	3	1	0	1
342	Paraffin Section	2	2		2	1	2	57	2014-05-22	1	2018-11-09	53	0	1	2	2	0	0	0
343	Paraffin Section	1	0	0	2	1	1	68	2014-06-07	1	2015-05-14	11	0	1	2	4	0	0	0
344	Paraffin Section	2	2		2	2	1	60	2014-06-06	1	2019-07-18	61	0	2	2	3	0	0	0
345	Paraffin Section	1	0	0	2	1	2	37	2014-06-19	1	2015-03-11	8	1	1	4	3	1	1	0
346	Paraffin Section	2	2		2	2	1	50	2014-06-30	1	2019-07-29	60	0	2	2	4	0	0	0
347	Paraffin Section	2	1		1	1	2	49	2014-07-08	0	2015-12-31	17	1	2	4	4	1	1	0
348	Paraffin Section	1	0	0	1	1	1	62	2014-07-08	0	2014-12-15	5	1	2	4	4	0	1	1
349	Paraffin Section	1	0	1	1	1	2	58	2014-07-10	1	2015-05-25	10	0	2	3	4	1	0	1
350	Paraffin Section	2	2		1	1	1	62	2014-07-25	1	2017-09-25	38	0	1	3	3	1	0	1
351	Paraffin Section	2	2		2	1	2	57	2014-07-28	1	2018-09-20	49	0	1	1	4	0	0	1
352	Paraffin Section	2	2		1	2	2	64	2014-07-29	0	2017-05-30	34	0	2	2	3	0	0	0
353	Paraffin Section	2	2		2	2	2	42	2014-08-04	0	2015-07-15	10	0	1	3	2	1	0	0
354	Paraffin Section	1	0	2	2	1	1	57	2014-08-04	0	2016-11-15	27	0	1	3	2	1	0	1
355	Paraffin Section	2	2		1	2	2	80	2014-08-05	1	2019-07-15	59	0	1	3	2	1	0	0
356	Paraffin Section	2	2		2	2	1	51	2014-08-05	1	2019-06-27	58	0	2	2	3	0	0	1
357	Paraffin Section	2	1		1	1	1	70	2014-08-13	0	2016-02-15	18	0	1	3	3	1	0	1
358	Paraffin Section	1	0	1	2	2	2	37	2014-08-18	1	2018-04-16	43	0	1	3	3	1	0	1
359	Paraffin Section	2	2		2	2	1	53	2014-08-19	1	2018-08-30	48	0	2	2	3	0	0	1
360	Paraffin Section	1	0	1	2	2	1	43	2014-08-23	1	2018-11-08	50	0	1	3	2	1	0	1
361	Paraffin Section	2	2		1	2	2	61	2014-08-25	1	2019-07-22	58	0	1	1	1	0	0	1
362	Paraffin Section	1	0	2	1	1	1	59	2014-08-25	1	2017-09-25	37	0	1	2	2	0	0	1
363	Paraffin Section	2	1		2	1	1	68	2014-08-26	0	2017-08-06	35	0	1	2	2	0	0	0
364	Paraffin Section	1	0	2	2	2	1	60	2014-09-11	1	2018-08-31	47	0	2	2	3	0	0	1
365	Paraffin Section	2	2		2	2	1	75	2014-09-11	1	2019-06-17	57	0	2	1	2	0	0	1
366	Paraffin Section	2	2		1	2	2	56	2014-09-18	1	2018-08-31	47	0	1	3	3	1	0	1
367	Paraffin Section	1	0	0	1	1	1	64	2014-10-09	1	2016-02-18	16	0	2	2	3	0	0	0
368	Paraffin Section	2	2		1	1	1	71	2014-10-10	1	2018-08-31	46	0	1	1	2	0	0	1
369	Paraffin Section	2	2		1	2	2	33	2014-10-24	1	2019-05-13	54	0	2	2	3	0	0	0
370	Paraffin Section	1	0	2	2	1	1	63	2014-10-24	0	2018-04-25	42	1	2	4	3	1	1	0
371	Paraffin Section	2	1		1	2	1	73	2014-10-28	1	2018-03-09	40	0	2	2	3	0	0	0
372	Paraffin Section	1	0	0	2	1	1	60	2014-10-31	1	2018-09-03	46	0	1	3	3	1	0	0
373	Paraffin Section	1	0	0	2	2	2	83	2014-11-10	1	2018-09-04	45	0	2	2	3	0	0	0
374	Paraffin Section	2	2		1	2	1	60	2014-11-11	1	2018-05-03	41	0	1	2	3	0	0	1
375	Paraffin Section	2	2		1	1	2	60	2014-11-14	1	2019-07-19	56	0	1	2	2	0	0	1
376	Paraffin Section	1	0	0	2	1	2	79	2014-11-18	1	2016-10-25	23	0	1	3	4	1	0	1
377	Paraffin Section	2	2		2	1	1	75	2014-12-04	1	2019-07-11	55	0	1	2	4	0	0	1
378	Paraffin Section	2	2		1	2	2	74	2014-12-05	1	2019-03-28	51	0	2	2	3	0	0	1
379	Paraffin Section	2	2		1	1	2	42	2014-12-15	1	2019-07-26	55	0	2	2	4	0	0	1
380	Paraffin Section	2	2		2	2	1	58	2014-12-26	1	2019-07-19	54	0	1	1	2	0	0	0
