# Supplementary material for: Nuclear localization of TET2 requires β-catenin activation and correlates with favourable prognosis in colorectal cancer
Source: Cell Death Dis. 2023 Aug 24;14(8):552. doi: 10.1038/s41419-023-06038-x (PMC10449923; doi:10.1038/s41419-023-06038-x)
Supplement: Supplementary file 9 — Table S2 [file 41419_2023_6038_MOESM9_ESM.xlsx]

## Sheet: Sheet1
Univariate analysis
All samples								Paraffin Sections							Samples in tissue array
Characteristics	No.	Expression of TET2			P-value			Characteristics	No.	Expression of TET2			P-value		Characteristics	No.	Expression of TET2			P-value
		Low (n=117)	High in cytoplasm (n=89)	High in nucleus (n=174)						Low (n=63)	High in cytoplasm (n=34)	High in nucleus (n=89)					Low (n=54)	High in cytoplasm (n=55)	High in nucleus (n=85)
Age（years）								Age（years）							Age（years）
<60	132	44	32	56	0.6115			<60	85	32	17	36	0.3866		<60	47	12	15	20	0.8111
≥60	248	73	57	118				≥60	101	31	17	53			≥60	147	42	40	65
Gender								Gender							Gender
Male	207	70	46	91	0.3746			Male	105	40	17	48	0.3542		Male	102	30	29	43	0.849
Female	173	47	43	83				Female	81	23	17	41			Female	92	24	26	42
Tumor diameter								Tumor diameter							Tumor diameter
<5cm	164	42	40	82	0.1536			<5cm	88	25	13	50	0.0671		<5cm	76	17	27	32	0.1577
≥5cm	216	75	49	92				≥5cm	98	38	21	39			≥5cm	118	37	28	53
Depth of invasion								Depth of invasion							Depth of invasion
T1+T2	51	14	7	30	0.0924			T1+T2	38	11	4	23	0.1724		T1+T2	13	3	3	7	0.752
T3+T4	329	103	82	144				T3+T4	148	52	30	66			T3+T4	181	51	52	78
5hmC								5hmC							5hmC
Low	104	64	21	19	<0.0001			Low	59	41	15	13	<0.0001		Low	34	22	6	6	<0.0001
High	276	53	68	155				High	116	21	19	76			High	160	32	49	79
Lymph node invasion								Lymph node invasion							Lymph node invasion
Negative	237	55	52	130	<0.0001			Negative	121	32	21	68	0.0044		Negative	115	23	30	62	0.0013
Positive	143	62	37	44				Positive	65	31	13	21			Positive	79	31	25	23
Distant metastasis								Distant metastasis							Distant metastasis
Negative	351	99	81	171	<0.0001			Negative	161	46	29	86	0.0001		Negative	190	53	52	85	0.0847
Positive	29	18	8	3				Positive	25	17	5	3			Positive	4	1	3	0
DUCKS stage								DUCKS stage							DUCKS stage
A/B	229	53	47	129	<0.0001			A/B	112	29	18	65	0.0023		A/B	117	24	29	64	0.0006
C/D	151	64	42	45				C/D	74	34	16	24			C/D	77	30	26	21
Status								Status							Status
Live	103	39	39	25	<0.0001			Live	133	36	17	80	<0.0001		Live	88	14	14	60	<0.0001
Death	277	78	50	149				Death	53	27	17	9			Death	106	40	41	25
Multi-variant COX regression analysis
Characteristics	B	SE.	Wald c2	P value	RR	95%CI
Expression of TET2	-0.306244	0.110756	7.64545	0.00569157	0.736207	[0.593,0.915]
T stages	0.816981	0.369915	4.87774	0.0272052	2.26365	[1.096,4.674]
N stages	0.489356	0.280541	3.04269	0.0811016	1.63127	[0.941,2.827]
M stages	0.756057	0.250118	9.13731	0.00250449	2.12986	[1.305,3.477]
Dukes stages'	0.545229	0.302391	3.25102	0.0713792	1.725	[0.954,3.120]
Characteristics	B	SE.	Wald c2	P value	RR	95%CI
Localization of TET2	-0.540864	0.127327	18.0441	2.15851e-05	0.582245	[0.454,0.747]
T stages	0.852598	0.368776	5.34521	0.0207793	2.34573	[1.139,4.833]
N stages	0.35452	0.284773	1.54982	0.213161	1.4255	[0.816,2.491]
M stages	0.684246	0.251083	7.42659	0.00642669	1.98228	[1.212,3.243]
Dukes stages'	0.614486	0.304143	4.08195	0.0433437	1.84871	[1.019,3.355]
