# Supplementary material for: Nuclear localization of TET2 requires β-catenin activation and correlates with favourable prognosis in colorectal cancer
Source: Cell Death Dis. 2023 Aug 24;14(8):552. doi: 10.1038/s41419-023-06038-x (PMC10449923; doi:10.1038/s41419-023-06038-x)
Supplement: Supplementary file 10 — Table S3 [file 41419_2023_6038_MOESM10_ESM.xlsx]

## Sheet: Sheet1
						Tet2CD Overexpression					Expression
No.	Name	Category	Origin	Culture	Cancer Type	Colony forming	Category based on colony formation	Location	DNA methylation	Rora-Sparc expression	Cdh1	Ctnnb1	Category based on all performance	Synergical Inhibitor of IM-12 and Vitamin C
1	A549	Cancer cell lines	Cell Bank of CAS	DMEM+FBS+NEAA+GlutaMAX	lung Carcinoma	No effect or increase	No Suppression type	Cytoplasm	No effect or increase	No effect	High	Low	620-type	Yes
2	A549DDP	Cancer cell lines	Cell Bank of CAS	DMEM+FBS+NEAA+GlutaMAX	A549 DDP resistant cell	No effect or increase	No Suppression type	Cytoplasm	No effect or increase	No effect	High	High	Mixed	Yes
3	C4-2B	Cancer cell lines	Cell Bank of CAS	DMEM+FBS+NEAA+GlutaMAX	prostate carcinoma	Inhibition	Suppression type	Nucleus	Decrease	Upregulation	High	High	Mixed	Yes
4	Caco2	Cancer cell lines	Cell Bank of CAS	DMEM+FBS+NEAA+GlutaMAX	colorectal adenocarcinoma	No effect or increase	No Suppression type	Cytoplasm	No effect or increase	No effect	High	Low	620-type	Yes
5	DU145	Cancer cell lines	Cell Bank of CAS	DMEM+FBS+NEAA+GlutaMAX	prostate carcinoma	Inhibition	Suppression type	Nucleus	Decrease	Upregulation	Low	High	480-type	Yes
6	HCT116	Cancer cell lines	Cell Bank of CAS	DMEM+FBS+NEAA+GlutaMAX	colorectal carcinoma	Inhibition	Suppression type	Nucleus	Decrease	No effect	Low	High	Mixed	Yes
7	HepG2	Cancer cell lines	Cell Bank of CAS	DMEM+FBS+NEAA+GlutaMAX	hepatocellular carcinoma	No effect or increase	No Suppression type	Cytoplasm	No effect or increase	No effect	High	Low	620-type	No
8	HT-29	Cancer cell lines	Cell Bank of CAS	DMEM+FBS+NEAA+GlutaMAX	colorectal adenocarcinoma	Inhibition	Suppression type	Nucleus	Decrease	Upregulation	Low	High	480-type	Yes
9	LoVo	Cancer cell lines	Cell Bank of CAS	DMEM+FBS+NEAA+GlutaMAX	colorectal adenocarcinoma	Inhibition	Suppression type	Nucleus	Decrease	Upregulation	Low	High	480-type	Yes
10	PC-1	Primary Cells	Chi Scientific	Human Cancer PrimaCellTM 6, 2-96029	colorectal adenocarcinoma	No effect or increase	No Suppression type	Cytoplasm	No effect or increase	No effect	High	Low	620-type	Yes
11	PC-10	Primary Cells	Chi Scientific	Human Cancer PrimaCellTM 6, 2-96029	colorectal adenocarcinoma	Inhibition	Suppression type	Nucleus	Decrease	Upregulation	Low	High	480-type	Yes
12	PC-11	Primary Cells	Chi Scientific	Human Cancer PrimaCellTM 6, 2-96029	colorectal adenocarcinoma	Inhibition	Suppression type	Nucleus	Decrease	Upregulation	Low	High	480-type	No
13	PC-12	Primary Cells	Chi Scientific	Human Cancer PrimaCellTM 6, 2-96029	colorectal adenocarcinoma	No effect or increase	No Suppression type	Cytoplasm	No effect or increase	No effect	Low	Low	Mixed	Yes
14	PC-2	Primary Cells	Chi Scientific	Human Cancer PrimaCellTM 6, 2-96029	colorectal adenocarcinoma	Inhibition	Suppression type	Nucleus	Decrease	Upregulation	Low	High	Mixed	No
15	PC-3	Primary Cells	Chi Scientific	Human Cancer PrimaCellTM 6, 2-96029	colorectal adenocarcinoma	Inhibition	Suppression type	Nucleus	Decrease	No effect	Low	High	Mixed	Yes
16	PC-4	Primary Cells	Chi Scientific	Human Cancer PrimaCellTM 6, 2-96029	colorectal adenocarcinoma	Inhibition	Suppression type	Nucleus	Decrease	Upregulation	Low	High	480-type	Yes
17	PC-5	Primary Cells	Chi Scientific	Human Cancer PrimaCellTM 6, 2-96029	colorectal adenocarcinoma	No effect or increase	No Suppression type	Cytoplasm	No effect or increase	Upregulation	High	Low	Mixed	Yes
18	PC-6	Primary Cells	Chi Scientific	Human Cancer PrimaCellTM 6, 2-96029	colorectal adenocarcinoma	Inhibition	Suppression type	Nucleus	Decrease	Upregulation	Low	High	480-type	No
19	PC-7	Primary Cells	Chi Scientific	Human Cancer PrimaCellTM 6, 2-96029	colorectal adenocarcinoma	Inhibition	Suppression type	Nucleus	Decrease	Upregulation	High	Low	Mixed	Yes
20	PC-8	Primary Cells	Chi Scientific	Human Cancer PrimaCellTM 6, 2-96029	colorectal adenocarcinoma	Inhibition	Suppression type	Cytoplasm	No effect or increase	No effect	Low	High	Mixed	No
21	PC-9	Primary Cells	Chi Scientific	Human Cancer PrimaCellTM 6, 2-96029	colorectal adenocarcinoma	No effect or increase	No Suppression type	Cytoplasm	No effect or increase	No effect	High	Low	620-type	Yes
22	SW480	Cancer cell lines	Cell Bank of CAS	DMEM+FBS+NEAA+GlutaMAX	colorectal adenocarcinoma	Inhibition	Suppression type	Nucleus	Decrease	Upregulation	Low	High	480-type	Yes
23	SW620	Cancer cell lines	Cell Bank of CAS	DMEM+FBS+NEAA+GlutaMAX	colorectal adenocarcinoma	No effect or increase	No Suppression type	Cytoplasm	No effect or increase	No effect	High	Low	620-type	Yes
24	U-2 OS	Cancer cell lines	Cell Bank of CAS	DMEM+FBS+NEAA+GlutaMAX	osteosarcoma	Inhibition	Suppression type	Nucleus	Decrease	Upregulation	Low	High	480-type	Yes
25	MCF7	Cancer cell lines	Cell Bank of CAS	DMEM+FBS+NEAA+GlutaMAX	mammary adenocarcinoma	Inhibition	Suppression type	Cytoplasm	No effect or increase	No effect	High	High	Mixed	Yes
26	HeLa	Cancer cell lines	Cell Bank of CAS	DMEM+FBS+NEAA+GlutaMAX	cervix adenocarcinoma	No effect or increase	No Suppression type	Nucleus	Decrease	Upregulation	High	Low	Mixed	No
