# Supplementary material for: Nuclear localization of TET2 requires β-catenin activation and correlates with favourable prognosis in colorectal cancer
Source: Cell Death Dis. 2023 Aug 24;14(8):552. doi: 10.1038/s41419-023-06038-x (PMC10449923; doi:10.1038/s41419-023-06038-x)
Supplement: Supplementary file 11 — Table S4 [file 41419_2023_6038_MOESM11_ESM.xlsx]

## Sheet: Sheet1
ensg	tss_loc	strand	name	Expression, Log2(FKPM+1)														DNA Methylation						Combined analysis for 285 genes
ENSG	TSS-Loc	Strand	Name	480-Flag	480-Tet2CD	620-Flag	620-Tet2CD	480 (TvsF)	620 (TvsF)	abs[480 (TvsF)]	abs[620 (TvsF)]							480-Flag	480-Tet2CD	620-Flag	620-Tet2CD	480 (TvsF)	620 (TvsF)	Expression	Methylation	String Node	Combined
ENSG00000113140	chr5:151687165-151687165	-1	SPARC	1	8.4092	0	0	7.4092	0	7.4092	0	Large upregulation in 480	285 genes	Tet2CD upregulated genes in 480		Tet2CD only upregulated in 480		93.002	60.7017	75.9244	67.0604	-0.615526	-0.179104	1	1	11	1
ENSG00000198467	chr9:35691020-35691020	-1	TPM2	6.47573	8.81057	10.6312	10.643	2.33484	0.0117772	2.33484	0.0117772	Large upregulation in 480	285 genes	Tet2CD upregulated genes in 480		Tet2CD only upregulated in 480		39.7733	7.55184	9.71865	30.4646	-2.3969	1.64831	1	1	4	1
ENSG00000168918	chr2:233059967-233059967	1	INPP5D	7.94837	9.53138	9.60733	9.70563	1.58301	0.0983021	1.58301	0.0983021	Large upregulation in 480	285 genes	Tet2CD upregulated genes in 480		Tet2CD only upregulated in 480		65.5432	35.6783	48.6985	43.6523	-0.877397	-0.157818	1	1	6	1
ENSG00000148498	chr10:34815325-34815325	-1	PARD3	7.80735	9.14975	8.31288	8.13443	1.34239	-0.178457	1.34239	0.178457	Large upregulation in 480	285 genes	Tet2CD upregulated genes in 480		Tet2CD only upregulated in 480		24.7756	16.7536	19.6135	20.4535	-0.564454	0.0604997	1	1	4	1
ENSG00000112715	chr6:43770184-43770184	1	VEGFA	7.85175	9.02791	10.8502	10.7339	1.17616	-0.116324	1.17616	0.116324	Large upregulation in 480	285 genes	Tet2CD upregulated genes in 480		Tet2CD only upregulated in 480		3.42432	1.88643	2.95863	2.82953	-0.860156	-0.0643635	1	1	19	1
ENSG00000273706	chr17:36936785-36936785	1	LHX1	8.12928	9.29002	0	0	1.16074	0	1.16074	0	Large upregulation in 480	285 genes	Tet2CD upregulated genes in 480		Tet2CD only upregulated in 480		70.5025	18.1467	22.6793	37.5805	-1.95797	0.72861	1	1	6	1
ENSG00000101335	chr20:36541484-36541484	1	MYL9	6.55459	7.70044	5.35755	5.16993	1.14585	-0.187627	1.14585	0.187627	Large upregulation in 480	285 genes	Tet2CD upregulated genes in 480		Tet2CD only upregulated in 480		61.5288	36.3662	51.1108	44.7812	-0.758663	-0.190735	1	1	4	1
ENSG00000006611	chr11:17544416-17544416	-1	USH1C	6.91886	8.03342	10.5915	10.6018	1.11456	0.0102484	1.11456	0.0102484	Large upregulation in 480	285 genes	Tet2CD upregulated genes in 480		Tet2CD only upregulated in 480		51.1984	30.7567	40.7685	39.8089	-0.7352	-0.0343648	1	1	3	0
ENSG00000197859	chr9:133532164-133532164	1	ADAMTSL2	6.20945	7.83289	9.65284	10.0808	1.62344	0.427973	1.62344	0.427973	Large upregulation in 480	285 genes	Tet2CD upregulated genes in 480		Tet2CD only upregulated in 480		53.4857	27.4866	35.268	39.9063	-0.960422	0.17826	1	1	3	0
ENSG00000196218	chr19:38433699-38433699	1	RYR1	5.93074	6.94251	6.30378	6.02237	1.01178	-0.281413	1.01178	0.281413	Large upregulation in 480	285 genes	Tet2CD upregulated genes in 480		Tet2CD only upregulated in 480		59.7387	47.7145	60.3133	53.1042	-0.324237	-0.183651	0	0	4	0
ENSG00000189403	chr13:30617597-30617597	-1	HMGB1	13.6817	15.1136	12.1948	12.0382	1.4319	-0.156524	1.4319	0.156524	Large upregulation in 480	285 genes	Tet2CD upregulated genes in 480		Tet2CD only upregulated in 480		2.71069	2.49455	2.86951	3.06264	-0.119883	0.0939726	1	0	4	0
ENSG00000171388	chrX:129654937-129654937	-1	APLN	5.12928	7.67948	3.58496	2.58496	2.5502	-1	2.5502	1	Large upregulation in 480	285 genes	Tet2CD upregulated genes in 480		Tet2CD only upregulated in 480		13.036	7.00183	9.3273	13.7982	-0.896696	0.564946	0	1	6	0
ENSG00000130755	chr19:39342372-39342372	-1	GMFG	5.49185	6.75489	5.9542	6.20945	1.26303	0.255257	1.26303	0.255257	Large upregulation in 480	285 genes	Tet2CD upregulated genes in 480		Tet2CD only upregulated in 480		74.9983	54.8744	68.5296	57.8496	-0.450724	-0.24442	0	0	3	0
ENSG00000177683	chr7:108569750-108569750	-1	THAP5	6.61471	7.74147	7.01123	7.12928	1.12676	0.118056	1.12676	0.118056	Large upregulation in 480	285 genes	Tet2CD upregulated genes in 480		Tet2CD only upregulated in 480		11.5537	11.2324	11.4576	10.9857	-0.040687	-0.0606744	1	0	0	0
ENSG00000061337	chr8:20303963-20303963	-1	LZTS1	7.18982	8.19967	0	0	1.00985	0	1.00985	0	Large upregulation in 480	285 genes	Tet2CD upregulated genes in 480		Tet2CD only upregulated in 480		69.5289	47.286	59.0015	42.339	-0.556201	-0.478765	1	0	1	0
ENSG00000136842	chr9:97501180-97501180	1	TMOD1	5.45943	6.85798	4.52356	4.90689	1.39855	0.383329	1.39855	0.383329	Large upregulation in 480	285 genes	Tet2CD upregulated genes in 480		Tet2CD only upregulated in 480		38.4623	27.1296	30.5763	34.9164	-0.503578	0.191488	0	1	2	0
ENSG00000149043	chr11:1828307-1828307	1	SYT8	4.16993	5.49185	5.24793	5.55459	1.32193	0.306661	1.32193	0.306661	Large upregulation in 480	285 genes	Tet2CD upregulated genes in 480		Tet2CD only upregulated in 480		51.7352	33.4134	48.7084	31.088	-0.630718	-0.647811	0	0	3	0
ENSG00000162511	chr1:30757820-30757820	-1	LAPTM5	6.14975	8.01681	5.67243	6.52356	1.86706	0.851137	1.86706	0.851137	Large upregulation in 480	285 genes	Tet2CD upregulated genes in 480		Tet2CD only upregulated in 480		67.4176	45.9418	76.8496	37.9435	-0.55332	-1.01818	1	0	6	0
ENSG00000105290	chr19:35867899-35867899	1	APLP1	4.64386	5.67243	1	1	1.02857	0	1.02857	0	Large upregulation in 480	285 genes	Tet2CD upregulated genes in 480		Tet2CD only upregulated in 480		14.0812	11.2963	15.8875	12.1357	-0.317913	-0.388635	0	0	4	0
ENSG00000188818	chr5:850986-850986	-1	ZDHHC11	3	4.32193	6.74147	7.03342	1.32193	0.291956	1.32193	0.291956	Large upregulation in 480	285 genes	Tet2CD upregulated genes in 480		Tet2CD only upregulated in 480		80.6006	66.4311	78.9771	70.0594	-0.278932	-0.172856	0	0	0	0
ENSG00000120262	chr6:151494030-151494030	1	CCDC170	4.39232	5.42626	0	0	1.03395	0	1.03395	0	Large upregulation in 480	285 genes	Tet2CD upregulated genes in 480		Tet2CD only upregulated in 480		14.0139	16.4962	17.0797	9.45911	0.235276	-0.852505	0	0	0	0
ENSG00000163453	chr4:57110385-57110385	-1	IGFBP7	7.5157	8.55842	0	0	1.04272	0	1.04272	0	Large upregulation in 480	285 genes	Tet2CD upregulated genes in 480		Tet2CD only upregulated in 480		10.3889	12.069	22.2926	7.53252	0.216266	-1.56536	1	0	6	0
ENSG00000188992	chr21:14210891-14210891	-1	LIPI	5	6.04439	0	0	1.04439	0	1.04439	0	Large upregulation in 480	285 genes	Tet2CD upregulated genes in 480		Tet2CD only upregulated in 480		31.0712	6.03025	7.60094	37.29	-2.36529	2.29454	0	1	0	0
ENSG00000183628	chr22:18906028-18906028	1	DGCR6	5.32193	6.47573	5.75489	5.85798	1.15381	0.103093	1.15381	0.103093	Large upregulation in 480	285 genes	Tet2CD upregulated genes in 480		Tet2CD only upregulated in 480		25.2933	6.9323	11.6146	11.5645	-1.86735	-0.00624177	0	1	3	0
ENSG00000106829	chr9:79571773-79571773	1	TLE4	6.10852	7.15987	0	0	1.05135	0	1.05135	0	Large upregulation in 480	285 genes	Tet2CD upregulated genes in 480		Tet2CD only upregulated in 480		2.13474	18.2319	18.6155	1.60567	3.09434	-3.53526	0	0	3	0
ENSG00000079308	chr2:218002995-218002995	-1	TNS1	4.58496	6.16993	4.16993	4.70044	1.58496	0.530515	1.58496	0.530515	Large upregulation in 480	285 genes	Tet2CD upregulated genes in 480		Tet2CD only upregulated in 480		72.4073	45.0071	54.0208	61.0625	-0.685982	0.176771	0	1	1	0
ENSG00000163827	chr3:46580099-46580099	-1	LRRC2	5.04439	6.42626	6.16993	6.49185	1.38187	0.321928	1.38187	0.321928	Large upregulation in 480	285 genes	Tet2CD upregulated genes in 480		Tet2CD only upregulated in 480		61.1474	31.5476	45.069	36.9853	-0.954762	-0.285187	0	0	1	0
ENSG00000140470	chr15:100342005-100342005	-1	ADAMTS17	7.25739	8.31741	5.32193	5.32193	1.06002	0	1.06002	0	Large upregulation in 480	285 genes	Tet2CD upregulated genes in 480		Tet2CD only upregulated in 480		21.396	16.3308	39.85	12.9888	-0.389742	-1.61732	1	0	3	0
ENSG00000259974	chr20:22578642-22578642	-1	LINC00261	0	2	8.17991	9.11894	2	0.939032	2	0.939032	Large upregulation in 480	285 genes	Tet2CD upregulated genes in 480		Tet2CD only upregulated in 480		79.135	10.374	36.6611	71.745	-2.93134	0.968627	0	1	0	0
ENSG00000180425	chr11:114400550-114400550	-1	C11orf71	4.90689	6.02237	6.35755	6.40939	1.11548	0.0518389	1.11548	0.0518389	Large upregulation in 480	285 genes	Tet2CD upregulated genes in 480		Tet2CD only upregulated in 480		8.51741	5.32862	6.4781	8.0131	-0.676653	0.30679	0	1	0	0
ENSG00000171385	chr1:111989155-111989155	-1	KCND3	3.45943	4.52356	0	0	1.06413	0	1.06413	0	Large upregulation in 480	285 genes	Tet2CD upregulated genes in 480		Tet2CD only upregulated in 480		36.8326	30.219	40.5462	34.609	-0.285528	-0.228419	0	0	2	0
ENSG00000137857	chr15:45129933-45129933	1	DUOX1	2.32193	3.58496	5.58496	5.78136	1.26303	0.196397	1.26303	0.196397	Large upregulation in 480	285 genes	Tet2CD upregulated genes in 480		Tet2CD only upregulated in 480		88.0284	66.3975	72.3499	82.0566	-0.406841	0.181628	0	0	0	0
ENSG00000152137	chr12:119178642-119178642	1	HSPB8	4.39232	5.45943	0	0	1.06711	0	1.06711	0	Large upregulation in 480	285 genes	Tet2CD upregulated genes in 480		Tet2CD only upregulated in 480		59.0223	49.3474	46.4041	46.9905	-0.258287	0.0181168	0	0	0	0
ENSG00000182379	chr12:57216795-57216795	1	NXPH4	5.45943	7.13955	5.83289	6.44294	1.68012	0.610053	1.68012	0.610053	Large upregulation in 480	285 genes	Tet2CD upregulated genes in 480		Tet2CD only upregulated in 480		15.2297	8.27542	15.336	12.4142	-0.879986	-0.304935	0	0	0	0
ENSG00000151632	chr10:5135226-5135226	-1	AKR1C2	2.80735	4	6.32193	6.44294	1.19265	0.121015	1.19265	0.121015	Large upregulation in 480	285 genes	Tet2CD upregulated genes in 480		Tet2CD only upregulated in 480		66.5465	47.4726	62.4191	67.2991	-0.487268	0.1086	0	0	0	0
ENSG00000171045	chr8:142403240-142403240	-1	TSNARE1	5.67243	6.78136	7.71425	7.74819	1.10893	0.0339473	1.10893	0.0339473	Large upregulation in 480	285 genes	Tet2CD upregulated genes in 480		Tet2CD only upregulated in 480		41.7445	27.5471	39.3426	30.812	-0.599685	-0.3526	0	0	0	0
ENSG00000154277	chr4:41256413-41256413	1	UCHL1	4.70044	5.78136	0	0	1.08092	0	1.08092	0	Large upregulation in 480	285 genes	Tet2CD upregulated genes in 480		Tet2CD only upregulated in 480		65.2594	62.556	67.9477	45.5154	-0.0610376	-0.57807	0	0	3	0
ENSG00000172116	chr2:86861924-86861924	-1	CD8B	8.09803	9.43463	7.03342	7.25739	1.3366	0.223965	1.3366	0.223965	Large upregulation in 480	285 genes	Tet2CD upregulated genes in 480		Tet2CD only upregulated in 480		58.0069	28.3356	39.608	39.6572	-1.03361	0.00179232	1	1	0	0
ENSG00000196208	chr2:11482341-11482341	1	GREB1	6.02237	7.16993	5.52356	5.55459	1.14756	0.0310269	1.14756	0.0310269	Large upregulation in 480	285 genes	Tet2CD upregulated genes in 480		Tet2CD only upregulated in 480		85.4177	66.7499	78.9073	72.1081	-0.35577	-0.129996	0	0	0	0
ENSG00000116329	chr1:28812142-28812142	1	OPRD1	0	1.58496	8.50383	8.96867	1.58496	0.464841	1.58496	0.464841	Large upregulation in 480	285 genes	Tet2CD upregulated genes in 480		Tet2CD only upregulated in 480		24.5394	10.3939	11.0216	17.3782	-1.23936	0.656937	0	1	5	0
ENSG00000151468	chr10:13099652-13099652	-1	CCDC3	8.51964	9.65284	0	0	1.13321	0	1.13321	0	Large upregulation in 480	285 genes	Tet2CD upregulated genes in 480		Tet2CD only upregulated in 480		22.718	14.3214	18.7998	20.5821	-0.66566	0.130668	1	1	0	0
ENSG00000065717	chr19:3047635-3047635	-1	TLE2	2.32193	3.45943	1	1	1.1375	0	1.1375	0	Large upregulation in 480	285 genes	Tet2CD upregulated genes in 480		Tet2CD only upregulated in 480		28.8778	32.9836	30.5776	25.0912	0.191785	-0.285291	0	0	1	0
ENSG00000255874	chr13:110870251-110870251	-1	LINC00346	5.32193	6.84549	6	6.37504	1.52356	0.375039	1.52356	0.375039	Large upregulation in 480	285 genes	Tet2CD upregulated genes in 480		Tet2CD only upregulated in 480		69.0926	35.9409	58.4007	43.4554	-0.942906	-0.42645	0	0	0	0
ENSG00000180745	chr10:127892947-127892947	-1	CLRN3	0	1.58496	8.32643	8.75822	1.58496	0.431794	1.58496	0.431794	Large upregulation in 480	285 genes	Tet2CD upregulated genes in 480		Tet2CD only upregulated in 480		84.0735	31.2795	36.984	80.623	-1.42643	1.12429	0	1	0	0
ENSG00000185250	chr6:109441171-109441171	-1	PPIL6	2	3.70044	5.04439	5.58496	1.70044	0.540568	1.70044	0.540568	Large upregulation in 480	285 genes	Tet2CD upregulated genes in 480		Tet2CD only upregulated in 480		14.1082	14.8539	17.0696	11.3827	0.074309	-0.584594	0	0	0	0
ENSG00000107159	chr9:35673856-35673856	1	CA9	4	5.45943	9.9901	10.2842	1.45943	0.294142	1.45943	0.294142	Large upregulation in 480	285 genes	Tet2CD upregulated genes in 480		Tet2CD only upregulated in 480		85.1705	48.7621	57.6131	76.2691	-0.804594	0.404701	0	1	0	0
ENSG00000171992	chr5:150601080-150601080	1	SYNPO	3.32193	4.64386	3.32193	3.45943	1.32193	0.137504	1.32193	0.137504	Large upregulation in 480	285 genes	Tet2CD upregulated genes in 480		Tet2CD only upregulated in 480		79.9135	54.8401	70.3495	61.7367	-0.543208	-0.188412	0	1	1	0
ENSG00000110013	chr11:124695707-124695707	-1	SIAE	5.20945	6.70044	5.12928	5.42626	1.49099	0.296982	1.49099	0.296982	Large upregulation in 480	285 genes	Tet2CD upregulated genes in 480		Tet2CD only upregulated in 480		76.3756	56.235	65.067	66.4187	-0.441645	0.0296646	0	0	0	0
ENSG00000185630	chr1:164555584-164555584	1	PBX1	3	4.08746	3.80735	3.70044	1.08746	-0.106915	1.08746	0.106915	Large upregulation in 480	285 genes	Tet2CD upregulated genes in 480		Tet2CD only upregulated in 480		37.4682	35.2882	36.9643	37.2008	-0.0864783	0.00920169	0	0	5	0
ENSG00000148175	chr9:121370304-121370304	-1	STOM	4.08746	5.64386	5	5.35755	1.55639	0.357552	1.55639	0.357552	Large upregulation in 480	285 genes	Tet2CD upregulated genes in 480		Tet2CD only upregulated in 480		65.7671	62.4978	62.0762	63.4341	-0.0735612	0.0312192	0	0	6	0
ENSG00000253161	chr8:37554183-37554183	-1	LINC01605	3.80735	4.9542	6.37504	6.32193	1.14684	-0.0531113	1.14684	0.0531113	Large upregulation in 480	285 genes	Tet2CD upregulated genes in 480		Tet2CD only upregulated in 480		67.3778	47.7933	55.4333	48.0989	-0.495465	-0.20475	0	0	0	0
ENSG00000049089	chr1:40317816-40317816	-1	COL9A2	0	2	4.75489	5.55459	2	0.799701	2	0.799701	Large upregulation in 480	285 genes	Tet2CD upregulated genes in 480		Tet2CD only upregulated in 480		47.9729	31.0668	39.4317	22.498	-0.626848	-0.80956	0	0	4	0
ENSG00000155980	chr12:57549998-57549998	1	KIF5A	4.16993	5.61471	8.44708	8.69	1.44478	0.242915	1.44478	0.242915	Large upregulation in 480	285 genes	Tet2CD upregulated genes in 480		Tet2CD only upregulated in 480		53.9178	38.3299	51.6522	47.4874	-0.492292	-0.121284	0	0	1	0
ENSG00000101049	chr20:43558968-43558968	1	SGK2	1	2.32193	6.33985	6.45943	1.32193	0.119582	1.32193	0.119582	Large upregulation in 480	285 genes	Tet2CD upregulated genes in 480		Tet2CD only upregulated in 480		90.7769	61.2424	78.0323	80.4158	-0.567793	0.0434071	0	1	1	0
ENSG00000118849	chr3:158732696-158732696	-1	RARRES1	0	1.58496	3.32193	3.70044	1.58496	0.378512	1.58496	0.378512	Large upregulation in 480	285 genes	Tet2CD upregulated genes in 480		Tet2CD only upregulated in 480		69.3977	32.7041	39.922	44.6839	-1.08542	0.162573	0	1	1	0
ENSG00000069667	chr15:61229319-61229319	-1	RORA	7.69349	9.02791	5.45943	5.58496	1.33442	0.125531	1.33442	0.125531	Large upregulation in 480	285 genes	Tet2CD upregulated genes in 480		Tet2CD only upregulated in 480		66.0512	49.7668	63.107	59.2399	-0.408402	-0.0912325	1	0	2	0
ENSG00000115085	chr2:97713560-97713560	1	ZAP70	9.21675	10.4294	0	0	1.21266	0	1.21266	0	Large upregulation in 480	285 genes	Tet2CD upregulated genes in 480		Tet2CD only upregulated in 480		83.0637	69.5596	83.2312	60.1733	-0.255969	-0.468001	1	0	5	0
ENSG00000237877	chr2:186083233-186083233	-1	LINC01473	4.58496	6.44294	5.75489	6.39232	1.85798	0.63743	1.85798	0.63743	Large upregulation in 480	285 genes	Tet2CD upregulated genes in 480		Tet2CD only upregulated in 480		52.9987	84.9187	86.9472	59.485	0.680125	-0.547614	0	0	0	0
ENSG00000116711	chr1:186828953-186828953	1	PLA2G4A	4.58496	5.80735	0	0	1.22239	0	1.22239	0	Large upregulation in 480	285 genes	Tet2CD upregulated genes in 480		Tet2CD only upregulated in 480		50.2535	41.4041	47.1136	51.2594	-0.27945	0.121674	0	0	2	0
ENSG00000149564	chr11:124762290-124762290	-1	ESAM	1.58496	2.80735	0	0	1.22239	0	1.22239	0	Large upregulation in 480	285 genes	Tet2CD upregulated genes in 480		Tet2CD only upregulated in 480		17.3881	10.4173	9.89562	8.09556	-0.739112	-0.289658	0	0	1	0
ENSG00000140968	chr16:85898803-85898803	1	IRF8	1.58496	2.80735	0	0	1.22239	0	1.22239	0	Large upregulation in 480	285 genes	Tet2CD upregulated genes in 480		Tet2CD only upregulated in 480		70.3009	48.6518	59.0247	63.1936	-0.531051	0.0984616	0	1	6	0
ENSG00000135363	chr11:33892289-33892289	-1	LMO2	8.3966	9.51964	3.90689	3.80735	1.12303	-0.0995357	1.12303	0.0995357	Large upregulation in 480	285 genes	Tet2CD upregulated genes in 480		Tet2CD only upregulated in 480		40.2877	38.0607	51.8055	24.0542	-0.0820364	-1.10681	1	0	2	0
ENSG00000114378	chr3:50312381-50312381	-1	HYAL1	5.2854	7.34873	3.80735	4.64386	2.06333	0.836501	2.06333	0.836501	Large upregulation in 480	285 genes	Tet2CD upregulated genes in 480		Tet2CD only upregulated in 480		89.2636	60.0452	82.7253	77.8114	-0.572023	-0.0883483	0	1	2	0
ENSG00000205488	chr10:5526246-5526246	-1	CALML3-AS1	4	5.90689	5.35755	6.02237	1.90689	0.664816	1.90689	0.664816	Large upregulation in 480	285 genes	Tet2CD upregulated genes in 480		Tet2CD only upregulated in 480		91.1445	52.6176	81.7564	55.7689	-0.792612	-0.551871	0	0	0	0
ENSG00000072422	chr10:61001440-61001440	-1	RHOBTB1	1	2.32193	7.14975	7.21917	1.32193	0.0694214	1.32193	0.0694214	Large upregulation in 480	285 genes	Tet2CD upregulated genes in 480		Tet2CD only upregulated in 480		23.0994	18.3688	18.0207	19.7716	-0.330598	0.13377	0	0	5	0
ENSG00000214357	chr5:172641266-172641266	1	NEURL1B	6.89482	8.54689	6.24793	6.64386	1.65208	0.395929	1.65208	0.395929	Large upregulation in 480	285 genes	Tet2CD upregulated genes in 480		Tet2CD only upregulated in 480		29.6948	21.9221	26.2057	19.8176	-0.437826	-0.403097	1	0	2	0
ENSG00000145020	chr3:49422753-49422753	-1	AMT	2	3.16993	7.80735	7.7211	1.16993	-0.0862557	1.16993	0.0862557	Large upregulation in 480	285 genes	Tet2CD upregulated genes in 480		Tet2CD only upregulated in 480		94.304	43.7562	60.396	84.7337	-1.10783	0.488483	0	1	1	0
ENSG00000042832	chr8:132866958-132866958	1	TG	4.16993	5.42626	0	0	1.25634	0	1.25634	0	Large upregulation in 480	285 genes	Tet2CD upregulated genes in 480		Tet2CD only upregulated in 480		73.697	32.6269	40.8324	61.6539	-1.17554	0.59448	0	1	2	0
ENSG00000173281	chr8:9151574-9151574	-1	PPP1R3B	6.39232	7.43463	6.14975	5.93074	1.04231	-0.21901	1.04231	0.21901	Large upregulation in 480	285 genes	Tet2CD upregulated genes in 480		Tet2CD only upregulated in 480		58.1464	44.645	58.9591	57.7805	-0.381192	-0.0291306	0	0	0	0
ENSG00000148082	chr9:89178767-89178767	-1	SHC3	3.45943	4.64386	8.12928	8.04985	1.18442	-0.0794345	1.18442	0.0794345	Large upregulation in 480	285 genes	Tet2CD upregulated genes in 480		Tet2CD only upregulated in 480		73.2131	40.431	47.1971	68.748	-0.85664	0.542618	0	1	2	0
ENSG00000185010	chrX:155026940-155026940	-1	F8	5.2854	6.71425	4.08746	4.24793	1.42884	0.160465	1.42884	0.160465	Large upregulation in 480	285 genes	Tet2CD upregulated genes in 480		Tet2CD only upregulated in 480		63.8436	62.4198	78.0391	59.4337	-0.0325381	-0.392916	0	0	6	0
ENSG00000177508	chr16:54286763-54286763	-1	IRX3	4.85798	6.12928	0	0	1.2713	0	1.2713	0	Large upregulation in 480	285 genes	Tet2CD upregulated genes in 480		Tet2CD only upregulated in 480		30.0096	23.3629	30.8753	21.9805	-0.361206	-0.490227	0	0	3	0
ENSG00000135480	chr12:52232520-52232520	1	KRT7	3.80735	5.70044	7.09803	7.70736	1.89308	0.609327	1.89308	0.609327	Large upregulation in 480	285 genes	Tet2CD upregulated genes in 480		Tet2CD only upregulated in 480		90.02	57.4184	86.518	73.8211	-0.648733	-0.228968	0	0	5	0
ENSG00000181577	chr6:44000580-44000580	1	C6orf223	6.72792	8.17991	7.88874	8.05528	1.45199	0.166539	1.45199	0.166539	Large upregulation in 480	285 genes	Tet2CD upregulated genes in 480		Tet2CD only upregulated in 480		60.5759	55.4839	71.5074	49.4406	-0.126673	-0.532395	1	0	0	0
ENSG00000244693	chr7:144269288-144269288	-1	CTAGE8	6.70044	7.74147	6.75489	6.50779	1.04103	-0.247093	1.04103	0.247093	Large upregulation in 480	285 genes	Tet2CD upregulated genes in 480		Tet2CD only upregulated in 480		97.1768	83.7736	78.5754	83.3333	-0.214117	0.0848167	1	0	0	0
ENSG00000198774	chr12:85836570-85836570	-1	RASSF9	5.35755	6.72792	4.16993	4.24793	1.37037	0.0780025	1.37037	0.0780025	Large upregulation in 480	285 genes	Tet2CD upregulated genes in 480		Tet2CD only upregulated in 480		17.7512	24.5544	29.747	15.2694	0.468065	-0.962101	0	0	2	0
ENSG00000124253	chr20:57561080-57561080	1	PCK1	0	1.58496	5.16993	5.45943	1.58496	0.289507	1.58496	0.289507	Large upregulation in 480	285 genes	Tet2CD upregulated genes in 480		Tet2CD only upregulated in 480		72.7952	35.504	51.5629	66.6555	-1.03586	0.37039	0	1	7	0
ENSG00000142149	chr21:31873315-31873315	1	HUNK	9.21675	10.6546	7.5157	7.65105	1.43789	0.135352	1.43789	0.135352	Large upregulation in 480	285 genes	Tet2CD upregulated genes in 480		Tet2CD only upregulated in 480		9.84261	8.95618	14.9027	7.25053	-0.136157	-1.03942	1	0	0	0
ENSG00000102409	chrX:103215092-103215092	1	BEX4	3.90689	5.20945	0	0	1.30256	0	1.30256	0	Large upregulation in 480	285 genes	Tet2CD upregulated genes in 480		Tet2CD only upregulated in 480		66.7017	65.4367	64.7804	45.7496	-0.0276227	-0.501797	0	0	0	0
ENSG00000100033	chr22:18936553-18936553	-1	PRODH	1.58496	2.80735	4.16993	4.08746	1.22239	-0.0824622	1.22239	0.0824622	Large upregulation in 480	285 genes	Tet2CD upregulated genes in 480		Tet2CD only upregulated in 480		41.5601	23.6065	35.8813	33.1182	-0.816012	-0.115606	0	1	1	0
ENSG00000138641	chr4:88521048-88521048	1	HERC3	6.55459	8.85175	6.44294	7.43463	2.29716	0.991685	2.29716	0.991685	Large upregulation in 480	285 genes	Tet2CD upregulated genes in 480		Tet2CD only upregulated in 480		39.4337	37.9434	38.5981	38.3069	-0.0555807	-0.0109269	1	0	2	0
ENSG00000105204	chr19:39834201-39834201	-1	DYRK1B	5.16993	6.20945	7.58496	7.31288	1.03953	-0.27208	1.03953	0.27208	Large upregulation in 480	285 genes	Tet2CD upregulated genes in 480		Tet2CD only upregulated in 480		27.6597	25.3913	29.6578	23.1065	-0.123447	-0.360112	0	0	0	0
ENSG00000180861	chr12:13387167-13387167	-1	LINC01559	0	1.58496	8.90989	9.18239	1.58496	0.272501	1.58496	0.272501	Large upregulation in 480	285 genes	Tet2CD upregulated genes in 480		Tet2CD only upregulated in 480		62.0686	30.8669	52.2713	56.1358	-1.0078	0.102901	0	1	0	0
ENSG00000071794	chr3:149086554-149086554	-1	HLTF	5.35755	6.97728	9.22882	9.53528	1.61973	0.306457	1.61973	0.306457	Large upregulation in 480	285 genes	Tet2CD upregulated genes in 480		Tet2CD only upregulated in 480		87.1812	58.307	56.26	83.8169	-0.580347	0.575132	0	1	0	0
ENSG00000064042	chr4:41359607-41359607	1	LIMCH1	5.88264	7.19967	0	0	1.31703	0	1.31703	0	Large upregulation in 480	285 genes	Tet2CD upregulated genes in 480		Tet2CD only upregulated in 480		54.3679	23.3048	36.1923	36.9415	-1.22213	0.0295606	0	1	2	0
ENSG00000162391	chr1:54623556-54623556	-1	FAM151A	1	2.32193	0	0	1.32193	0	1.32193	0	Large upregulation in 480	285 genes	Tet2CD upregulated genes in 480		Tet2CD only upregulated in 480		91.2819	74.8888	82.748	77.9054	-0.285578	-0.0870006	0	0	1	0
ENSG00000065618	chr10:104086002-104086002	-1	COL17A1	2	3.32193	2.58496	2.58496	1.32193	0	1.32193	0	Large upregulation in 480	285 genes	Tet2CD upregulated genes in 480		Tet2CD only upregulated in 480		88.5193	69.5881	79.2471	81.8174	-0.347152	0.0460494	0	0	5	0
ENSG00000145147	chr4:20253260-20253260	1	SLIT2	4.45943	5.78136	0	0	1.32193	0	1.32193	0	Large upregulation in 480	285 genes	Tet2CD upregulated genes in 480		Tet2CD only upregulated in 480		53.2786	47.9134	56.4909	43.3599	-0.153126	-0.381658	0	0	1	0
ENSG00000196549	chr3:155024124-155024124	1	MME	1.58496	3.32193	10.623	11.0084	1.73697	0.385462	1.73697	0.385462	Large upregulation in 480	285 genes	Tet2CD upregulated genes in 480		Tet2CD only upregulated in 480		79.2992	62.6674	56.7669	80.8875	-0.33959	0.510867	0	0	6	0
ENSG00000125798	chr20:22585455-22585455	-1	FOXA2	2.58496	3.90689	9.55267	9.5216	1.32193	-0.0310687	1.32193	0.0310687	Large upregulation in 480	285 genes	Tet2CD upregulated genes in 480		Tet2CD only upregulated in 480		19.0671	2.26368	2.78782	13.599	-3.07435	2.28629	0	1	10	0
ENSG00000255837	chr12:10997875-10997875	-1	TAS2R20	5	6.84549	6.12928	6.61471	1.84549	0.485427	1.84549	0.485427	Large upregulation in 480	285 genes	Tet2CD upregulated genes in 480		Tet2CD only upregulated in 480		80.784	77.6555	81.5015	78.682	-0.0569814	-0.0507929	0	0	0	0
ENSG00000166341	chr11:6655854-6655854	-1	DCHS1	4	5.32193	5.24793	5.20945	1.32193	-0.0384741	1.32193	0.0384741	Large upregulation in 480	285 genes	Tet2CD upregulated genes in 480		Tet2CD only upregulated in 480		36.6475	21.801	34.6778	25.1746	-0.749318	-0.46204	0	0	2	0
ENSG00000178947	chrX:135421943-135421943	1	SMIM10L2A	2.80735	4.16993	0	0	1.36257	0	1.36257	0	Large upregulation in 480	285 genes	Tet2CD upregulated genes in 480		Tet2CD only upregulated in 480		32.3088	25.207	37.2406	22.3443	-0.358101	-0.736969	0	0	0	0
ENSG00000167895	chr17:78130770-78130770	1	TMC8	7.07682	8.31741	7.86419	7.7211	1.2406	-0.143087	1.2406	0.143087	Large upregulation in 480	285 genes	Tet2CD upregulated genes in 480		Tet2CD only upregulated in 480		26.2176	17.4606	38.3222	14.4891	-0.58643	-1.40321	1	0	0	0
ENSG00000134917	chr11:130428993-130428993	-1	ADAMTS8	8.07146	9.46352	0	0	1.39206	0	1.39206	0	Large upregulation in 480	285 genes	Tet2CD upregulated genes in 480		Tet2CD only upregulated in 480		24.2428	23.2301	33.1111	11.2911	-0.061565	-1.55213	1	0	3	0
ENSG00000146021	chr5:137736090-137736090	-1	KLHL3	1	2.80735	1.58496	2	1.80735	0.415037	1.80735	0.415037	Large upregulation in 480	285 genes	Tet2CD upregulated genes in 480		Tet2CD only upregulated in 480		74.8354	42.7587	45.7189	74.8729	-0.807504	0.711653	0	1	4	0
ENSG00000172081	chr19:2096673-2096673	-1	MOB3A	6.88264	8.55459	7.45121	7.6865	1.67195	0.235289	1.67195	0.235289	Large upregulation in 480	285 genes	Tet2CD upregulated genes in 480		Tet2CD only upregulated in 480		64.7177	51.9934	62.675	51.9665	-0.31583	-0.270308	1	0	0	0
ENSG00000089486	chr16:4538828-4538828	-1	CDIP1	2.32193	4	4.45943	4.70044	1.67807	0.241008	1.67807	0.241008	Large upregulation in 480	285 genes	Tet2CD upregulated genes in 480		Tet2CD only upregulated in 480		82.7213	70.4279	78.3862	73.1174	-0.232112	-0.100385	0	0	0	0
ENSG00000159784	chr7:143362770-143362770	-1	FAM131B	2.80735	4.24793	0	0	1.44057	0	1.44057	0	Large upregulation in 480	285 genes	Tet2CD upregulated genes in 480		Tet2CD only upregulated in 480		18.0875	14.6917	27.7039	13.1957	-0.299984	-1.07002	0	0	1	0
ENSG00000137474	chr11:77128264-77128264	1	MYO7A	0	1.58496	6.49185	6.62936	1.58496	0.137504	1.58496	0.137504	Large upregulation in 480	285 genes	Tet2CD upregulated genes in 480		Tet2CD only upregulated in 480		63.1052	24.6507	38.0777	49.5509	-1.35613	0.379967	0	1	4	0
ENSG00000010610	chr12:6786858-6786858	1	CD4	4.08746	5.52356	7.99435	7.97154	1.4361	-0.0228099	1.4361	0.0228099	Large upregulation in 480	285 genes	Tet2CD upregulated genes in 480		Tet2CD only upregulated in 480		87.1961	66.8389	76.4588	75.1376	-0.383575	-0.0251475	0	0	5	0
ENSG00000005513	chr16:981808-981808	1	SOX8	0	1.58496	7.72792	7.84549	1.58496	0.11757	1.58496	0.11757	Large upregulation in 480	285 genes	Tet2CD upregulated genes in 480		Tet2CD only upregulated in 480		58.0162	18.5026	32.0755	43.0032	-1.64873	0.422975	0	1	3	0
ENSG00000179862	chr1:40862366-40862366	-1	CITED4	3.16993	4.45943	4.08746	3.90689	1.28951	-0.180572	1.28951	0.180572	Large upregulation in 480	285 genes	Tet2CD upregulated genes in 480		Tet2CD only upregulated in 480		35.2537	19.873	23.6699	25.1216	-0.826968	0.0858698	0	1	0	0
ENSG00000260916	chr15:55408510-55408510	-1	CCPG1	7.2384	8.32193	9.42626	9.03892	1.08352	-0.387346	1.08352	0.387346	Large upregulation in 480	285 genes	Tet2CD upregulated genes in 480		Tet2CD only upregulated in 480		29.865	18.0503	27.0034	21.9722	-0.726436	-0.297463	1	0	0	0
ENSG00000226416	chr11:1989920-1989920	-1	MRPL23-AS1	0	1.58496	5.93074	6.04439	1.58496	0.113657	1.58496	0.113657	Large upregulation in 480	285 genes	Tet2CD upregulated genes in 480		Tet2CD only upregulated in 480		52.6851	38.4726	72.3706	44.65	-0.453563	-0.696743	0	0	0	0
ENSG00000188015	chr1:153549372-153549372	-1	S100A3	8.49185	9.97011	6.78136	6.78136	1.47825	0	1.47825	0	Large upregulation in 480	285 genes	Tet2CD upregulated genes in 480		Tet2CD only upregulated in 480		67.2136	34.6634	49.3339	37.0112	-0.955339	-0.41462	1	0	2	0
ENSG00000110876	chr12:108633959-108633959	-1	SELPLG	5.83289	7.31288	1	1	1.47999	0	1.47999	0	Large upregulation in 480	285 genes	Tet2CD upregulated genes in 480		Tet2CD only upregulated in 480		73.6083	63.1206	75.6795	54.7688	-0.221756	-0.466549	0	0	4	0
ENSG00000178150	chr19:48172318-48172318	1	ZNF114	5.52356	7.08746	4.16993	4.24793	1.5639	0.0780025	1.5639	0.0780025	Large upregulation in 480	285 genes	Tet2CD upregulated genes in 480		Tet2CD only upregulated in 480		51.2953	38.4124	46.2452	41.141	-0.417256	-0.168728	0	0	0	0
ENSG00000109107	chr17:28577264-28577264	-1	ALDOC	4.75489	6.16993	6.26679	6.18982	1.41504	-0.076962	1.41504	0.076962	Large upregulation in 480	285 genes	Tet2CD upregulated genes in 480		Tet2CD only upregulated in 480		60.4125	46.1849	54.6811	44.7712	-0.387426	-0.288473	0	0	0	0
ENSG00000214145	chr3:194312803-194312803	-1	LINC00887	2.80735	5	3	3.70044	2.19265	0.70044	2.19265	0.70044	Large upregulation in 480	285 genes	Tet2CD upregulated genes in 480		Tet2CD only upregulated in 480		91.5664	44.4532	79.3389	57.4131	-1.04253	-0.466648	0	0	0	0
ENSG00000135218	chr7:80369575-80369575	1	CD36	5.12928	6.71425	4	4.08746	1.58496	0.0874628	1.58496	0.0874628	Large upregulation in 480	285 genes	Tet2CD upregulated genes in 480		Tet2CD only upregulated in 480		37.7033	44.4807	46.5943	40.2036	0.238488	-0.212831	0	0	6	0
ENSG00000080644	chr15:78621295-78621295	-1	CHRNA3	4.52356	6.02237	2.58496	2.58496	1.49881	0	1.49881	0	Large upregulation in 480	285 genes	Tet2CD upregulated genes in 480		Tet2CD only upregulated in 480		41.002	38.7099	37.4522	25.5792	-0.0829926	-0.550082	0	0	1	0
ENSG00000104723	chr8:15417215-15417215	1	TUSC3	5.20945	6.71425	0	0	1.50479	0	1.50479	0	Large upregulation in 480	285 genes	Tet2CD upregulated genes in 480		Tet2CD only upregulated in 480		64.2605	59.5011	58.9089	69.2406	-0.111017	0.233133	0	0	1	0
ENSG00000105472	chr19:50723329-50723329	1	CLEC11A	4.52356	6.22882	7.7879	7.97154	1.70526	0.183641	1.70526	0.183641	Large upregulation in 480	285 genes	Tet2CD upregulated genes in 480		Tet2CD only upregulated in 480		48.1504	13.3867	22.8218	34.0946	-1.84675	0.579135	0	1	0	0
ENSG00000245060	chr5:180830957-180830957	1	LINC00847	5.85798	7.05528	6.80735	6.47573	1.1973	-0.331621	1.1973	0.331621	Large upregulation in 480	285 genes	Tet2CD upregulated genes in 480		Tet2CD only upregulated in 480		36.9945	20.7899	28.7471	28.2099	-0.831426	-0.0272135	0	1	0	0
ENSG00000123095	chr12:26125127-26125127	-1	BHLHE41	5.35755	6.39232	5.58496	5.08746	1.03477	-0.4975	1.03477	0.4975	Large upregulation in 480	285 genes	Tet2CD upregulated genes in 480		Tet2CD only upregulated in 480		7.5211	5.36518	7.04874	5.00016	-0.487315	-0.495391	0	0	2	0
ENSG00000007171	chr17:27800499-27800499	-1	NOS2	5	6.53916	0	0	1.53916	0	1.53916	0	Large upregulation in 480	285 genes	Tet2CD upregulated genes in 480		Tet2CD only upregulated in 480		62.9284	50.7545	58.9856	45.0289	-0.310175	-0.38951	0	0	5	0
ENSG00000163631	chr4:73397114-73397114	1	ALB	3.80735	5.55459	2.80735	3	1.74723	0.192645	1.74723	0.192645	Large upregulation in 480	285 genes	Tet2CD upregulated genes in 480		Tet2CD only upregulated in 480		82.0079	80.9892	86.6815	85.5486	-0.0180344	-0.0189799	0	0	38	0
ENSG00000130475	chr19:17747718-17747718	1	FCHO1	4.16993	5.24793	7.49985	7.02237	1.078	-0.477478	1.078	0.477478	Large upregulation in 480	285 genes	Tet2CD upregulated genes in 480		Tet2CD only upregulated in 480		64.6457	46.5939	62.1584	51.6543	-0.472412	-0.267062	0	0	3	0
ENSG00000159761	chr16:67666816-67666816	1	C16orf86	0	2	6.10852	6.53916	2	0.430634	2	0.430634	Large upregulation in 480	285 genes	Tet2CD upregulated genes in 480		Tet2CD only upregulated in 480		41.1385	14.0134	15.3204	26.1952	-1.55368	0.773847	0	1	0	0
ENSG00000155792	chr8:119873717-119873717	1	DEPTOR	2	3.45943	6.2854	6.16993	1.45943	-0.115477	1.45943	0.115477	Large upregulation in 480	285 genes	Tet2CD upregulated genes in 480		Tet2CD only upregulated in 480		20.424	23.4342	13.7681	22.5398	0.198347	0.711151	0	0	0	0
ENSG00000069424	chr1:5991466-5991466	1	KCNAB2	4.85798	6.39232	9.83289	9.78463	1.53434	-0.0482552	1.53434	0.0482552	Large upregulation in 480	285 genes	Tet2CD upregulated genes in 480		Tet2CD only upregulated in 480		48.2912	30.171	42.0183	33.7758	-0.678597	-0.315031	0	0	4	0
ENSG00000134240	chr1:119768905-119768905	-1	HMGCS2	0	1.58496	0	0	1.58496	0	1.58496	0	Large upregulation in 480	285 genes	Tet2CD upregulated genes in 480		Tet2CD only upregulated in 480		77.4085	40.7477	67.314	54.0541	-0.925772	-0.316504	0	0	9	0
ENSG00000184005	chr1:76074719-76074719	1	ST6GALNAC3	0	1.58496	0	0	1.58496	0	1.58496	0	Large upregulation in 480	285 genes	Tet2CD upregulated genes in 480		Tet2CD only upregulated in 480		30.823	11.3891	17.6826	33.4288	-1.43635	0.918764	0	1	0	0
ENSG00000107957	chr10:103855543-103855543	-1	SH3PXD2A	4.9542	6.6865	8.18982	8.32193	1.7323	0.132104	1.7323	0.132104	Large upregulation in 480	285 genes	Tet2CD upregulated genes in 480		Tet2CD only upregulated in 480		24.447	16.4277	24.6249	15.8933	-0.573533	-0.631704	0	0	1	0
ENSG00000196834	chr2:130509666-130509666	-1	POTEI	3	4.64386	6.30378	6.32193	1.64386	0.0181473	1.64386	0.0181473	Large upregulation in 480	285 genes	Tet2CD upregulated genes in 480		Tet2CD only upregulated in 480		83.7419	80.5514	76.8499	66.5424	-0.0560385	-0.20777	0	0	0	0
ENSG00000151790	chr4:155854738-155854738	1	TDO2	3.70044	5.52356	2.80735	3	1.82312	0.192645	1.82312	0.192645	Large upregulation in 480	285 genes	Tet2CD upregulated genes in 480		Tet2CD only upregulated in 480		19.7369	16.4806	12.8119	15.1362	-0.260123	0.240526	0	0	6	0
ENSG00000140931	chr16:66603874-66603874	1	CMTM3	3.58496	5.35755	7.18982	7.33092	1.77259	0.141092	1.77259	0.141092	Large upregulation in 480	285 genes	Tet2CD upregulated genes in 480		Tet2CD only upregulated in 480		34.1634	18.1479	27.4228	17.2645	-0.912649	-0.667569	0	0	0	0
ENSG00000206559	chr3:28349146-28349146	1	ZCWPW2	4.9542	6.02237	6.24793	5.67243	1.06817	-0.575502	1.06817	0.575502	Large upregulation in 480	285 genes	Tet2CD upregulated genes in 480		Tet2CD only upregulated in 480		6.81195	5.44464	6.63945	4.66474	-0.323232	-0.509267	0	0	0	0
ENSG00000129521	chr14:34462774-34462774	-1	EGLN3	7.52356	9.59059	8.08215	8.49985	2.06703	0.417697	2.06703	0.417697	Large upregulation in 480	285 genes	Tet2CD upregulated genes in 480		Tet2CD only upregulated in 480		16.919	11.0551	20.9432	14.9214	-0.613927	-0.489099	1	0	4	0
ENSG00000122574	chr7:29806486-29806486	1	WIPF3	0	1.58496	4.45943	4.39232	1.58496	-0.0671142	1.58496	0.0671142	Large upregulation in 480	285 genes	Tet2CD upregulated genes in 480		Tet2CD only upregulated in 480		44.1853	33.0898	33.5508	37.1664	-0.41718	0.147653	0	0	0	0
ENSG00000131459	chr5:180353387-180353387	-1	GFPT2	4.24793	5.90689	0	0	1.65896	0	1.65896	0	Large upregulation in 480	285 genes	Tet2CD upregulated genes in 480		Tet2CD only upregulated in 480		64.1469	76.9619	65.233	71.5437	0.262763	0.133224	0	0	0	0
ENSG00000104888	chr19:49442360-49442360	-1	SLC17A7	5.12928	7.37504	1	1.58496	2.24576	0.584963	2.24576	0.584963	Large upregulation in 480	285 genes	Tet2CD upregulated genes in 480		Tet2CD only upregulated in 480		5.87619	5.91625	7.65577	4.28538	0.00980204	-0.837122	0	0	3	0
ENSG00000159650	chr3:126517773-126517773	-1	UROC1	7.45121	9.13443	1	1	1.68322	0	1.68322	0	Large upregulation in 480	285 genes	Tet2CD upregulated genes in 480		Tet2CD only upregulated in 480		44.7463	53.0798	47.8762	34.2126	0.246395	-0.48478	1	0	1	0
ENSG00000148926	chr11:10304680-10304680	1	ADM	7.97728	9.12412	4.45943	3.90689	1.14684	-0.552541	1.14684	0.552541	Large upregulation in 480	285 genes	Tet2CD upregulated genes in 480		Tet2CD only upregulated in 480		21.1766	14.6532	30.2229	10.1868	-0.531249	-1.56894	1	0	3	0
ENSG00000151474	chr10:14462142-14462142	-1	FRMD4A	6.44294	8.26679	6.9542	7.06609	1.82384	0.111893	1.82384	0.111893	Large upregulation in 480	285 genes	Tet2CD upregulated genes in 480		Tet2CD only upregulated in 480		61.1393	33.7348	33.5631	53.2645	-0.857862	0.666299	1	1	0	0
ENSG00000132837	chr5:79236038-79236038	-1	DMGDH	1	2.58496	5.85798	5.72792	1.58496	-0.130061	1.58496	0.130061	Large upregulation in 480	285 genes	Tet2CD upregulated genes in 480		Tet2CD only upregulated in 480		92.3103	75.414	83.1188	81.5567	-0.29166	-0.0273725	0	0	3	0
ENSG00000054179	chr9:137054045-137054045	-1	ENTPD2	4.80735	6.24793	4.52356	4.24793	1.44057	-0.275634	1.44057	0.275634	Large upregulation in 480	285 genes	Tet2CD upregulated genes in 480		Tet2CD only upregulated in 480		41.594	15.9319	27.592	20.9737	-1.38446	-0.395666	0	0	0	0
ENSG00000185585	chr9:124777158-124777158	1	OLFML2A	6.18982	7.66534	3.70044	3.45943	1.47551	-0.241008	1.47551	0.241008	Large upregulation in 480	285 genes	Tet2CD upregulated genes in 480		Tet2CD only upregulated in 480		69.1072	52.9797	63.3541	59.3535	-0.383396	-0.0941036	0	0	0	0
ENSG00000023839	chr10:99782732-99782732	1	ABCC2	1	2.58496	8.62571	8.49185	1.58496	-0.133856	1.58496	0.133856	Large upregulation in 480	285 genes	Tet2CD upregulated genes in 480		Tet2CD only upregulated in 480		91.1177	28.4513	41.8339	86.8509	-1.67924	1.05387	0	1	3	0
ENSG00000151067	chr12:1970786-1970786	1	CACNA1C	5.24793	6.75489	5.35755	5.12928	1.50696	-0.228269	1.50696	0.228269	Large upregulation in 480	285 genes	Tet2CD upregulated genes in 480		Tet2CD only upregulated in 480		8.2529	5.8656	13.2795	4.7773	-0.492623	-1.47493	0	0	6	0
ENSG00000173917	chr17:48544989-48544989	-1	HOXB2	7.08746	8.8392	2	2	1.75174	0	1.75174	0	Large upregulation in 480	285 genes	Tet2CD upregulated genes in 480		Tet2CD only upregulated in 480		52.6915	40.3348	56.5794	21.2434	-0.385544	-1.41326	1	0	1	0
ENSG00000106804	chr9:121050276-121050276	-1	C5	5.58496	6.71425	8.90087	8.27146	1.12928	-0.629404	1.12928	0.629404	Large upregulation in 480	285 genes	Tet2CD upregulated genes in 480		Tet2CD only upregulated in 480		93.9173	46.6633	60.6387	89.2633	-1.0091	0.55783	0	1	0	0
ENSG00000141968	chr19:6772714-6772714	1	VAV1	3.90689	5.88264	5.45943	5.67243	1.97575	0.212994	1.97575	0.212994	Large upregulation in 480	285 genes	Tet2CD upregulated genes in 480		Tet2CD only upregulated in 480		86.3653	63.1906	73.4574	72.5059	-0.450742	-0.0188097	0	0	7	0
ENSG00000198121	chr9:111038458-111038458	-1	LPAR1	0	1.58496	4.08746	3.90689	1.58496	-0.180572	1.58496	0.180572	Large upregulation in 480	285 genes	Tet2CD upregulated genes in 480		Tet2CD only upregulated in 480		24.6224	22.1729	27.0491	23.7697	-0.151176	-0.186452	0	0	6	0
ENSG00000196569	chr6:128883141-128883141	1	LAMA2	5.08746	6.84549	6.9542	6.94251	1.75803	-0.0116818	1.75803	0.0116818	Large upregulation in 480	285 genes	Tet2CD upregulated genes in 480		Tet2CD only upregulated in 480		75.5592	66.0329	71.0231	70.479	-0.194423	-0.0110947	0	0	2	0
ENSG00000170373	chr20:23751268-23751268	-1	CST1	8.00562	9.783	0	0	1.77737	0	1.77737	0	Large upregulation in 480	285 genes	Tet2CD upregulated genes in 480		Tet2CD only upregulated in 480		83.62	50.2193	56.6123	57.523	-0.735607	0.0230218	1	1	0	0
ENSG00000174951	chr19:48755390-48755390	-1	FUT1	6.49185	7.99435	7.04439	6.76818	1.5025	-0.27621	1.5025	0.27621	Large upregulation in 480	285 genes	Tet2CD upregulated genes in 480		Tet2CD only upregulated in 480		56.0443	32.4692	68.3074	27.5014	-0.787496	-1.31254	1	0	4	0
ENSG00000007062	chr4:16084378-16084378	-1	PROM1	0	2	8.91886	9.12928	2	0.21042	2	0.21042	Large upregulation in 480	285 genes	Tet2CD upregulated genes in 480		Tet2CD only upregulated in 480		61.943	49.4075	60.4352	49.4957	-0.326211	-0.288086	0	0	7	0
ENSG00000164398	chr5:132012243-132012243	-1	ACSL6	4.70044	7.07682	2.58496	3.16993	2.37638	0.584963	2.37638	0.584963	Large upregulation in 480	285 genes	Tet2CD upregulated genes in 480		Tet2CD only upregulated in 480		65.2345	48.1596	58.4813	55.0785	-0.437813	-0.0864858	0	0	1	0
ENSG00000050555	chr9:131009082-131009082	1	LAMC3	0	2.58496	4.32193	5.08746	2.58496	0.765535	2.58496	0.765535	Large upregulation in 480	285 genes	Tet2CD upregulated genes in 480		Tet2CD only upregulated in 480		74.585	84.5643	98.1525	73.6434	0.181164	-0.414469	0	0	1	0
ENSG00000164674	chr6:158650014-158650014	1	SYTL3	5.67243	7.2854	5.75489	5.52356	1.61298	-0.231326	1.61298	0.231326	Large upregulation in 480	285 genes	Tet2CD upregulated genes in 480		Tet2CD only upregulated in 480		80.122	69.4566	86.7687	68.9319	-0.206086	-0.332003	0	0	2	0
ENSG00000178573	chr16:79600714-79600714	-1	MAF	2.32193	4.16993	0	0	1.848	0	1.848	0	Large upregulation in 480	285 genes	Tet2CD upregulated genes in 480		Tet2CD only upregulated in 480		1.99036	10.0637	8.35907	2.1527	2.33805	-1.9572	0	0	2	0
ENSG00000142619	chr1:17249098-17249098	1	PADI3	5.32193	7.17991	0	0	1.85798	0	1.85798	0	Large upregulation in 480	285 genes	Tet2CD upregulated genes in 480		Tet2CD only upregulated in 480		85.5849	72.9583	88.2407	54.2333	-0.230283	-0.702267	0	0	1	0
ENSG00000058335	chr15:79090773-79090773	-1	RASGRF1	5.58496	8.45533	2.32193	3.32193	2.87036	1	2.87036	1	Large upregulation in 480	285 genes	Tet2CD upregulated genes in 480		Tet2CD only upregulated in 480		87.5309	76.5403	89.1447	76.2825	-0.193574	-0.224798	1	0	2	0
ENSG00000162999	chr2:183078559-183078559	1	DUSP19	2	3.70044	4.52356	4.32193	1.70044	-0.201634	1.70044	0.201634	Large upregulation in 480	285 genes	Tet2CD upregulated genes in 480		Tet2CD only upregulated in 480		30.5944	17.6976	25.3135	25.8789	-0.78971	0.0318686	0	1	0	0
ENSG00000253910	chr5:141360042-141360042	1	PCDHGB2	1.58496	3.80735	5.49185	5.78136	2.22239	0.289507	2.22239	0.289507	Large upregulation in 480	285 genes	Tet2CD upregulated genes in 480		Tet2CD only upregulated in 480		73.972	66.4157	69.6007	72.4937	-0.155455	0.0587537	0	0	0	0
ENSG00000179083	chrX:93674013-93674013	1	FAM133A	4.70044	6.65821	0	0	1.95777	0	1.95777	0	Large upregulation in 480	285 genes	Tet2CD upregulated genes in 480		Tet2CD only upregulated in 480		49.7434	56.6352	58.2123	47.939	0.187194	-0.280124	0	0	0	0
ENSG00000154319	chr8:11474715-11474715	-1	FAM167A	0	2	5.2854	5.32193	2	0.0365259	2	0.0365259	Large upregulation in 480	285 genes	Tet2CD upregulated genes in 480		Tet2CD only upregulated in 480		67.6257	46.7384	59.6054	49.7741	-0.532964	-0.260049	0	0	0	0
ENSG00000168386	chr3:100114513-100114513	-1	FILIP1L	3.45943	5.04439	6.44294	6.04439	1.58496	-0.398549	1.58496	0.398549	Large upregulation in 480	285 genes	Tet2CD upregulated genes in 480		Tet2CD only upregulated in 480		73.6527	57.0779	66.5862	68.1093	-0.367806	0.0326285	0	0	0	0
ENSG00000019186	chr20:54173973-54173973	-1	CYP24A1	6.74147	8.24317	2.80735	2.32193	1.50171	-0.485427	1.50171	0.485427	Large upregulation in 480	285 genes	Tet2CD upregulated genes in 480		Tet2CD only upregulated in 480		33.8778	17.4596	34.0152	9.93558	-0.956316	-1.77551	1	0	2	0
ENSG00000123407	chr12:53954834-53954834	1	HOXC12	0	1.58496	2	1.58496	1.58496	-0.415037	1.58496	0.415037	Large upregulation in 480	285 genes	Tet2CD upregulated genes in 480		Tet2CD only upregulated in 480		78.8606	63.2699	75.4254	66.1191	-0.317786	-0.189985	0	0	1	0
ENSG00000248485	chr1:161258727-161258727	1	PCP4L1	2	4	1	1	2	0	2	0	Large upregulation in 480	285 genes	Tet2CD upregulated genes in 480		Tet2CD only upregulated in 480		78.134	75.2245	71.1064	60.6746	-0.0547472	-0.228887	0	0	1	0
ENSG00000129654	chr17:76141299-76141299	-1	FOXJ1	1.58496	4.58496	0	1	3	1	3	1	Large upregulation in 480	285 genes	Tet2CD upregulated genes in 480		Tet2CD only upregulated in 480		57.3357	24.8185	43.0515	36.9586	-1.20802	-0.220155	0	0	5	0
ENSG00000188338	chr3:50205246-50205246	1	SLC38A3	0	2	7.70044	7.69349	2	-0.00695276	2	0.00695276	Large upregulation in 480	285 genes	Tet2CD upregulated genes in 480		Tet2CD only upregulated in 480		81.9765	28.9606	46.3877	52.2199	-1.50112	0.170858	0	1	0	0
ENSG00000147394	chrX:152914442-152914442	1	ZNF185	6.96578	8.56605	3.58496	3.16993	1.60027	-0.415037	1.60027	0.415037	Large upregulation in 480	285 genes	Tet2CD upregulated genes in 480		Tet2CD only upregulated in 480		79.0951	57.1214	71.6836	67.7392	-0.469557	-0.0816521	1	0	0	0
ENSG00000103888	chr15:80779343-80779343	1	CEMIP	7.53138	9.82177	11.4142	11.6693	2.29039	0.255171	2.29039	0.255171	Large upregulation in 480	285 genes	Tet2CD upregulated genes in 480		Tet2CD only upregulated in 480		9.205	2.4311	7.70601	6.24079	-1.92081	-0.304255	1	0	1	0
ENSG00000183145	chr21:37006150-37006150	1	RIPPLY3	4.58496	5.93074	4.9542	4.24793	1.34577	-0.706269	1.34577	0.706269	Large upregulation in 480	285 genes	Tet2CD upregulated genes in 480		Tet2CD only upregulated in 480		62.8329	53.0817	73.686	57.1194	-0.243307	-0.367409	0	0	0	0
ENSG00000184979	chr22:18149899-18149899	1	USP18	3.32193	5.20945	6.16993	5.97728	1.88753	-0.192645	1.88753	0.192645	Large upregulation in 480	285 genes	Tet2CD upregulated genes in 480		Tet2CD only upregulated in 480		53.4396	26.9436	44.8699	34.7627	-0.987963	-0.368207	0	0	3	0
ENSG00000168306	chr3:58537319-58537319	-1	ACOX2	4	5.67243	3.58496	3.16993	1.67243	-0.415037	1.67243	0.415037	Large upregulation in 480	285 genes	Tet2CD upregulated genes in 480		Tet2CD only upregulated in 480		74.4706	63.0223	67.3094	52.0404	-0.240807	-0.371175	0	0	3	0
ENSG00000164850	chr7:1082208-1082208	1	GPER1	3.58496	6.12928	7.06609	7.50779	2.54432	0.441705	2.54432	0.441705	Large upregulation in 480	285 genes	Tet2CD upregulated genes in 480		Tet2CD only upregulated in 480		67.856	24.0006	47.7535	43.6954	-1.4994	-0.128125	0	1	5	0
ENSG00000099953	chr22:23768226-23768226	1	MMP11	2.32193	4.45943	6.08746	6.10852	2.1375	0.0210616	2.1375	0.0210616	Large upregulation in 480	285 genes	Tet2CD upregulated genes in 480		Tet2CD only upregulated in 480		20.8969	22.2271	26.4528	29.4546	0.0890299	0.155073	0	0	2	0
ENSG00000102575	chr19:11579008-11579008	-1	ACP5	3.32193	6.16993	4.39232	5.08746	2.848	0.695145	2.848	0.695145	Large upregulation in 480	285 genes	Tet2CD upregulated genes in 480		Tet2CD only upregulated in 480		77.3283	46.3791	74.9336	46.7042	-0.737521	-0.68206	0	0	1	0
ENSG00000099937	chr22:20773879-20773879	1	SERPIND1	1	4.16993	0	1	3.16993	1	3.16993	1	Large upregulation in 480	285 genes	Tet2CD upregulated genes in 480		Tet2CD only upregulated in 480		89.2709	60.1234	90.5873	71.5803	-0.570264	-0.339745	0	0	4	0
ENSG00000235280	chr13:112968824-112968824	-1	MCF2L-AS1	0	2	5.08746	4.90689	2	-0.180572	2	0.180572	Large upregulation in 480	285 genes	Tet2CD upregulated genes in 480		Tet2CD only upregulated in 480		20.8579	12.7591	20.8691	15.1358	-0.70907	-0.463405	0	0	0	0
ENSG00000183793	chr16:15381047-15381047	-1	NPIPA5	0	2.58496	4.9542	5.35755	2.58496	0.403356	2.58496	0.403356	Large upregulation in 480	285 genes	Tet2CD upregulated genes in 480		Tet2CD only upregulated in 480		90.918	79.0245	85.021	82.9383	-0.202266	-0.0357809	0	0	0	0
ENSG00000142621	chr1:15247272-15247272	1	FHAD1	5.12928	6.67243	4.45943	3.80735	1.54314	-0.652077	1.54314	0.652077	Large upregulation in 480	285 genes	Tet2CD upregulated genes in 480		Tet2CD only upregulated in 480		65.1062	52.8391	65.1535	53.8745	-0.301188	-0.274242	0	0	1	0
ENSG00000181634	chr9:114806126-114806126	-1	TNFSF15	3.16993	4.32193	5.58496	4.52356	1.152	-1.0614	1.152	1.0614	Large upregulation in 480	285 genes	Tet2CD upregulated genes in 480		Tet2CD only upregulated in 480		70.1612	53.5956	60.5961	64.3873	-0.38856	0.0875511	0	0	1	0
ENSG00000145824	chr5:135579279-135579279	-1	CXCL14	5.9542	8.16993	0	0	2.21573	0	2.21573	0	Large upregulation in 480	285 genes	Tet2CD upregulated genes in 480		Tet2CD only upregulated in 480		65.6828	57.9641	69.3992	54.3872	-0.180356	-0.351653	1	0	0	0
ENSG00000140465	chr15:74725610-74725610	-1	CYP1A1	0	2.80735	1	1.58496	2.80735	0.584963	2.80735	0.584963	Large upregulation in 480	285 genes	Tet2CD upregulated genes in 480		Tet2CD only upregulated in 480		38.4891	25.6602	48.3343	23.9322	-0.584917	-1.0141	0	0	4	0
ENSG00000279342	chr11:124790069-124790069	-1	AP000866.1	3.58496	6.30378	5.97728	6.45943	2.71882	0.482152	2.71882	0.482152	Large upregulation in 480	285 genes	Tet2CD upregulated genes in 480		Tet2CD only upregulated in 480		6.93586	5.86737	9.08658	4.68973	-0.241361	-0.954234	0	0	0	0
ENSG00000054219	chr2:159904749-159904749	-1	LY75	0	2.32193	7.97154	8.04439	2.32193	0.0728506	2.32193	0.0728506	Large upregulation in 480	285 genes	Tet2CD upregulated genes in 480		Tet2CD only upregulated in 480		84.1536	34.8121	70.5136	72.3849	-1.27344	0.0377866	0	1	3	0
ENSG00000232377	chr2:143937073-143937073	1	AC016910.1	3.16993	5.42626	2.58496	2.58496	2.25634	0	2.25634	0	Large upregulation in 480	285 genes	Tet2CD upregulated genes in 480		Tet2CD only upregulated in 480		86.4852	81.4428	86.0346	86.811	-0.0866659	0.0129603	0	0	0	0
ENSG00000206190	chr15:25865172-25865172	-1	ATP10A	0	3.16993	5	5.88264	3.16993	0.882643	3.16993	0.882643	Large upregulation in 480	285 genes	Tet2CD upregulated genes in 480		Tet2CD only upregulated in 480		93.552	88.4703	93.5423	92.998	-0.0805764	-0.00842011	0	0	1	0
ENSG00000145335	chr4:89838315-89838315	-1	SNCA	3.16993	5.45943	2.58496	2.58496	2.28951	0	2.28951	0	Large upregulation in 480	285 genes	Tet2CD upregulated genes in 480		Tet2CD only upregulated in 480		73.4811	73.9428	74.3902	70.8086	0.00903666	-0.0711872	0	0	3	0
ENSG00000156966	chr2:231395543-231395543	1	B3GNT7	2.58496	4.45943	2	1.58496	1.87447	-0.415037	1.87447	0.415037	Large upregulation in 480	285 genes	Tet2CD upregulated genes in 480		Tet2CD only upregulated in 480		51.8221	20.0364	39.4426	24.508	-1.37094	-0.686501	0	0	3	0
ENSG00000088882	chr20:2800637-2800637	-1	CPXM1	4.64386	6.9542	0	0	2.31034	0	2.31034	0	Large upregulation in 480	285 genes	Tet2CD upregulated genes in 480		Tet2CD only upregulated in 480		71.8472	67.5816	75.9272	60.2947	-0.088301	-0.332584	0	0	0	0
ENSG00000117971	chr15:78727754-78727754	-1	CHRNB4	4.32193	5.64386	1	0	1.32193	-1	1.32193	1	Large upregulation in 480	285 genes	Tet2CD upregulated genes in 480		Tet2CD only upregulated in 480		39.2809	33.981	48.1849	18.8735	-0.209099	-1.35222	0	0	4	0
ENSG00000254902	chr11:70188509-70188509	-1	ANO1-AS1	5.67243	7.30378	2.32193	1.58496	1.63136	-0.736966	1.63136	0.736966	Large upregulation in 480	285 genes	Tet2CD upregulated genes in 480		Tet2CD only upregulated in 480		91.3186	77.3694	93.1362	71.7474	-0.239146	-0.376415	0	0	0	0
ENSG00000197181	chr8:22275297-22275297	1	PIWIL2	2.80735	4.45943	5.24793	4.52356	1.65208	-0.724366	1.65208	0.724366	Large upregulation in 480	285 genes	Tet2CD upregulated genes in 480		Tet2CD only upregulated in 480		92.5704	74.5155	91.0665	83.952	-0.313011	-0.117355	0	0	2	0
ENSG00000189334	chr1:153616986-153616986	-1	S100A14	0	2	8.13443	7.67948	2	-0.454946	2	0.454946	Large upregulation in 480	285 genes	Tet2CD upregulated genes in 480		Tet2CD only upregulated in 480		90.4295	57.7227	89.5904	70.5884	-0.647654	-0.343911	0	0	2	0
ENSG00000087076	chr19:48836678-48836678	-1	HSD17B14	0	3.45943	0	1	3.45943	1	3.45943	1	Large upregulation in 480	285 genes	Tet2CD upregulated genes in 480		Tet2CD only upregulated in 480		69.7852	53.309	76.7704	54.2305	-0.388542	-0.501446	0	0	0	0
ENSG00000241186	chr3:46574555-46574555	1	TDGF1	4.64386	6.65821	8.14975	7.67948	2.01436	-0.470267	2.01436	0.470267	Large upregulation in 480	285 genes	Tet2CD upregulated genes in 480		Tet2CD only upregulated in 480		94.331	68.0098	90.4081	87.3659	-0.471989	-0.0493821	0	0	2	0
ENSG00000123689	chr1:209675420-209675420	1	G0S2	3	4.75489	9.36413	8.62205	1.75489	-0.742083	1.75489	0.742083	Large upregulation in 480	285 genes	Tet2CD upregulated genes in 480		Tet2CD only upregulated in 480		61.2031	20.8388	41.0963	74.6653	-1.55433	0.861432	0	1	0	0
ENSG00000132854	chr1:62319414-62319414	-1	KANK4	5.39232	6.90689	1	0	1.51457	-1	1.51457	1	Large upregulation in 480	285 genes	Tet2CD upregulated genes in 480		Tet2CD only upregulated in 480		64.0208	57.0917	58.8177	60.0613	-0.16526	0.0301854	0	0	0	0
ENSG00000163993	chr4:6693069-6693069	1	S100P	0	2	9.01402	8.48784	2	-0.52618	2	0.52618	Large upregulation in 480	285 genes	Tet2CD upregulated genes in 480		Tet2CD only upregulated in 480		78.8348	16.4948	30.0585	59.133	-2.25683	0.976192	0	1	0	0
ENSG00000100170	chr22:32043032-32043032	1	SLC5A1	4	6.12928	4.80735	4.39232	2.12928	-0.415037	2.12928	0.415037	Large upregulation in 480	285 genes	Tet2CD upregulated genes in 480		Tet2CD only upregulated in 480		71.9021	43.2064	60.7093	57.5683	-0.73479	-0.0766447	0	1	2	0
ENSG00000122121	chrX:129738974-129738974	1	XPNPEP2	4.70044	6.26679	2	1	1.56635	-1	1.56635	1	Large upregulation in 480	285 genes	Tet2CD upregulated genes in 480		Tet2CD only upregulated in 480		91.4654	58.9123	74.5258	73.1037	-0.634657	-0.0277958	0	1	4	0
ENSG00000181045	chr17:80219699-80219699	1	SLC26A11	1	2.58496	3	2	1.58496	-1	1.58496	1	Large upregulation in 480	285 genes	Tet2CD upregulated genes in 480		Tet2CD only upregulated in 480		44.6606	29.099	40.2535	31.8748	-0.618033	-0.336699	0	0	1	0
ENSG00000034053	chr15:28884483-28884483	1	APBA2	3.45943	5.49185	5.55459	5	2.03242	-0.554589	2.03242	0.554589	Large upregulation in 480	285 genes	Tet2CD upregulated genes in 480		Tet2CD only upregulated in 480		88.9206	70.9024	84.1829	62.9216	-0.326682	-0.419972	0	0	1	0
ENSG00000116574	chr1:228735077-228735077	1	RHOU	6.40939	7.69349	2.32193	1	1.2841	-1.32193	1.2841	1.32193	Large upregulation in 480	285 genes	Tet2CD upregulated genes in 480		Tet2CD only upregulated in 480		10.5686	30.7177	26.5896	8.27665	1.53928	-1.68374	0	0	4	0
ENSG00000253304	chr1:29123935-29123935	-1	TMEM200B	2.80735	5.45943	0	0	2.65208	0	2.65208	0	Large upregulation in 480	285 genes	Tet2CD upregulated genes in 480		Tet2CD only upregulated in 480		21.7852	17.1217	31.6178	18.9741	-0.347525	-0.736706	0	0	0	0
ENSG00000140297	chr15:59594875-59594875	1	GCNT3	0	1.58496	4.39232	3.32193	1.58496	-1.07039	1.58496	1.07039	Large upregulation in 480	285 genes	Tet2CD upregulated genes in 480		Tet2CD only upregulated in 480		75.9721	52.9961	73.3965	66.9216	-0.519583	-0.13324	0	1	2	0
ENSG00000111432	chr12:130162459-130162459	1	FZD10	1.58496	5	8.60733	9.36632	3.41504	0.758992	3.41504	0.758992	Large upregulation in 480	285 genes	Tet2CD upregulated genes in 480		Tet2CD only upregulated in 480		28.6601	15.9655	19.7619	26.7309	-0.844085	0.435788	0	1	0	0
ENSG00000198156	chr16:28363508-28363508	-1	NPIPB6	0	2.80735	5.39232	5.52356	2.80735	0.131245	2.80735	0.131245	Large upregulation in 480	285 genes	Tet2CD upregulated genes in 480		Tet2CD only upregulated in 480		91.4747	55.4401	86.7857	89.563	-0.722443	0.0454447	0	1	0	0
ENSG00000100100	chr22:31292534-31292534	-1	PIK3IP1	3.58496	6.59991	4.32193	4.64386	3.01495	0.321928	3.01495	0.321928	Large upregulation in 480	285 genes	Tet2CD upregulated genes in 480		Tet2CD only upregulated in 480		40.9603	36.7706	54.4476	24.7639	-0.155676	-1.13663	0	0	0	0
ENSG00000279119	chr17:38728198-38728198	-1	AC006449.2	2.58496	4.32193	5.35755	4.39232	1.73697	-0.965235	1.73697	0.965235	Large upregulation in 480	285 genes	Tet2CD upregulated genes in 480		Tet2CD only upregulated in 480		15.1086	3.88621	12.6816	9.74335	-1.95894	-0.380243	0	0	0	0
ENSG00000077942	chr22:45502238-45502238	1	FBLN1	4.75489	7.84549	7.26679	7.64386	3.0906	0.37707	3.0906	0.37707	Large upregulation in 480	285 genes	Tet2CD upregulated genes in 480		Tet2CD only upregulated in 480		50.576	26.6408	58.6111	36.6045	-0.924817	-0.679152	1	0	3	0
ENSG00000180525	chr10:649948-649948	1	PRR26	1.58496	4.45943	6.94251	7.02237	2.87447	0.0798533	2.87447	0.0798533	Large upregulation in 480	285 genes	Tet2CD upregulated genes in 480		Tet2CD only upregulated in 480		77.7695	58.3913	64.2294	64.785	-0.413452	0.0124247	0	0	0	0
ENSG00000049192	chr5:65481920-65481920	-1	ADAMTS6	4.08746	6.59991	7.17991	6.88264	2.51245	-0.297266	2.51245	0.297266	Large upregulation in 480	285 genes	Tet2CD upregulated genes in 480		Tet2CD only upregulated in 480		0.474182	1.68491	1.30727	1.25764	1.82916	-0.0558462	0	0	6	0
ENSG00000261028	chr16:64343909-64343909	-1	AC012322.1	4.75489	6.65821	5.80735	4.85798	1.90332	-0.949374	1.90332	0.949374	Large upregulation in 480	285 genes	Tet2CD upregulated genes in 480		Tet2CD only upregulated in 480		56.012	61.521	62.7784	61.3673	0.135342	-0.0327972	0	0	0	0
ENSG00000124205	chr20:59300427-59300427	1	EDN3	5.85798	8.71081	0	0	2.85283	0	2.85283	0	Large upregulation in 480	285 genes	Tet2CD upregulated genes in 480		Tet2CD only upregulated in 480		39.0056	25.275	33.103	29.9467	-0.625973	-0.144565	1	1	1	0
ENSG00000117519	chr1:94927278-94927278	-1	CNN3	3	5.83289	9.96	9.92333	2.83289	-0.0366744	2.83289	0.0366744	Large upregulation in 480	285 genes	Tet2CD upregulated genes in 480		Tet2CD only upregulated in 480		49.653	3.11199	7.14865	27.7004	-3.99597	1.95416	0	1	1	0
ENSG00000058091	chr7:90466424-90466424	1	CDK14	0	3.45943	2	2.58496	3.45943	0.584963	3.45943	0.584963	Large upregulation in 480	285 genes	Tet2CD upregulated genes in 480		Tet2CD only upregulated in 480		47.2251	32.2564	32.9335	38.748	-0.549968	0.234563	0	1	0	0
ENSG00000275410	chr17:37745247-37745247	-1	HNF1B	1	3.90689	1.58496	1.58496	2.90689	0	2.90689	0	Large upregulation in 480	285 genes	Tet2CD upregulated genes in 480		Tet2CD only upregulated in 480		92.8716	57.7488	69.3675	72.2777	-0.685448	0.0592914	0	1	4	0
ENSG00000074181	chr19:15200981-15200981	-1	NOTCH3	1	2.32193	1.58496	0	1.32193	-1.58496	1.32193	1.58496	Large upregulation in 480	285 genes	Tet2CD upregulated genes in 480		Tet2CD only upregulated in 480		29.9746	25.099	44.8394	27.8617	-0.256113	-0.68648	0	0	6	0
ENSG00000162882	chr2:42792593-42792593	-1	HAAO	0	2.58496	6.10852	5.75489	2.58496	-0.353637	2.58496	0.353637	Large upregulation in 480	285 genes	Tet2CD upregulated genes in 480		Tet2CD only upregulated in 480		61.1227	42.3434	56.7859	56.9253	-0.52957	0.00353733	0	1	3	0
ENSG00000124602	chr6:41039217-41039217	-1	UNC5CL	1.58496	3.45943	5.72792	4.64386	1.87447	-1.08406	1.87447	1.08406	Large upregulation in 480	285 genes	Tet2CD upregulated genes in 480		Tet2CD only upregulated in 480		81.9736	63.9694	76.8557	71.8309	-0.357777	-0.0975481	0	0	0	0
ENSG00000164266	chr5:147831786-147831786	-1	SPINK1	3.90689	5.58496	4.45943	3.16993	1.67807	-1.28951	1.67807	1.28951	Large upregulation in 480	285 genes	Tet2CD upregulated genes in 480		Tet2CD only upregulated in 480		44.8429	44.53	56.1836	47.5443	-0.0101006	-0.240877	0	0	0	0
ENSG00000163295	chr2:232456123-232456123	1	ALPI	0	3	0	0	3	0	3	0	Large upregulation in 480	285 genes	Tet2CD upregulated genes in 480		Tet2CD only upregulated in 480		86.91	66.2787	79.4199	83.2486	-0.390977	0.0679271	0	0	12	0
ENSG00000130635	chr9:134641774-134641774	1	COL5A1	0	3	0	0	3	0	3	0	Large upregulation in 480	285 genes	Tet2CD upregulated genes in 480		Tet2CD only upregulated in 480		82.017	70.4798	72.6239	67.6437	-0.218714	-0.102488	0	0	9	0
ENSG00000062524	chr15:41513887-41513887	-1	LTK	2	4	2	1	2	-1	2	1	Large upregulation in 480	285 genes	Tet2CD upregulated genes in 480		Tet2CD only upregulated in 480		28.2709	27.3126	34.2238	18.2001	-0.0497488	-0.911057	0	0	1	0
ENSG00000204444	chr6:31652416-31652416	1	APOM	1	3.16993	5	4.08746	2.16993	-0.912537	2.16993	0.912537	Large upregulation in 480	285 genes	Tet2CD upregulated genes in 480		Tet2CD only upregulated in 480		41.4466	35.1729	38.9716	37.2358	-0.236788	-0.0657298	0	0	1	0
ENSG00000237412	chr2:232520463-232520463	1	PRSS56	4.32193	7.49185	0	0	3.16993	0	3.16993	0	Large upregulation in 480	285 genes	Tet2CD upregulated genes in 480		Tet2CD only upregulated in 480		69.1834	52.6887	72.3965	34.8496	-0.392933	-1.05478	0	0	2	0
ENSG00000146521	chr6:167796859-167796859	-1	LINC01558	2	4.32193	4.32193	3.45943	2.32193	-0.862496	2.32193	0.862496	Large upregulation in 480	285 genes	Tet2CD upregulated genes in 480		Tet2CD only upregulated in 480		83.1308	43.5701	65.2731	48.8427	-0.932045	-0.418344	0	0	0	0
ENSG00000128422	chr17:41624842-41624842	-1	KRT17	1.58496	3.16993	5.08746	3.45943	1.58496	-1.62803	1.58496	1.62803	Large upregulation in 480	285 genes	Tet2CD upregulated genes in 480		Tet2CD only upregulated in 480		83.7836	31.3037	54.1586	44.0392	-1.42033	-0.298403	0	0	2	0
ENSG00000184985	chr4:7192538-7192538	1	SORCS2	1.58496	4.08746	4.39232	3.58496	2.5025	-0.807355	2.5025	0.807355	Large upregulation in 480	285 genes	Tet2CD upregulated genes in 480		Tet2CD only upregulated in 480		63.1242	31.5893	62.863	50.7556	-0.998759	-0.308644	0	0	0	0
ENSG00000141448	chr18:22169443-22169443	1	GATA6	0	3.32193	5.32193	5.32193	3.32193	0	3.32193	0	Large upregulation in 480	285 genes	Tet2CD upregulated genes in 480		Tet2CD only upregulated in 480		14.3716	19.6402	15.7948	14.1074	0.45059	-0.162995	0	0	9	0
ENSG00000152953	chr4:5051442-5051442	1	STK32B	0	3.70044	3.80735	4.08746	3.70044	0.280108	3.70044	0.280108	Large upregulation in 480	285 genes	Tet2CD upregulated genes in 480		Tet2CD only upregulated in 480		74.9687	61.5484	73.3501	67.0177	-0.284567	-0.130255	0	0	1	0
ENSG00000175899	chr12:9116229-9116229	-1	A2M	0	3.90689	3.70044	4.16993	3.90689	0.469485	3.90689	0.469485	Large upregulation in 480	285 genes	Tet2CD upregulated genes in 480		Tet2CD only upregulated in 480		74.6894	39.2733	49.4183	60.5622	-0.927354	0.293372	0	1	8	0
ENSG00000165272	chr9:33447611-33447611	-1	AQP3	0	2.32193	5.04439	3.90689	2.32193	-1.1375	2.32193	1.1375	Large upregulation in 480	285 genes	Tet2CD upregulated genes in 480		Tet2CD only upregulated in 480		49.6514	18.3004	28.2591	37.768	-1.43996	0.41845	0	1	2	0
ENSG00000198796	chr18:58628957-58628957	-1	ALPK2	0	3.45943	0	0	3.45943	0	3.45943	0	Large upregulation in 480	285 genes	Tet2CD upregulated genes in 480		Tet2CD only upregulated in 480		91.229	80.2054	89.4341	81.979	-0.185793	-0.12557	0	0	0	0
ENSG00000104213	chr8:17576433-17576433	1	PDGFRL	0	3.45943	0	0	3.45943	0	3.45943	0	Large upregulation in 480	285 genes	Tet2CD upregulated genes in 480		Tet2CD only upregulated in 480		28.9123	14.8995	15.9582	26.9985	-0.956413	0.758584	0	1	2	0
ENSG00000165643	chr9:135699528-135699528	-1	SOHLH1	0	3.45943	0	0	3.45943	0	3.45943	0	Large upregulation in 480	285 genes	Tet2CD upregulated genes in 480		Tet2CD only upregulated in 480		84.6967	42.7443	68.647	65.7694	-0.986574	-0.061781	0	1	2	0
ENSG00000221866	chr7:132648688-132648688	-1	PLXNA4	0	3.58496	5.2854	5.35755	3.58496	0.0721498	3.58496	0.0721498	Large upregulation in 480	285 genes	Tet2CD upregulated genes in 480		Tet2CD only upregulated in 480		44.8898	37.8538	43.2471	28.904	-0.245948	-0.581335	0	0	1	0
ENSG00000130303	chr19:17405648-17405648	-1	BST2	4	7.85175	3	3.32193	3.85175	0.321928	3.85175	0.321928	Large upregulation in 480	285 genes	Tet2CD upregulated genes in 480		Tet2CD only upregulated in 480		62.6845	43.1172	59.7017	39.0925	-0.539847	-0.610879	1	0	5	0
ENSG00000059377	chr7:139777051-139777051	1	TBXAS1	0	4.39232	5.61471	6.45943	4.39232	0.844722	4.39232	0.844722	Large upregulation in 480	285 genes	Tet2CD upregulated genes in 480		Tet2CD only upregulated in 480		55.9265	36.7731	48.0867	46.8483	-0.604883	-0.0376403	0	1	2	0
ENSG00000140993	chr16:3305729-3305729	-1	TIGD7	1	4.39232	4.64386	4.45943	3.39232	-0.184425	3.39232	0.184425	Large upregulation in 480	285 genes	Tet2CD upregulated genes in 480		Tet2CD only upregulated in 480		55.7041	45.7894	58.2343	46.5444	-0.282769	-0.323261	0	0	0	0
ENSG00000170482	chr5:139384553-139384553	-1	SLC23A1	0	2.58496	1	0	2.58496	-1	2.58496	1	Large upregulation in 480	285 genes	Tet2CD upregulated genes in 480		Tet2CD only upregulated in 480		88.4398	69.9843	77.7534	72.0288	-0.337664	-0.110331	0	0	0	0
ENSG00000108984	chr17:69414698-69414698	1	MAP2K6	0	3.45943	8.15987	7.99435	3.45943	-0.165518	3.45943	0.165518	Large upregulation in 480	285 genes	Tet2CD upregulated genes in 480		Tet2CD only upregulated in 480		54.5284	36.3091	49.3365	48.0242	-0.586675	-0.0388914	0	1	0	0
ENSG00000164683	chr8:79767863-79767863	-1	HEY1	1	3	5.08746	3.45943	2	-1.62803	2	1.62803	Large upregulation in 480	285 genes	Tet2CD upregulated genes in 480		Tet2CD only upregulated in 480		14.0874	8.76501	18.4216	10.3793	-0.684581	-0.827696	0	0	4	0
ENSG00000167554	chr19:52336245-52336245	1	ZNF610	0	3.45943	5.12928	4.90689	3.45943	-0.222392	3.45943	0.222392	Large upregulation in 480	285 genes	Tet2CD upregulated genes in 480		Tet2CD only upregulated in 480		48.0783	40.3896	37.9305	44.5218	-0.2514	0.231152	0	0	0	0
ENSG00000147588	chr8:81447523-81447523	-1	PMP2	1.58496	5.2854	1	1	3.70044	0	3.70044	0	Large upregulation in 480	285 genes	Tet2CD upregulated genes in 480		Tet2CD only upregulated in 480		69.5359	38.4996	41.4723	61.6282	-0.852916	0.571443	0	1	0	0
ENSG00000185885	chr11:313506-313506	1	IFITM1	6.02237	9.75656	0	0	3.73419	0	3.73419	0	Large upregulation in 480	285 genes	Tet2CD upregulated genes in 480		Tet2CD only upregulated in 480		84.4403	66.8036	85.4917	42.2803	-0.338005	-1.0158	1	0	3	0
ENSG00000104044	chr15:28099358-28099358	-1	OCA2	0	2.80735	2	1	2.80735	-1	2.80735	1	Large upregulation in 480	285 genes	Tet2CD upregulated genes in 480		Tet2CD only upregulated in 480		66.1924	37.61	59.699	37.8826	-0.815548	-0.656173	0	0	2	0
ENSG00000185633	chr12:57240715-57240715	-1	NDUFA4L2	1	5.88264	6.62936	7.55459	4.88264	0.925232	4.88264	0.925232	Large upregulation in 480	285 genes	Tet2CD upregulated genes in 480		Tet2CD only upregulated in 480		29.6429	19.8901	28.6402	19.4344	-0.575635	-0.559433	0	0	1	0
ENSG00000139219	chr12:48004486-48004486	-1	COL2A1	3.16993	5.12928	2	0	1.95936	-2	1.95936	2	Large upregulation in 480	285 genes	Tet2CD upregulated genes in 480		Tet2CD only upregulated in 480		64.3014	30.9537	44.2107	45.5563	-1.05474	0.0432575	0	1	9	0
ENSG00000114698	chr3:146251179-146251179	-1	PLSCR4	0	4.16993	3	3.16993	4.16993	0.169925	4.16993	0.169925	Large upregulation in 480	285 genes	Tet2CD upregulated genes in 480		Tet2CD only upregulated in 480		31.7195	28.7772	31.7255	30.1331	-0.140444	-0.0742973	0	0	0	0
ENSG00000134962	chr4:39406853-39406853	1	KLB	0	2.58496	3.16993	1.58496	2.58496	-1.58496	2.58496	1.58496	Large upregulation in 480	285 genes	Tet2CD upregulated genes in 480		Tet2CD only upregulated in 480		68.9669	51.9316	59.1216	61.1906	-0.409292	0.049626	0	0	1	0
ENSG00000103489	chr16:17470881-17470881	-1	XYLT1	0	1.58496	3.58496	1	1.58496	-2.58496	1.58496	2.58496	Large upregulation in 480	285 genes	Tet2CD upregulated genes in 480		Tet2CD only upregulated in 480		22.7894	24.9474	20.1695	17.2363	0.130525	-0.226722	0	0	0	0
ENSG00000099399	chrX:30215560-30215560	1	MAGEB2	0	1.58496	5.42626	2.80735	1.58496	-2.61891	1.58496	2.61891	Large upregulation in 480	285 genes	Tet2CD upregulated genes in 480		Tet2CD only upregulated in 480		68.5336	41.4258	50.3178	61.5504	-0.726282	0.290699	0	1	0	0
ENSG00000128573	chr7:114086327-114086327	1	FOXP2	1	5.20945	7.52356	7.47573	4.20945	-0.0478285	4.20945	0.0478285	Large upregulation in 480	285 genes	Tet2CD upregulated genes in 480		Tet2CD only upregulated in 480		20.4153	21.239	26.6761	20.2291	0.0570694	-0.399117	0	0	3	0
ENSG00000123500	chr6:116158747-116158747	-1	COL10A1	0	4.16993	5.61471	5.45943	4.16993	-0.155278	4.16993	0.155278	Large upregulation in 480	285 genes	Tet2CD upregulated genes in 480		Tet2CD only upregulated in 480		94.3806	89.7876	97.1024	93.02	-0.0719734	-0.0619654	0	0	6	0
ENSG00000240666	chr3:155183285-155183285	-1	MME-AS1	0	4.24793	6	5.88264	4.24793	-0.117357	4.24793	0.117357	Large upregulation in 480	285 genes	Tet2CD upregulated genes in 480		Tet2CD only upregulated in 480		49.9244	87.7431	88.9856	49.3456	0.813541	-0.85065	0	0	0	0
ENSG00000163492	chr2:179050086-179050086	-1	CCDC141	0	2.80735	1.58496	0	2.80735	-1.58496	2.80735	1.58496	Large upregulation in 480	285 genes	Tet2CD upregulated genes in 480		Tet2CD only upregulated in 480		45.6662	47.6431	54.1831	53.1485	0.0611413	-0.0278144	0	0	1	0
ENSG00000127990	chr7:94656209-94656209	-1	SGCE	0	4.16993	8.16993	7.91289	4.16993	-0.257036	4.16993	0.257036	Large upregulation in 480	285 genes	Tet2CD upregulated genes in 480		Tet2CD only upregulated in 480		86.1797	64.2552	45.2063	82.276	-0.423534	0.863949	0	0	0	0
ENSG00000138823	chr4:99563761-99563761	1	MTTP	0	4.64386	0	0	4.64386	0	4.64386	0	Large upregulation in 480	285 genes	Tet2CD upregulated genes in 480		Tet2CD only upregulated in 480		34.7338	26.3707	39.0239	32.7076	-0.397406	-0.254728	0	0	5	0
ENSG00000196604	chr2:130129222-130129222	-1	POTEF	0	4.75489	5.49185	5.55459	4.75489	0.0627358	4.75489	0.0627358	Large upregulation in 480	285 genes	Tet2CD upregulated genes in 480		Tet2CD only upregulated in 480		72.1499	57.0688	73.4708	63.4818	-0.338296	-0.210828	0	0	0	0
ENSG00000115468	chr2:232606057-232606057	1	EFHD1	0	4.80735	0	0	4.80735	0	4.80735	0	Large upregulation in 480	285 genes	Tet2CD upregulated genes in 480		Tet2CD only upregulated in 480		77.8515	56.7691	71.0452	63.0072	-0.455619	-0.173221	0	0	0	0
ENSG00000139329	chr12:91111831-91111831	-1	LUM	0	4.75489	7.83289	7.70736	4.75489	-0.125531	4.75489	0.125531	Large upregulation in 480	285 genes	Tet2CD upregulated genes in 480		Tet2CD only upregulated in 480		22.0747	30.6374	36.2874	22.3458	0.472896	-0.699465	0	0	7	0
ENSG00000170571	chr5:50443248-50443248	-1	EMB	0	4.24793	6.83289	6.14975	4.24793	-0.683143	4.24793	0.683143	Large upregulation in 480	285 genes	Tet2CD upregulated genes in 480		Tet2CD only upregulated in 480		60.3679	58.6054	62.3392	61.0913	-0.0427483	-0.0291739	0	0	1	0
ENSG00000007933	chr1:171090877-171090877	1	FMO3	0	4.85798	7.3837	7.24793	4.85798	-0.135777	4.85798	0.135777	Large upregulation in 480	285 genes	Tet2CD upregulated genes in 480		Tet2CD only upregulated in 480		59.7409	78.7583	86.1563	56.9025	0.398715	-0.598463	0	0	2	0
ENSG00000129538	chr14:20803278-20803278	-1	RNASE1	1	6.02237	0	0	5.02237	0	5.02237	0	Large upregulation in 480	285 genes	Tet2CD upregulated genes in 480		Tet2CD only upregulated in 480		63.1371	38.0619	41.108	55.3938	-0.73014	0.430305	0	1	2	0
ENSG00000227502	chr6:113873351-113873351	-1	LINC01268	0	5.04439	8.04439	8.05528	5.04439	0.0108883	5.04439	0.0108883	Large upregulation in 480	285 genes	Tet2CD upregulated genes in 480		Tet2CD only upregulated in 480		60.7348	23.5707	47.4356	60.89	-1.36553	0.360236	0	1	0	0
ENSG00000091656	chr8:76681219-76681219	1	ZFHX4	0	5.16993	7.35755	7.41785	5.16993	0.0603005	5.16993	0.0603005	Large upregulation in 480	285 genes	Tet2CD upregulated genes in 480		Tet2CD only upregulated in 480		63.4705	48.7313	61.9116	58.3183	-0.381238	-0.0862597	0	0	0	0
ENSG00000039600	chr5:157671480-157671480	-1	SOX30	1.58496	3.16993	3.58496	0	1.58496	-3.58496	1.58496	3.58496	Large upregulation in 480	285 genes	Tet2CD upregulated genes in 480		Tet2CD only upregulated in 480		74.7486	57.4082	64.6967	69.9764	-0.38079	0.113176	0	0	0	0
ENSG00000140675	chr16:31483002-31483002	1	SLC5A2	0	3.45943	3.32193	1.58496	3.45943	-1.73697	3.45943	1.73697	Large upregulation in 480	285 genes	Tet2CD upregulated genes in 480		Tet2CD only upregulated in 480		87.0473	82.0839	86.0606	79.1394	-0.0846989	-0.120957	0	0	3	0
ENSG00000084453	chr12:21419594-21419594	-1	SLCO1A2	0	4.52356	6.22882	5.52356	4.52356	-0.705257	4.52356	0.705257	Large upregulation in 480	285 genes	Tet2CD upregulated genes in 480		Tet2CD only upregulated in 480		44.9412	28.0296	31.5059	37.1218	-0.681087	0.236645	0	1	0	0
ENSG00000033122	chr1:69568398-69568398	1	LRRC7	2	6.87036	6.2854	5.83289	4.87036	-0.452512	4.87036	0.452512	Large upregulation in 480	285 genes	Tet2CD upregulated genes in 480		Tet2CD only upregulated in 480		35.7203	32.3019	39.6465	33.9799	-0.145127	-0.22251	0	0	2	0
ENSG00000086991	chr11:89498187-89498187	-1	NOX4	0	4.39232	5.67243	4.70044	4.39232	-0.971986	4.39232	0.971986	Large upregulation in 480	285 genes	Tet2CD upregulated genes in 480		Tet2CD only upregulated in 480		49.9577	54.1367	61.6258	56.7776	0.115901	-0.118213	0	0	4	0
ENSG00000175544	chr11:67452406-67452406	1	CABP4	0	5.52356	7.2854	7.40939	5.52356	0.123989	5.52356	0.123989	Large upregulation in 480	285 genes	Tet2CD upregulated genes in 480		Tet2CD only upregulated in 480		92.3091	69.0228	79.3352	69.5138	-0.4194	-0.190663	0	0	2	0
ENSG00000259030	chr1:74198235-74198235	1	FPGT-TNNI3K	0	6.08746	6.45943	6.6865	6.08746	0.227069	6.08746	0.227069	Large upregulation in 480	285 genes	Tet2CD upregulated genes in 480		Tet2CD only upregulated in 480		26.4708	17.8647	29.1607	23.2592	-0.567292	-0.326222	0	0	0	0
ENSG00000153714	chr9:12775021-12775021	1	LURAP1L	0	6.04439	7.8009	7.77479	6.04439	-0.0261128	6.04439	0.0261128	Large upregulation in 480	285 genes	Tet2CD upregulated genes in 480		Tet2CD only upregulated in 480		6.98537	6.54115	8.48732	6.65154	-0.0947936	-0.35162	0	0	0	0
ENSG00000214842	chr2:17518439-17518439	-1	RAD51AP2	0	6.06609	7.36632	7.35755	6.06609	-0.00877021	6.06609	0.00877021	Large upregulation in 480	285 genes	Tet2CD upregulated genes in 480		Tet2CD only upregulated in 480		22.3953	17.6028	21.9335	19.8002	-0.347387	-0.147619	0	0	0	0
ENSG00000205359	chr5:102499016-102499016	-1	SLCO6A1	1	6.14975	6.40939	5.12928	5.14975	-1.28011	5.14975	1.28011	Large upregulation in 480	285 genes	Tet2CD upregulated genes in 480		Tet2CD only upregulated in 480		81.7551	80.1553	80.6774	79.3816	-0.0285104	-0.0233588	0	0	0	0
ENSG00000177694	chr3:174438573-174438573	1	NAALADL2	2.32193	5.35755	5.52356	2	3.03562	-3.52356	3.03562	3.52356	Large upregulation in 480	285 genes	Tet2CD upregulated genes in 480		Tet2CD only upregulated in 480		25.38	31.7044	28.7556	26.8444	0.32099	-0.0992247	0	0	0	0
ENSG00000165181	chr9:111795008-111795008	-1	C9orf84	0	6.70044	0	0	6.70044	0	6.70044	0	Large upregulation in 480	285 genes	Tet2CD upregulated genes in 480		Tet2CD only upregulated in 480		93.4196	73.8395	83.1199	88.0503	-0.339333	0.0831341	0	0	0	0
ENSG00000131951	chr14:59919713-59919713	1	LRRC9	2	5.32193	5.08746	1.58496	3.32193	-3.5025	3.32193	3.5025	Large upregulation in 480	285 genes	Tet2CD upregulated genes in 480		Tet2CD only upregulated in 480		48.934	57.6451	59.7299	38.5504	0.236359	-0.631709	0	0	0	0
ENSG00000154262	chr17:69141888-69141888	-1	ABCA6	0	5.58496	4.45943	3.16993	5.58496	-1.28951	5.58496	1.28951	Large upregulation in 480	285 genes	Tet2CD upregulated genes in 480		Tet2CD only upregulated in 480		48.8225	49.3385	51.8293	48.4756	0.0151686	-0.0965103	0	0	1	0
ENSG00000137628	chr4:168318807-168318807	-1	DDX60	4.58496	5.83289	5.72792	0	1.24793	-5.72792	1.24793	5.72792	Large upregulation in 480	285 genes	Tet2CD upregulated genes in 480		Tet2CD only upregulated in 480		22.5298	23.3013	35.6154	21.1204	0.0485728	-0.753867	0	0	3	0
ENSG00000126860	chr17:31321884-31321884	-1	EVI2A	4.39232	6.40939	5.20945	0	2.01707	-5.20945	2.01707	5.20945	Large upregulation in 480	285 genes	Tet2CD upregulated genes in 480		Tet2CD only upregulated in 480		93.5636	68.6697	85.1626	89.4638	-0.446274	0.0710849	0	0	1	0
ENSG00000001626	chr7:117465784-117465784	1	CFTR	1	5.20945	4.16993	1	4.20945	-3.16993	4.20945	3.16993	Large upregulation in 480	285 genes	Tet2CD upregulated genes in 480		Tet2CD only upregulated in 480		66.6212	57.5725	73.8891	64.8434	-0.210601	-0.188403	0	0	9	0
ENSG00000253799	chr8:90606065-90606065	-1	LINC01030	1.58496	5.2854	5.08746	1	3.70044	-4.08746	3.70044	4.08746	Large upregulation in 480	285 genes	Tet2CD upregulated genes in 480		Tet2CD only upregulated in 480		88.2104	80.1429	84.3971	89.3151	-0.138373	0.0817105	0	0	0	0
ENSG00000236861	chr7:93969442-93969442	1	AC006378.2	1	6.14975	5	1	5.14975	-4	5.14975	4	Large upregulation in 480	285 genes	Tet2CD upregulated genes in 480		Tet2CD only upregulated in 480		72.4031	20.5123	18.1281	63.1881	-1.81956	1.80142	0	1	0	0
ENSG00000188467	chr15:48120972-48120972	1	SLC24A5	0	5	5.42626	0	5	-5.42626	5	5.42626	Large upregulation in 480	285 genes	Tet2CD upregulated genes in 480		Tet2CD only upregulated in 480		69.9557	50.0253	51.9767	66.0529	-0.483782	0.345757	0	0	1	0
ENSG00000145431	chr4:156971394-156971394	-1	PDGFC	6.52356	0	0	5	-6.52356	5	6.52356	5	Large upregulation in 620			Tet2CD upregulated genes in 620		Tet2CD only upregulated in 620	15.2254	8.95725	16.1366	10.918	-0.765349	-0.563629
ENSG00000248256	chr4:48860203-48860203	-1	OCIAD1-AS1	5.67243	0	0	4.58496	-5.67243	4.58496	5.67243	4.58496	Large upregulation in 620			Tet2CD upregulated genes in 620		Tet2CD only upregulated in 620	94.9094	91.6206	92.4394	93.2606	-0.0508794	0.0127595
ENSG00000206538	chr3:86991119-86991119	-1	VGLL3	5.80735	0	0	3.58496	-5.80735	3.58496	5.80735	3.58496	Large upregulation in 620			Tet2CD upregulated genes in 620		Tet2CD only upregulated in 620	27.4669	19.6495	24.1965	20.3503	-0.483198	-0.249751
ENSG00000203812	chr1:149842736-149842736	-1	HIST2H2AA3	7.21917	0	0	2	-7.21917	2	7.21917	2	Large upregulation in 620			Tet2CD upregulated genes in 620		Tet2CD only upregulated in 620	2.48151	4.07407	4.61538	2.45711	0.715252	-0.909491
ENSG00000139679	chr13:48444704-48444704	-1	LPAR6	5.70044	0	3	6.45943	-5.70044	3.45943	5.70044	3.45943	Large upregulation in 620			Tet2CD upregulated genes in 620		Tet2CD only upregulated in 620	92.5116	83.6819	91.8119	90.8795	-0.144719	-0.0147269
ENSG00000205293	chr8:57978358-57978358	1	LINC01602	6.40939	0	3.16993	5.90689	-6.40939	2.73697	6.40939	2.73697	Large upregulation in 620			Tet2CD upregulated genes in 620		Tet2CD only upregulated in 620	10.3982	20.3408	25.7252	10.1908	0.968045	-1.33592
ENSG00000259129	chr14:47795092-47795092	-1	LINC00648	4.85798	0	0	3.80735	-4.85798	3.80735	4.85798	3.80735	Large upregulation in 620			Tet2CD upregulated genes in 620		Tet2CD only upregulated in 620	21.9989	29.5621	36.6146	29.6972	0.426318	-0.302094
ENSG00000145337	chr4:88523813-88523813	-1	PYURF	8.53916	0	9.14211	8.67596	-8.53916	-0.46615	8.53916	0.46615	Large upregulation in 620						17.0787	12.9893	16.2091	13.9834	-0.39487	-0.213084
ENSG00000078018	chr2:209424058-209424058	1	MAP2	6.84549	0	3.80735	4.90689	-6.84549	1.09954	6.84549	1.09954	Large upregulation in 620			Tet2CD upregulated genes in 620		Tet2CD only upregulated in 620	41.7765	27.6666	27.7363	35.4637	-0.594543	0.354571
ENSG00000165300	chr13:87672615-87672615	1	SLITRK5	7.12928	0	7.07682	7.31288	-7.12928	0.236067	7.12928	0.236067	Large upregulation in 620						77.6991	73.9015	73.5145	77.9326	-0.072295	0.0841965
ENSG00000168542	chr2:188974320-188974320	1	COL3A1	5.93074	0	3.70044	4.90689	-5.93074	1.20645	5.93074	1.20645	Large upregulation in 620			Tet2CD upregulated genes in 620		Tet2CD only upregulated in 620	68.1214	53.0149	65.9357	60.7397	-0.361709	-0.118419
ENSG00000224843	chr6:26956992-26956992	1	LINC00240	7	0	6.87036	6.59991	-7	-0.270452	7	0.270452	Large upregulation in 620						7.14777	6.66587	6.25271	6.38733	-0.100702	0.0307329
ENSG00000187398	chr11:24496970-24496970	1	LUZP2	6.49185	0	0	0	-6.49185	0	6.49185	0	Large upregulation in 620						42.8081	40.8296	45.2899	36.1914	-0.0682684	-0.323542
ENSG00000170381	chr7:83649010-83649010	-1	SEMA3E	6.49185	0	0	0	-6.49185	0	6.49185	0	Large upregulation in 620						19.0895	14.6895	14.8155	17.2966	-0.377992	0.223383
ENSG00000228824	chr13:87671259-87671259	-1	MIR4500HG	6.87036	0	7.01123	6.40939	-6.87036	-0.601836	6.87036	0.601836	Large upregulation in 620						76.3852	71.4016	69.5284	77.6192	-0.0973373	0.158811
ENSG00000171951	chr2:223602503-223602503	-1	SCG2	5.93074	0	6.55459	6.75489	-5.93074	0.200299	5.93074	0.200299	Large upregulation in 620						29.5133	22.3174	29.6107	23.4404	-0.403198	-0.337126
ENSG00000164796	chr8:113437099-113437099	-1	CSMD3	6.02237	0	7.94251	7.86419	-6.02237	-0.0783284	6.02237	0.0783284	Large upregulation in 620						55.3039	44.2226	49.6579	52.9261	-0.322597	0.0919563
ENSG00000185532	chr10:50991358-50991358	1	PRKG1	5.85798	0	0	0	-5.85798	0	5.85798	0	Large upregulation in 620						21.9238	20.8973	30.2746	18.4098	-0.0691766	-0.717632
ENSG00000172572	chr12:20369245-20369245	1	PDE3A	4.90689	0	4.75489	5.67243	-4.90689	0.917538	4.90689	0.917538	Large upregulation in 620						25.555	47.679	51.4239	30.5555	0.899749	-0.751006
ENSG00000251504	chr4:177907936-177907936	-1	LINC01099	5.75489	0	0	0	-5.75489	0	5.75489	0	Large upregulation in 620						26.9878	28.2446	32.8611	29.9524	0.0656662	-0.13371
ENSG00000169432	chr2:166375993-166375993	-1	SCN9A	6.33985	0	6.74147	6.12928	-6.33985	-0.612184	6.33985	0.612184	Large upregulation in 620						19.0571	16.862	15.904	21.4963	-0.176556	0.434696
ENSG00000183260	chr20:63861213-63861213	1	ABHD16B	2.80735	0	1	3.90689	-2.80735	2.90689	2.80735	2.90689	Large upregulation in 620			Tet2CD upregulated genes in 620		Tet2CD only upregulated in 620	96.408	85.2105	96.0907	87.4015	-0.178122	-0.136739
ENSG00000111799	chr6:75206051-75206051	-1	COL12A1	6.40939	6.40939	0	5.49185	0	5.49185	0	5.49185	Large upregulation in 620			Tet2CD upregulated genes in 620		Tet2CD only upregulated in 620	54.2974	37.0639	49.1411	50.368	-0.550867	0.035577
ENSG00000228495	chr6:132131915-132131915	1	LINC01013	6.50779	0	6.12928	5	-6.50779	-1.12928	6.50779	1.12928	Large upregulation in 620						47.7733	53.1832	63.8492	45.3759	0.154766	-0.492742
ENSG00000187871	chr6:55327469-55327469	1	GFRAL	5.12928	5	0	5.08746	-0.129283	5.08746	0.129283	5.08746	Large upregulation in 620			Tet2CD upregulated genes in 620		Tet2CD only upregulated in 620	17.1321	7.36286	7.89214	21.8821	-1.21837	1.47127
ENSG00000073756	chr1:186680427-186680427	-1	PTGS2	5.20945	0	0	0	-5.20945	0	5.20945	0	Large upregulation in 620						18.4172	29.3762	35.3408	16.1966	0.673593	-1.12564
ENSG00000168143	chr6:54846771-54846771	1	FAM83B	5.12928	0	0	0	-5.12928	0	5.12928	0	Large upregulation in 620						18.1635	24.3973	31.8134	18.3806	0.425678	-0.791456
ENSG00000056291	chr4:72031804-72031804	1	NPFFR2	5.08746	0	0	0	-5.08746	0	5.08746	0	Large upregulation in 620						44.948	50.7184	48.2464	41.2204	0.174253	-0.227064
ENSG00000153707	chr9:10612723-10612723	-1	PTPRD	5.04439	0	0	0	-5.04439	0	5.04439	0	Large upregulation in 620						36.8444	30.2243	35.3653	37.5616	-0.285734	0.0869262
ENSG00000258667	chr14:61751097-61751097	-1	HIF1A-AS2	5.88264	6.45943	0	5.61471	0.576789	5.61471	0.576789	5.61471	Large upregulation in 620			Tet2CD upregulated genes in 620		Tet2CD only upregulated in 620	27.5945	12.7073	16.8145	19.8934	-1.11873	0.242578
ENSG00000178568	chr2:212538841-212538841	-1	ERBB4	5	0	0	0	-5	0	5	0	Large upregulation in 620						37.2948	34.9755	34.7703	25.9127	-0.0926298	-0.424196
ENSG00000172461	chr6:96015984-96015984	1	FUT9	5	0	0	0	-5	0	5	0	Large upregulation in 620						62.7437	71.5375	70.718	51.6358	0.18923	-0.453707
ENSG00000253305	chr5:141408021-141408021	1	PCDHGB6	2	0	0	3	-2	3	2	3	Large upregulation in 620			Tet2CD upregulated genes in 620		Tet2CD only upregulated in 620	82.9763	71.5532	74.4985	80.6995	-0.213683	0.115349
ENSG00000147606	chr8:91209494-91209494	1	SLC26A7	4.80735	0	3.70044	3.80735	-4.80735	0.106915	4.80735	0.106915	Large upregulation in 620						51.1017	52.2666	55.5226	50.0517	0.0325173	-0.149657
ENSG00000085276	chr3:169663618-169663618	-1	MECOM	3.32193	0	0	1.58496	-3.32193	1.58496	3.32193	1.58496	Large upregulation in 620			Tet2CD upregulated genes in 620		Tet2CD only upregulated in 620	22.0913	11.9799	16.4929	17.5014	-0.882862	0.0856302
ENSG00000164749	chr8:75407914-75407914	1	HNF4G	5.08746	0	8.45533	8.26209	-5.08746	-0.193232	5.08746	0.193232	Large upregulation in 620						29.6801	47.5477	56.338	28.0672	0.679883	-1.00523
ENSG00000205609	chr16:28403879-28403879	-1	EIF3CL	10.8642	6.89482	9.90539	10.6466	-3.96937	0.741172	3.96937	0.741172	Large upregulation in 620						58.7302	22.4689	46.7598	63.505	-1.38617	0.4416
ENSG00000168676	chr16:67326763-67326763	-1	KCTD19	3.80735	0	5.39232	6.24793	-3.80735	0.85561	3.80735	0.85561	Large upregulation in 620						65.625	47.5172	54.4983	55.9426	-0.465796	0.0377365
ENSG00000183148	chr9:40223285-40223285	1	ANKRD20A2	4.58496	0	7.2854	7.24793	-4.58496	-0.0374747	4.58496	0.0374747	Large upregulation in 620						62.304	16.2052	78.8857	45.4075	-1.94287	-0.796833
ENSG00000169851	chr4:30720415-30720415	1	PCDH7	4.39232	0	0	0	-4.39232	0	4.39232	0	Large upregulation in 620						56.6271	57.0462	58.5829	55.143	0.0106378	-0.087302
ENSG00000133863	chr8:30890606-30890606	-1	TEX15	7.61471	7.45121	0	4.16993	-0.163499	4.16993	0.163499	4.16993	Large upregulation in 620			Tet2CD upregulated genes in 620		Tet2CD only upregulated in 620	72.3025	57.1345	56.8316	75.8744	-0.339684	0.416921
ENSG00000259112	chr11:78079865-78079865	-1	NDUFC2-KCTD14	2.80735	0	5	6.50779	-2.80735	1.50779	2.80735	1.50779	Large upregulation in 620			Tet2CD upregulated genes in 620		Tet2CD only upregulated in 620	32.5535	21.2427	24.7646	27.0078	-0.615847	0.125099
ENSG00000153253	chr2:165204067-165204067	-1	SCN3A	6.20945	2	7.2384	7.33092	-4.20945	0.0925121	4.20945	0.0925121	Large upregulation in 620						16.372	12.5	22.8487	20.7907	-0.389302	-0.136174
ENSG00000120279	chr6:152697895-152697895	1	MYCT1	5.2854	1	0	0	-4.2854	0	4.2854	0	Large upregulation in 620						50.74	36.5858	38.1196	51.9896	-0.471838	0.447691
ENSG00000176222	chr19:43901385-43901385	-1	ZNF404	6.45943	4.58496	3.58496	5.97728	-1.87447	2.39232	1.87447	2.39232	Large upregulation in 620			Tet2CD upregulated genes in 620		Tet2CD only upregulated in 620	35.99	26.1442	30.6515	33.059	-0.461102	0.109083
ENSG00000205810	chr12:10420595-10420595	-1	KLRC3	4.70044	0	6.88264	6.40939	-4.70044	-0.473252	4.70044	0.473252	Large upregulation in 620						28.8505	19.0826	23.0206	28.6005	-0.596337	0.313116
ENSG00000104432	chr8:78805523-78805523	-1	IL7	5.04439	4.9542	0	4	-0.0901978	4	0.0901978	4	Large upregulation in 620			Tet2CD upregulated genes in 620		Tet2CD only upregulated in 620	9.83688	9.40476	9.29243	6.3364	-0.0648088	-0.552392
ENSG00000226747	chr2:185740479-185740479	-1	AC007966.1	0	1	0	5.08746	1	5.08746	1	5.08746	Large upregulation in 620			Tet2CD upregulated genes in 620		Tet2CD only upregulated in 620	65.9407	74.0265	70.4617	66.2399	0.166872	-0.0891391
ENSG00000236671	chr10:52314128-52314128	-1	PRKG1-AS1	4.08746	0	0	0	-4.08746	0	4.08746	0	Large upregulation in 620						41.7474	27.1269	32.0398	43.4048	-0.621962	0.437988
ENSG00000162782	chr1:179591613-179591613	1	TDRD5	4.08746	0	0	0	-4.08746	0	4.08746	0	Large upregulation in 620						61.7109	60.6027	65.9323	52.9494	-0.0261426	-0.31637
ENSG00000179399	chr13:91398675-91398675	1	GPC5	0	0	0	4	0	4	0	4	Large upregulation in 620			Tet2CD upregulated genes in 620		Tet2CD only upregulated in 620	51.0957	41.1042	50.5259	46.1	-0.313918	-0.132256
ENSG00000198822	chr7:86643914-86643914	1	GRM3	0	0	0	4	0	4	0	4	Large upregulation in 620			Tet2CD upregulated genes in 620		Tet2CD only upregulated in 620	59.6669	54.9352	60.0572	61.636	-0.119202	0.037437
ENSG00000109163	chr4:67754360-67754360	-1	GNRHR	5.2854	1	6.47573	6.06609	-4.2854	-0.409644	4.2854	0.409644	Large upregulation in 620						81.7907	75.6113	86.8053	69.4754	-0.113334	-0.321283
ENSG00000026652	chr6:161274061-161274061	-1	AGPAT4	2.58496	0	3.45943	4.70044	-2.58496	1.24101	2.58496	1.24101	Large upregulation in 620			Tet2CD upregulated genes in 620		Tet2CD only upregulated in 620	31.7515	21.7013	23.5108	26.7998	-0.549041	0.188898
ENSG00000198542	chr13:101452593-101452593	1	ITGBL1	4.64386	6.82018	0	6	2.17632	6	2.17632	6	Large upregulation in 620		Tet2CD upregulated genes in 480	Tet2CD upregulated genes in 620			84.608	45.4645	65.8118	77.2507	-0.896055	0.231202
ENSG00000008517	chr16:3065297-3065297	1	IL32	3.80735	1.58496	0	1.58496	-2.22239	1.58496	2.22239	1.58496	Large upregulation in 620			Tet2CD upregulated genes in 620		Tet2CD only upregulated in 620	87.8945	62.2096	83.2609	59.9678	-0.498636	-0.473452
ENSG00000248663	chr5:117415509-117415509	1	LINC00992	5.49185	2	6.18982	6.45943	-3.49185	0.269607	3.49185	0.269607	Large upregulation in 620						31.1841	28.6755	26.2495	33.3967	-0.120988	0.347415
ENSG00000133640	chr12:85036314-85036314	1	LRRIQ1	5.45943	2	5.90689	6.12928	-3.45943	0.222392	3.45943	0.222392	Large upregulation in 620						48.4058	27.8128	41.1239	46.9164	-0.799434	0.190117
ENSG00000257529	chrX:101391011-101391011	1	RPL36A-HNRNPH2	5.12928	1	4.85798	4.32193	-4.12928	-0.536053	4.12928	0.536053	Large upregulation in 620						17.1633	12.5077	13.3523	15.8438	-0.456504	0.246831
ENSG00000151834	chr4:46475230-46475230	-1	GABRA2	0	0	0	3.58496	0	3.58496	0	3.58496	Large upregulation in 620			Tet2CD upregulated genes in 620		Tet2CD only upregulated in 620	19.6368	14.2028	21.7175	17.3035	-0.467389	-0.327794
ENSG00000165376	chrX:106900164-106900164	1	CLDN2	2	0	0	1.58496	-2	1.58496	2	1.58496	Large upregulation in 620			Tet2CD upregulated genes in 620		Tet2CD only upregulated in 620	84.1733	66.724	72.5365	77.6795	-0.335157	0.0988273
ENSG00000087303	chr14:52069228-52069228	-1	NID2	1.58496	0	0	2	-1.58496	2	1.58496	2	Large upregulation in 620			Tet2CD upregulated genes in 620		Tet2CD only upregulated in 620	73.5886	73.033	71.2695	59.3737	-0.0109337	-0.26346
ENSG00000042980	chr8:24294040-24294040	1	ADAM28	5.45943	2	1.58496	1.58496	-3.45943	0	3.45943	0	Large upregulation in 620						19.3649	12.3158	15.4748	22.6744	-0.652935	0.551142
ENSG00000139278	chr12:75480680-75480680	1	GLIPR1	3.32193	0	4.32193	4.45943	-3.32193	0.137504	3.32193	0.137504	Large upregulation in 620						79.2832	60.024	77.8923	67.6529	-0.401475	-0.203329
ENSG00000018236	chr12:40692442-40692442	1	CNTN1	6.78136	6.59991	0	3.16993	-0.181447	3.16993	0.181447	3.16993	Large upregulation in 620			Tet2CD upregulated genes in 620		Tet2CD only upregulated in 620	55.2462	47.9342	47.8387	55.1047	-0.204821	0.203997
ENSG00000184434	chr9:27005693-27005693	-1	LRRC19	6.12928	5.04439	4	6.24793	-1.08489	2.24793	1.08489	2.24793	Large upregulation in 620			Tet2CD upregulated genes in 620		Tet2CD only upregulated in 620	88.4115	72.2944	83.0829	85.6257	-0.290349	0.0434934
ENSG00000100024	chr22:24494107-24494107	1	UPB1	3.32193	1	2.58496	3.58496	-2.32193	1	2.32193	1	Large upregulation in 620						92.0325	85.8138	94.6096	67.9275	-0.100933	-0.477991
ENSG00000009765	chr6:150368892-150368892	1	IYD	3.45943	1.58496	1.58496	3	-1.87447	1.41504	1.87447	1.41504	Large upregulation in 620			Tet2CD upregulated genes in 620		Tet2CD only upregulated in 620	86.3504	57.9565	65.8012	89.1283	-0.575232	0.43777
ENSG00000166250	chr11:123195281-123195281	-1	CLMP	3	0	2.32193	2.58496	-3	0.263034	3	0.263034	Large upregulation in 620						53.5175	40.9702	49.6095	45.4637	-0.385436	-0.125901
ENSG00000240038	chr1:103553815-103553815	1	AMY2B	5.49185	2.58496	6.30378	6.62936	-2.90689	0.325576	2.90689	0.325576	Large upregulation in 620						74.5409	73.5837	76.762	74.811	-0.0186453	-0.0371427
ENSG00000164007	chr1:42740254-42740254	-1	CLDN19	0	0	0	3.16993	0	3.16993	0	3.16993	Large upregulation in 620			Tet2CD upregulated genes in 620		Tet2CD only upregulated in 620	86.9815	51.2401	76.6307	67.1614	-0.763435	-0.190291
ENSG00000176387	chr16:67430652-67430652	1	HSD11B2	5	1.58496	7.6865	7.42626	-3.41504	-0.260236	3.41504	0.260236	Large upregulation in 620						15.1968	5.34534	9.11623	9.20559	-1.50741	0.0140715
ENSG00000163053	chr2:230068999-230068999	-1	SLC16A14	4.39232	1	5.67243	5.2854	-3.39232	-0.387023	3.39232	0.387023	Large upregulation in 620						19.4668	21.2416	19.5301	17.6155	0.125872	-0.148857
ENSG00000253846	chr5:141412987-141412987	1	PCDHGA10	3	1.58496	0	1.58496	-1.41504	1.58496	1.41504	1.58496	Large upregulation in 620			Tet2CD upregulated genes in 620		Tet2CD only upregulated in 620	78.707	71.5524	78.3551	77.0732	-0.137493	-0.0237988
ENSG00000198075	chr2:108377911-108377911	1	SULT1C4	0	0	0	3	0	3	0	3	Large upregulation in 620			Tet2CD upregulated genes in 620		Tet2CD only upregulated in 620	95.2708	70.0535	91.9465	89.2904	-0.443577	-0.0422904
ENSG00000164484	chr6:130365734-130365734	1	TMEM200A	3	0	0	0	-3	0	3	0	Large upregulation in 620						32.7047	25.3398	29.346	29.5379	-0.368095	0.00939912
ENSG00000127928	chr7:93591573-93591573	1	GNGT1	5.24793	1	5.42626	4.16993	-4.24793	-1.25634	4.24793	1.25634	Large upregulation in 620						69.2003	31.043	29.4538	66.6655	-1.15651	1.17849
ENSG00000235300	chr17:48294335-48294335	1	THRA1/BTR	6.20945	6.56986	1	4.32193	0.360402	3.32193	0.360402	3.32193	Large upregulation in 620			Tet2CD upregulated genes in 620		Tet2CD only upregulated in 620	60.5771	43.3127	56.8651	49.6519	-0.483981	-0.195697
ENSG00000188785	chr19:57389850-57389850	1	ZNF548	6.30378	6.06609	1	3.70044	-0.237692	2.70044	0.237692	2.70044	Large upregulation in 620			Tet2CD upregulated genes in 620		Tet2CD only upregulated in 620	39.6463	54.0292	61.6455	40.5138	0.446555	-0.605581
ENSG00000262180	chr1:186400572-186400572	1	OCLM	6.70044	5.24793	5.08746	6.55459	-1.45251	1.46713	1.45251	1.46713	Large upregulation in 620			Tet2CD upregulated genes in 620		Tet2CD only upregulated in 620	95.4805	93.2135	92.8885	94.8308	-0.0346668	0.0298552
ENSG00000235931	chr10:59960913-59960913	-1	LINC01553	2.58496	3	2	5.2854	0.415037	3.2854	0.415037	3.2854	Large upregulation in 620			Tet2CD upregulated genes in 620		Tet2CD only upregulated in 620	82.2733	68.5458	67.8192	75.8242	-0.263356	0.160965
ENSG00000103184	chr16:4958317-4958317	1	SEC14L5	4.70044	2.58496	6.24793	6.91886	-2.11548	0.670936	2.11548	0.670936	Large upregulation in 620						28.6487	11.908	18.2011	21.732	-1.26654	0.255792
ENSG00000042781	chr1:216423396-216423396	-1	USH2A	6.72792	3.32193	5.9542	5.32193	-3.40599	-0.632268	3.40599	0.632268	Large upregulation in 620						44.9081	31.3492	34.8682	32.3359	-0.518544	-0.108771
ENSG00000127366	chr7:141790217-141790217	1	TAS2R5	3	0	4.52356	4.24793	-3	-0.275634	3	0.275634	Large upregulation in 620						93.1277	92.6246	96.9147	92.3856	-0.00781357	-0.0690477
ENSG00000183336	chr16:29454964-29454964	-1	BOLA2	3.80735	4.08746	0	3	0.280108	3	0.280108	3	Large upregulation in 620			Tet2CD upregulated genes in 620		Tet2CD only upregulated in 620	76.5724	28.5714	53.4883	11.1111	-1.42225	-2.26722
ENSG00000134202	chr1:109741038-109741038	-1	GSTM3	4.58496	3	4.45943	5.58496	-1.58496	1.12553	1.58496	1.12553	Large upregulation in 620			Tet2CD upregulated genes in 620		Tet2CD only upregulated in 620	87.3773	65.3623	83.9766	83.0301	-0.4188	-0.0163525
ENSG00000256188	chr12:11134644-11134644	-1	TAS2R30	5.67243	3.80735	6	6.80735	-1.86507	0.807355	1.86507	0.807355	Large upregulation in 620						94.8979	89.7811	95.9842	94.1547	-0.0799652	-0.0277635
ENSG00000231674	chr13:90926597-90926597	-1	LINC00410	1	1.58496	1	4.24793	0.584963	3.24793	0.584963	3.24793	Large upregulation in 620			Tet2CD upregulated genes in 620		Tet2CD only upregulated in 620	20.4512	17.4841	20.8262	20.8391	-0.226148	0.000888176
ENSG00000235092	chr2:8681863-8681863	-1	ID2-AS1	5.97728	5.20945	1.58496	3.45943	-0.767827	1.87447	0.767827	1.87447	Large upregulation in 620			Tet2CD upregulated genes in 620		Tet2CD only upregulated in 620	8.61911	4.73205	6.80665	6.25939	-0.865071	-0.120923
ENSG00000261373	chr16:89711856-89711856	1	VPS9D1-AS1	6.04439	3.58496	5.70044	5.88264	-2.45943	0.182203	2.45943	0.182203	Large upregulation in 620						57.8298	28.2254	45.2688	41.0323	-1.03482	-0.141756
ENSG00000111186	chr12:1529891-1529891	1	WNT5B	6.10852	6.06609	0	2.58496	-0.0424353	2.58496	0.0424353	2.58496	Large upregulation in 620			Tet2CD upregulated genes in 620		Tet2CD only upregulated in 620	57.0349	43.6977	55.6369	47.0602	-0.384287	-0.241534
ENSG00000227214	chr6:28986203-28986203	1	HCG15	4.52356	3.90689	2.32193	4.32193	-0.616671	2	0.616671	2	Large upregulation in 620			Tet2CD upregulated genes in 620		Tet2CD only upregulated in 620	42.2005	39.2542	45.0733	42.0456	-0.104411	-0.100317
ENSG00000143382	chr1:150549369-150549369	1	ADAMTSL4	2.32193	0	3.80735	4.08746	-2.32193	0.280108	2.32193	0.280108	Large upregulation in 620						52.6733	33.5916	49.0931	32.5423	-0.648968	-0.593207
ENSG00000064787	chr20:54070594-54070594	-1	BCAS1	2.58496	1.58496	1	2.58496	-1	1.58496	1	1.58496	Large upregulation in 620			Tet2CD upregulated genes in 620		Tet2CD only upregulated in 620	83.5326	52.3809	70.9658	71.0956	-0.673297	0.00263578
ENSG00000083307	chr8:101492432-101492432	1	GRHL2	1.58496	0	0	1	-1.58496	1	1.58496	1	Large upregulation in 620						77.2077	16.1517	25.6791	68.9184	-2.25706	1.4243
ENSG00000134184	chr1:109687814-109687814	1	GSTM1	2.58496	0	0	0	-2.58496	0	2.58496	0	Large upregulation in 620						92.8605	72.1513	78.8751	85.4716	-0.36404	0.115875
ENSG00000160678	chr1:153627926-153627926	1	S100A1	2.58496	1	2	3	-1.58496	1	1.58496	1	Large upregulation in 620						33.0514	19.2252	30.3076	26.1204	-0.781713	-0.2145
ENSG00000182983	chr3:42905731-42905731	1	ZNF662	0	0	0	2.58496	0	2.58496	0	2.58496	Large upregulation in 620			Tet2CD upregulated genes in 620		Tet2CD only upregulated in 620	74.5818	58.116	67.129	72.8974	-0.359889	0.118932
ENSG00000262655	chr11:13962689-13962689	1	SPON1	4.24793	3.70044	0	2	-0.547488	2	0.547488	2	Large upregulation in 620			Tet2CD upregulated genes in 620		Tet2CD only upregulated in 620	44.6222	38.1141	39.4165	28.0459	-0.227438	-0.491012
ENSG00000197558	chr7:149776042-149776042	1	SSPO	4.52356	3	5.24793	6.26679	-1.52356	1.01886	1.52356	1.01886	Large upregulation in 620			Tet2CD upregulated genes in 620		Tet2CD only upregulated in 620	85.0281	49.3224	62.4477	56.9417	-0.785698	-0.133163
ENSG00000132204	chr18:1408344-1408344	-1	LINC00470	6.93074	5.20945	5	5.78136	-1.72128	0.78136	1.72128	0.78136	Large upregulation in 620						34.5353	28.8184	29.9731	34.5366	-0.261085	0.20446
ENSG00000172927	chr11:69294138-69294138	1	MYEOV	10.5048	9.82018	2	3.80735	-0.68464	1.80735	0.68464	1.80735	Large upregulation in 620			Tet2CD upregulated genes in 620		Tet2CD only upregulated in 620	26.5818	42.0445	68.9086	20.003	0.661478	-1.78447
ENSG00000107984	chr10:52314296-52314296	1	DKK1	5.49185	3.58496	2	2.58496	-1.90689	0.584963	1.90689	0.584963	Large upregulation in 620						4.38536	8.51368	7.48561	3.96718	0.957089	-0.916006
ENSG00000260676	chr18:71578956-71578956	-1	LINC01541	5.80735	0	3.32193	0	-5.80735	-3.32193	5.80735	3.32193	Large upregulation in 620						16.3636	7.08407	12.5143	16.3867	-1.20784	0.388946
ENSG00000259462	chr15:82647770-82647770	1	CPEB1-AS1	5.04439	3.45943	4.39232	5.2854	-1.58496	0.893085	1.58496	0.893085	Large upregulation in 620						92.8438	70.0915	85.1909	85.3233	-0.405566	0.00223941
ENSG00000170965	chrX:134764322-134764322	-1	PLAC1	2	1.58496	0	2	-0.415037	2	0.415037	2	Large upregulation in 620			Tet2CD upregulated genes in 620		Tet2CD only upregulated in 620	95.3152	76.4963	85.3955	90.5522	-0.317317	0.0845893
ENSG00000276476	chr13:22040975-22040975	1	LINC00540	5.20945	4.39232	0	1.58496	-0.817136	1.58496	0.817136	1.58496	Large upregulation in 620			Tet2CD upregulated genes in 620		Tet2CD only upregulated in 620	66.3314	57.7487	60.2832	53.7397	-0.199904	-0.165769
ENSG00000280987	chr5:139273752-139273752	1	MATR3	8.633	6.67243	7.76818	8.18982	-1.96057	0.42164	1.96057	0.42164	Large upregulation in 620						26.4301	19.0677	23.7001	22.4447	-0.471052	-0.078518
ENSG00000233705	chr7:107662151-107662151	-1	SLC26A4-AS1	5.16993	2.80735	0	0	-2.36257	0	2.36257	0	Large upregulation in 620						27.3055	26.875	34.8903	19.9132	-0.0229285	-0.809102
ENSG00000166073	chr15:39920892-39920892	-1	GPR176	5.35755	5.58496	0	2.58496	0.22741	2.58496	0.22741	2.58496	Large upregulation in 620			Tet2CD upregulated genes in 620		Tet2CD only upregulated in 620	33.0502	29.0858	28.9756	29.4747	-0.184341	0.0246372
ENSG00000187583	chr1:966497-966497	1	PLEKHN1	5.80735	3.58496	3.58496	3.70044	-2.22239	0.115477	2.22239	0.115477	Large upregulation in 620						44.2192	29.3703	39.6954	27.9017	-0.590315	-0.508623
ENSG00000196684	chr19:16134028-16134028	1	HSH2D	5.08746	4.75489	0	2	-0.332575	2	0.332575	2	Large upregulation in 620			Tet2CD upregulated genes in 620		Tet2CD only upregulated in 620	89.3289	75.4881	86.0974	76.5945	-0.242877	-0.168729
ENSG00000103460	chr16:52547802-52547802	-1	TOX3	2.32193	0	9.3837	9.38586	-2.32193	0.00215811	2.32193	0.00215811	Large upregulation in 620						24.2842	5.65829	15.6237	23.5756	-2.10158	0.59356
ENSG00000164867	chr7:150990995-150990995	1	NOS3	5.78136	6.04439	0	2.58496	0.263034	2.58496	0.263034	2.58496	Large upregulation in 620			Tet2CD upregulated genes in 620		Tet2CD only upregulated in 620	85.7809	68.2591	72.9053	72.5078	-0.329635	-0.00788691
ENSG00000232070	chr14:21098937-21098937	1	TMEM253	2.32193	2.32193	1	3.32193	0	2.32193	0	2.32193	Large upregulation in 620			Tet2CD upregulated genes in 620		Tet2CD only upregulated in 620	39.4556	28.35	46.4753	32.6666	-0.476884	-0.508647
ENSG00000172955	chr4:99219537-99219537	-1	ADH6	2.32193	0	0	0	-2.32193	0	2.32193	0	Large upregulation in 620						37.6989	39.4686	44.8089	32.6197	0.0661835	-0.45804
ENSG00000186081	chr12:52520687-52520687	-1	KRT5	14.2077	14.2077	0	2.32193	0	2.32193	0	2.32193	Large upregulation in 620			Tet2CD upregulated genes in 620		Tet2CD only upregulated in 620	13.2335	33.2249	62.2058	2.84493	1.32807	-4.45058
ENSG00000135917	chr2:227718012-227718012	-1	SLC19A3	0	0	0	2.32193	0	2.32193	0	2.32193	Large upregulation in 620			Tet2CD upregulated genes in 620		Tet2CD only upregulated in 620	71.1462	59.1705	68.1014	67.3516	-0.26591	-0.0159735
ENSG00000172780	chr3:129122801-129122801	-1	RAB43	9.04985	8.3443	6.80735	8.41785	-0.705553	1.6105	0.705553	1.6105	Large upregulation in 620			Tet2CD upregulated genes in 620		Tet2CD only upregulated in 620	15.4221	8.73022	6.8938	9.04461	-0.820912	0.39176
ENSG00000113319	chr5:80960672-80960672	1	RASGRF2	2.58496	0	7.10852	6.83289	-2.58496	-0.275634	2.58496	0.275634	Large upregulation in 620						23.0033	13.0085	18.5391	24.352	-0.822388	0.393468
ENSG00000147168	chrX:71112108-71112108	-1	IL2RG	5.39232	4.16993	3.32193	4.39232	-1.22239	1.07039	1.22239	1.07039	Large upregulation in 620			Tet2CD upregulated genes in 620		Tet2CD only upregulated in 620	83.6898	65.0131	80.291	68.3656	-0.364321	-0.231969
ENSG00000177374	chr17:2054154-2054154	1	HIC1	5.32193	3	5.45943	5.42626	-2.32193	-0.0331669	2.32193	0.0331669	Large upregulation in 620						36.5428	27.0848	31.5476	22.425	-0.432103	-0.492427
ENSG00000160161	chr19:19538248-19538248	1	CILP2	4.85798	5.04439	2	4.45943	0.186413	2.45943	0.186413	2.45943	Large upregulation in 620			Tet2CD upregulated genes in 620		Tet2CD only upregulated in 620	39.5138	23.3716	30.3448	22.5497	-0.757598	-0.428342
ENSG00000267280	chr17:61411555-61411555	-1	TBX2-AS1	3.45943	1	5.32193	5.12928	-2.45943	-0.192645	2.45943	0.192645	Large upregulation in 620						30.2214	4.59419	22.0439	18.1711	-2.71769	-0.278737
ENSG00000128849	chr15:57375967-57375967	1	CGNL1	3.16993	1.58496	9.65284	10.332	-1.58496	0.679192	1.58496	0.679192	Large upregulation in 620						36.9765	23.1884	29.9195	34.0719	-0.673204	0.187496
ENSG00000182253	chr15:99098217-99098217	1	SYNM	7.30378	7.85798	0	2.80735	0.5542	2.80735	0.5542	2.80735	Large upregulation in 620			Tet2CD upregulated genes in 620		Tet2CD only upregulated in 620	48.267	25.0478	31.4805	43.7401	-0.946355	0.474497
ENSG00000198576	chr8:142614472-142614472	-1	ARC	5.83289	2.58496	4.80735	3.80735	-3.24793	-1	3.24793	1	Large upregulation in 620						42.652	11.9424	23.3228	20.6576	-1.83652	-0.175068
ENSG00000164761	chr8:118952200-118952200	-1	TNFRSF11B	7.40088	7.15987	0	2	-0.241008	2	0.241008	2	Large upregulation in 620			Tet2CD upregulated genes in 620		Tet2CD only upregulated in 620	27.1204	15.9463	26.8969	23.3368	-0.766152	-0.204834
ENSG00000271605	chr17:64449037-64449037	1	MILR1	4.16993	2.32193	6.85798	7.2384	-1.848	0.380424	1.848	0.380424	Large upregulation in 620						89.2912	80.3393	92.6093	73.3516	-0.152413	-0.336329
ENSG00000213694	chr9:88991447-88991447	1	S1PR3	2.80735	1	3.16993	3.58496	-1.80735	0.415037	1.80735	0.415037	Large upregulation in 620						88.5126	75.6528	85.4761	83.9484	-0.22649	-0.0260189
ENSG00000069399	chr19:44747705-44747705	1	BCL3	3.80735	3	1.58496	3	-0.807355	1.41504	0.807355	1.41504	Large upregulation in 620			Tet2CD upregulated genes in 620		Tet2CD only upregulated in 620	8.14149	5.79149	8.56337	6.60165	-0.49136	-0.37535
ENSG00000081052	chr2:227164113-227164113	-1	COL4A4	4.45943	4.24793	0	2	-0.211504	2	0.211504	2	Large upregulation in 620			Tet2CD upregulated genes in 620		Tet2CD only upregulated in 620	3.82203	3.26424	3.35878	2.98518	-0.227593	-0.170121
ENSG00000198948	chr4:170033031-170033031	-1	MFAP3L	4.85798	5.24793	0	2.58496	0.389947	2.58496	0.389947	2.58496	Large upregulation in 620			Tet2CD upregulated genes in 620		Tet2CD only upregulated in 620	57.2533	43.0886	43.0256	49.9848	-0.410051	0.216294
ENSG00000261408	chr17:75979231-75979231	1	TEN1-CDK3	4.16993	1.58496	6.26679	5.85798	-2.58496	-0.408806	2.58496	0.408806	Large upregulation in 620						29.0091	21.9541	29.6465	17.8016	-0.402016	-0.735855
ENSG00000115616	chr2:102619707-102619707	1	SLC9A2	4.16993	3.58496	0	1.58496	-0.584963	1.58496	0.584963	1.58496	Large upregulation in 620			Tet2CD upregulated genes in 620		Tet2CD only upregulated in 620	14.6591	17.4544	24.3937	10.6325	0.251791	-1.19803
ENSG00000141519	chr17:80036632-80036632	1	CCDC40	5.12928	3.70044	6.04439	6.78136	-1.42884	0.736966	1.42884	0.736966	Large upregulation in 620						7.02823	4.55086	6.71998	4.53198	-0.627021	-0.568314
ENSG00000227467	chr11:72570660-72570660	1	LINC01537	4.39232	3.58496	3.90689	5.24793	-0.807355	1.34104	0.807355	1.34104	Large upregulation in 620			Tet2CD upregulated genes in 620		Tet2CD only upregulated in 620	86.6781	60.957	67.3806	79.3654	-0.507875	0.236177
ENSG00000198610	chr10:5195462-5195462	1	AKR1C4	2.58496	0	5.24793	4.80735	-2.58496	-0.440573	2.58496	0.440573	Large upregulation in 620						41.9516	33.0347	44.2092	41.9896	-0.344742	-0.0743149
ENSG00000189337	chr1:14598704-14598704	1	KAZN	6.94251	7.08746	3	5.2854	0.144948	2.2854	0.144948	2.2854	Large upregulation in 620			Tet2CD upregulated genes in 620		Tet2CD only upregulated in 620	61.7248	47.1747	53.0469	51.0411	-0.387837	-0.0556099
ENSG00000204262	chr2:189179879-189179879	-1	COL5A2	7.15987	4.85798	6.85798	6.6865	-2.30189	-0.17148	2.30189	0.17148	Large upregulation in 620						44.9063	37.8307	38.3576	40.8287	-0.247359	0.0900718
ENSG00000139209	chr12:46832408-46832408	-1	SLC38A4	5.55459	2.80735	5.90689	5.2854	-2.74723	-0.621488	2.74723	0.621488	Large upregulation in 620						27.3964	14.4246	17.4919	23.7283	-0.925448	0.439918
ENSG00000196169	chr17:74326210-74326210	1	KIF19	0	0	5.45943	7.58496	0	2.12553	0	2.12553	Large upregulation in 620			Tet2CD upregulated genes in 620		Tet2CD only upregulated in 620	57.3204	31.8835	44.0007	36.7323	-0.846238	-0.260475
ENSG00000131849	chr19:58440222-58440222	-1	ZNF132	4.58496	2	5.70044	5.20945	-2.58496	-0.490986	2.58496	0.490986	Large upregulation in 620						72.6257	62.0133	63.0698	68.0586	-0.227903	0.109828
ENSG00000106571	chr7:42237870-42237870	-1	GLI3	11.5058	11.412	1	3	-0.093771	2	0.093771	2	Large upregulation in 620			Tet2CD upregulated genes in 620		Tet2CD only upregulated in 620	60.5401	51.5183	60.2405	50.1844	-0.232808	-0.263496
ENSG00000121716	chr7:100352176-100352176	1	PILRB	8.55075	7.94251	6.61471	8.09276	-0.608232	1.47805	0.608232	1.47805	Large upregulation in 620			Tet2CD upregulated genes in 620		Tet2CD only upregulated in 620	95.3269	81.0826	95.8293	78.2597	-0.233492	-0.292197
ENSG00000105376	chr19:10289981-10289981	1	ICAM5	6.74147	6.65821	1.58496	3.58496	-0.0832555	2	0.0832555	2	Large upregulation in 620			Tet2CD upregulated genes in 620		Tet2CD only upregulated in 620	9.69762	11.5746	12.6156	7.76414	0.255259	-0.700311
ENSG00000131480	chr17:42844600-42844600	1	AOC2	2.32193	1	3.90689	4.64386	-1.32193	0.736966	1.32193	0.736966	Large upregulation in 620						88.7328	57.974	88.5499	66.1085	-0.614061	-0.421654
ENSG00000233695	chr13:113815630-113815630	1	GAS6-AS1	2.32193	0	7.59246	7.32193	-2.32193	-0.270529	2.32193	0.270529	Large upregulation in 620						57.2664	41.3111	60.2417	36.8263	-0.471157	-0.710025
ENSG00000066468	chr10:121598458-121598458	-1	FGFR2	7.43463	6.98868	0	1.58496	-0.445944	1.58496	0.445944	1.58496	Large upregulation in 620			Tet2CD upregulated genes in 620		Tet2CD only upregulated in 620	43.4606	35.8106	43.1975	38.7533	-0.279324	-0.156628
ENSG00000165443	chr10:59176590-59176590	1	PHYHIPL	6.83289	4.75489	9.5216	9.47168	-2.078	-0.0499252	2.078	0.0499252	Large upregulation in 620						22.9391	1.47128	1.74487	22.631	-3.96266	3.69711
ENSG00000111846	chr6:10492223-10492223	1	GCNT2	3.45943	1.58496	5.88264	6.02237	-1.87447	0.139725	1.87447	0.139725	Large upregulation in 620						72.4245	51.2374	63.8393	66.4155	-0.499281	0.0570741
ENSG00000164949	chr8:94262350-94262350	-1	GEM	3.58496	0	2.58496	1	-3.58496	-1.58496	3.58496	1.58496	Large upregulation in 620						32.2015	21.6356	31.9396	24.4433	-0.573722	-0.385904
ENSG00000143869	chr2:20666664-20666664	1	GDF7	1.58496	1.58496	0	2	0	2	0	2	Large upregulation in 620			Tet2CD upregulated genes in 620		Tet2CD only upregulated in 620	31.5811	28.1331	40.406	16.6706	-0.166794	-1.27727
ENSG00000129009	chr15:74173671-74173671	1	ISLR	5.64386	4.64386	1	2	-1	1	1	1	Large upregulation in 620						75.0762	57.2656	77.2968	48.8263	-0.390688	-0.662749
ENSG00000248672	chr2:159904710-159904710	-1	LY75-CD302	2	0	0	0	-2	0	2	0	Large upregulation in 620						84.1536	34.8121	70.5136	72.3849	-1.27344	0.0377866
ENSG00000151224	chr10:80289684-80289684	-1	MAT1A	0	0	0	2	0	2	0	2	Large upregulation in 620			Tet2CD upregulated genes in 620		Tet2CD only upregulated in 620	55.9341	33.9247	40.6641	50.2432	-0.721392	0.305172
ENSG00000177614	chr1:230425729-230425729	-1	PGBD5	3	2	0	1	-1	1	1	1	Large upregulation in 620						43.0229	21.6635	23.5493	38.3197	-0.989839	0.702403
ENSG00000021488	chr19:32869766-32869766	-1	SLC7A9	2	0	0	0	-2	0	2	0	Large upregulation in 620						91.0617	61.6381	80.1155	81.9304	-0.563021	0.0323177
ENSG00000113361	chr5:31193750-31193750	1	CDH6	2.58496	0	1.58496	1	-2.58496	-0.584963	2.58496	0.584963	Large upregulation in 620						62.4279	63.6062	69.623	59.719	0.0269755	-0.221375
ENSG00000135549	chr6:122471917-122471917	1	PKIB	3.70044	1.58496	4.52356	4.39232	-2.11548	-0.131245	2.11548	0.131245	Large upregulation in 620						25.7841	23.9637	26.7265	27.0009	-0.10563	0.0147349
ENSG00000176153	chr14:64942905-64942905	-1	GPX2	5.20945	3.58496	10.4676	10.8162	-1.62449	0.348578	1.62449	0.348578	Large upregulation in 620						76.8297	24.0173	29.4696	61.9346	-1.67759	1.07152
ENSG00000253958	chr8:8701938-8701938	1	CLDN23	4.70044	4.75489	1	3	0.0544478	2	0.0544478	2	Large upregulation in 620			Tet2CD upregulated genes in 620		Tet2CD only upregulated in 620	62.0919	49.7636	71.7961	53.781	-0.319313	-0.416809
ENSG00000182389	chr2:152099079-152099079	-1	CACNB4	6.14975	5.20945	0	1	-0.940294	1	0.940294	1	Large upregulation in 620						67.5884	43.6858	53.3438	59.8647	-0.629612	0.166386
ENSG00000173114	chr7:111091006-111091006	1	LRRN3	5.67243	6.32193	2.80735	5.39232	0.649503	2.58496	0.649503	2.58496	Large upregulation in 620			Tet2CD upregulated genes in 620		Tet2CD only upregulated in 620	89.344	73.876	91.6115	72.7565	-0.274265	-0.332453
ENSG00000100197	chr22:42130906-42130906	-1	CYP2D6	3.80735	1.58496	5.75489	5.45943	-2.22239	-0.295456	2.22239	0.295456	Large upregulation in 620						72.4814	57.7311	75.2384	63.5529	-0.328262	-0.243511
ENSG00000120694	chr13:31162388-31162388	-1	HSPH1	15.1136	13.374	11.0947	11.2574	-1.73963	0.16265	1.73963	0.16265	Large upregulation in 620						5.09666	5.03707	6.58994	4.1681	-0.0169664	-0.660877
ENSG00000008735	chr22:50600685-50600685	1	MAPK8IP2	6.14975	5.24793	1.58496	2.58496	-0.90182	1	0.90182	1	Large upregulation in 620						27.8434	22.9253	35.343	20.9621	-0.280393	-0.753642
ENSG00000206199	chr3:149968385-149968385	-1	ANKUB1	5.64386	5.52356	2.80735	4.58496	-0.120294	1.77761	0.120294	1.77761	Large upregulation in 620			Tet2CD upregulated genes in 620		Tet2CD only upregulated in 620	83.2413	61.8739	72.137	80.1258	-0.427968	0.151528
ENSG00000178809	chr7:75395063-75395063	1	TRIM73	5.75489	4.70044	7.07682	7.88874	-1.05445	0.811928	1.05445	0.811928	Large upregulation in 620						86.2969	60.5732	81.8791	71.6211	-0.510629	-0.19311
ENSG00000108370	chr17:65137431-65137431	1	RGS9	6.14975	6.30378	1.58496	3.58496	0.154034	2	0.154034	2	Large upregulation in 620			Tet2CD upregulated genes in 620		Tet2CD only upregulated in 620	36.8532	25.9748	31.7732	25.9169	-0.504677	-0.293915
ENSG00000223697	chr8:132844298-132844298	-1	AF230666.2	6.50779	4.85798	4.80735	5	-1.64981	0.192645	1.64981	0.192645	Large upregulation in 620						86.6542	83.3335	94.7005	88.99	-0.056373	-0.0897285
ENSG00000134533	chr12:15348675-15348675	-1	RERG	7.27612	6.16993	5.88264	6.61471	-1.1062	0.732067	1.1062	0.732067	Large upregulation in 620						50.8452	41.345	42.6939	47.829	-0.2984	0.163857
ENSG00000178662	chr2:165469647-165469647	1	CSRNP3	5.64386	3.80735	7.57743	7.57743	-1.8365	0	1.8365	0	Large upregulation in 620						31.8651	29.0929	31.6053	31.0987	-0.131308	-0.0233085
ENSG00000132207	chr16:30193887-30193887	1	SLX1A	6.97728	5.58496	5.83289	6.26679	-1.39232	0.433897	1.39232	0.433897	Large upregulation in 620						17.6471	70.0002	62.1794	47.9175	1.98793	-0.375883
ENSG00000116299	chr1:109113679-109113679	1	KIAA1324	5.20945	4.16993	4.16993	4.9542	-1.03953	0.784271	1.03953	0.784271	Large upregulation in 620						24.1671	23.0703	30.896	15.9261	-0.0670098	-0.956022
ENSG00000105173	chr19:29811898-29811898	1	CCNE1	6.87036	6.56986	4.45943	5.97728	-0.300509	1.51785	0.300509	1.51785	Large upregulation in 620			Tet2CD upregulated genes in 620		Tet2CD only upregulated in 620	17.6882	15.9895	19.2606	11.6201	-0.145665	-0.729027
ENSG00000214447	chr17:44899712-44899712	1	FAM187A	5.16993	5.12928	2.80735	4.58496	-0.040642	1.77761	0.040642	1.77761	Large upregulation in 620			Tet2CD upregulated genes in 620		Tet2CD only upregulated in 620	20.961	11.8084	15.0213	14.1282	-0.827895	-0.0884318
ENSG00000092969	chr1:218346235-218346235	1	TGFB2	3.45943	4.64386	0	3	1.18442	3	1.18442	3	Large upregulation in 620		Tet2CD upregulated genes in 480	Tet2CD upregulated genes in 620			33.1637	32.362	44.682	21.2142	-0.0353033	-1.07466
ENSG00000143127	chr1:145910189-145910189	-1	ITGA10	5.58496	5.20945	3.32193	4.75489	-0.375509	1.43296	0.375509	1.43296	Large upregulation in 620			Tet2CD upregulated genes in 620		Tet2CD only upregulated in 620	91.9544	80.7584	89.5024	73.0854	-0.187307	-0.292342
ENSG00000169894	chr7:100949555-100949555	1	MUC3A	2.80735	1	0	0	-1.80735	0	1.80735	0	Large upregulation in 620						75.8262	50.6764	53.2882	61.7637	-0.581383	0.212943
ENSG00000138308	chr10:72954778-72954778	-1	PLA2G12B	0	0	1	2.80735	0	1.80735	0	1.80735	Large upregulation in 620			Tet2CD upregulated genes in 620		Tet2CD only upregulated in 620	91.5444	64.4063	88.2283	80.8149	-0.50727	-0.126621
ENSG00000125740	chr19:45467995-45467995	1	FOSB	4.24793	3	3.45943	4	-1.24793	0.540568	1.24793	0.540568	Large upregulation in 620						11.0161	10.2895	14.7933	9.58128	-0.0984469	-0.626655
ENSG00000087077	chr7:100867138-100867138	1	TRIP6	9.92035	9.72281	0	1.58496	-0.197545	1.58496	0.197545	1.58496	Large upregulation in 620			Tet2CD upregulated genes in 620		Tet2CD only upregulated in 620	22.8183	56.8117	71.6729	19.7464	1.316	-1.85984
ENSG00000115226	chr2:27495245-27495245	-1	FNDC4	5.78136	6.70044	1	3.70044	0.91908	2.70044	0.91908	2.70044	Large upregulation in 620			Tet2CD upregulated genes in 620		Tet2CD only upregulated in 620	33.6354	23.5615	54.4232	21.4984	-0.513552	-1.34
ENSG00000140511	chr15:88895626-88895626	-1	HAPLN3	3.45943	2	2	2.32193	-1.45943	0.321928	1.45943	0.321928	Large upregulation in 620						70.2762	21.5852	28.987	47.8289	-1.70299	0.722473
ENSG00000181381	chr4:168537786-168537786	-1	DDX60L	4.16993	2.32193	5.39232	5.32193	-1.848	-0.0703893	1.848	0.0703893	Large upregulation in 620						28.6918	26.3326	30.5556	27.062	-0.123788	-0.175167
ENSG00000175147	chr1:15152464-15152464	-1	TMEM51-AS1	5.85798	3.58496	4.08746	3.58496	-2.27302	-0.5025	2.27302	0.5025	Large upregulation in 620						8.47229	4.57469	5.58624	4.21233	-0.889079	-0.407259
ENSG00000163606	chr3:112975122-112975122	-1	CD200R1	6.45943	6.42626	4.64386	6.37504	-0.0331669	1.73118	0.0331669	1.73118	Large upregulation in 620			Tet2CD upregulated genes in 620		Tet2CD only upregulated in 620	88.3611	72.2696	81.7855	86.9443	-0.290023	0.088246
ENSG00000228544	chr9:136808848-136808848	-1	CCDC183-AS1	6.04439	4.70044	2.58496	3	-1.34395	0.415037	1.34395	0.415037	Large upregulation in 620						17.0454	8.20211	18.4254	12.8593	-1.05532	-0.518885
ENSG00000243364	chr1:155063731-155063731	1	EFNA4	6.61471	5.85798	0	1	-0.756729	1	0.756729	1	Large upregulation in 620						22.8547	23.2929	30.8146	12.9371	0.0274033	-1.2521
ENSG00000226287	chr22:20701114-20701114	1	TMEM191A	6.33985	5.32193	1.58496	2.32193	-1.01792	0.736966	1.01792	0.736966	Large upregulation in 620						16.8371	17.3331	20.0654	12.9485	0.0418865	-0.631924
ENSG00000065320	chr17:9021542-9021542	1	NTN1	7.44294	7.69349	0	2	0.250543	2	0.250543	2	Large upregulation in 620			Tet2CD upregulated genes in 620		Tet2CD only upregulated in 620	48.655	50.1613	51.5428	29.7753	0.0439875	-0.791652
ENSG00000188959	chr9:110208189-110208189	-1	C9orf152	2.80735	1	9.19967	9.13955	-1.80735	-0.060121	1.80735	0.060121	Large upregulation in 620						78.6016	43.3025	52.7598	68.2847	-0.86011	0.372123
ENSG00000233355	chr1:239730465-239730465	-1	CHRM3-AS2	0	0	4.9542	6.70044	0	1.74624	0	1.74624	Large upregulation in 620			Tet2CD upregulated genes in 620		Tet2CD only upregulated in 620	33.3546	45.374	57.6307	31.464	0.44398	-0.873134
ENSG00000259075	chr12:89526262-89526262	-1	POC1B-GALNT4	6.26679	5.55459	4.52356	5.55459	-0.712198	1.03103	0.712198	1.03103	Large upregulation in 620			Tet2CD upregulated genes in 620		Tet2CD only upregulated in 620	1.63833	1.45461	1.88363	1.61319	-0.171601	-0.223595
ENSG00000158286	chr1:6205475-6205475	1	RNF207	6.76818	5.49185	6.44294	6.90689	-1.27633	0.463947	1.27633	0.463947	Large upregulation in 620						29.0264	18.146	28.4217	23.4289	-0.677713	-0.278704
ENSG00000142173	chr21:46098097-46098097	1	COL6A2	1.58496	2	3.45943	5.61471	0.415037	2.15528	0.415037	2.15528	Large upregulation in 620			Tet2CD upregulated genes in 620		Tet2CD only upregulated in 620	68.6438	52.6498	61.4412	60.8867	-0.382701	-0.0130787
ENSG00000175591	chr11:73218298-73218298	1	P2RY2	3.32193	1.58496	1	1	-1.73697	0	1.73697	0	Large upregulation in 620						36.5724	24.2394	33.6139	21.4914	-0.593402	-0.645297
ENSG00000189144	chr19:37817300-37817300	-1	ZNF573	4.70044	3.58496	5.24793	5.85798	-1.11548	0.610053	1.11548	0.610053	Large upregulation in 620						59.7584	57.37	58.6001	58.3867	-0.0588456	-0.00526349
ENSG00000158050	chr2:96145440-96145440	-1	DUSP2	5.88264	3.90689	6.82018	6.56986	-1.97575	-0.250323	1.97575	0.250323	Large upregulation in 620						8.44865	4.6805	6.63886	6.93309	-0.852058	0.0625631
ENSG00000144824	chr3:111732497-111732497	1	PHLDB2	10.3685	9.17742	3.16993	3.70044	-1.19109	0.530515	1.19109	0.530515	Large upregulation in 620						36.9236	32.0795	36.0848	33.833	-0.202893	-0.0929634
ENSG00000198435	chr9:137302251-137302251	-1	NRARP	7.44294	7.63662	2	3.90689	0.193681	1.90689	0.193681	1.90689	Large upregulation in 620			Tet2CD upregulated genes in 620		Tet2CD only upregulated in 620	6.90826	7.60752	15.4567	2.39683	0.139103	-2.68903
ENSG00000186765	chr17:81528396-81528396	1	FSCN2	4.90689	2.80735	5.08746	4.70044	-2.09954	-0.387023	2.09954	0.387023	Large upregulation in 620						23.9783	20.4553	35.5545	18.7496	-0.229255	-0.923172
ENSG00000081138	chr18:65750252-65750252	1	CDH7	6.82018	4.64386	5.32193	4.85798	-2.17632	-0.463947	2.17632	0.463947	Large upregulation in 620						78.6521	82.1839	75.1838	73.7267	0.0633699	-0.028235
ENSG00000125895	chr20:1185415-1185415	-1	TMEM74B	2	1.58496	4.45943	5.75489	-0.415037	1.29546	0.415037	1.29546	Large upregulation in 620			Tet2CD upregulated genes in 620		Tet2CD only upregulated in 620	27.9918	21.5221	17.1508	14.9067	-0.379191	-0.202312
ENSG00000144619	chr3:2098813-2098813	1	CNTN4	4	3.45943	2	3.16993	-0.540568	1.16993	0.540568	1.16993	Large upregulation in 620			Tet2CD upregulated genes in 620		Tet2CD only upregulated in 620	28.6336	30.5352	29.9721	27.3782	0.0927614	-0.130597
ENSG00000279921	chr2:206355739-206355739	1	AC017081.1	6.20945	5.04439	4.58496	5.12928	-1.16506	0.544321	1.16506	0.544321	Large upregulation in 620						69.5629	49.6809	51.3533	68.5447	-0.485628	0.416587
ENSG00000124813	chr6:45328157-45328157	1	RUNX2	9.66888	9.54496	0	1.58496	-0.123921	1.58496	0.123921	1.58496	Large upregulation in 620			Tet2CD upregulated genes in 620		Tet2CD only upregulated in 620	69.3782	22.5308	48.943	64.7708	-1.62258	0.404241
ENSG00000188883	chr7:139483712-139483712	-1	KLRG2	5.12928	5.42626	0	2	0.296982	2	0.296982	2	Large upregulation in 620			Tet2CD upregulated genes in 620		Tet2CD only upregulated in 620	34.0674	24.9975	41.6661	25.4827	-0.446611	-0.709355
ENSG00000116991	chr1:232561558-232561558	-1	SIPA1L2	6.67243	6.55459	0	1.58496	-0.117836	1.58496	0.117836	1.58496	Large upregulation in 620			Tet2CD upregulated genes in 620		Tet2CD only upregulated in 620	91.0266	44.7291	46.8291	89.4636	-1.02508	0.933897
ENSG00000154358	chr1:228208130-228208130	1	OBSCN	8.0607	8.11374	5.42626	7.17991	0.0530462	1.75364	0.0530462	1.75364	Large upregulation in 620			Tet2CD upregulated genes in 620		Tet2CD only upregulated in 620	83.5001	61.7971	77.8957	66.5035	-0.434239	-0.228113
ENSG00000213424	chr17:40665181-40665181	-1	KRT222	0	0	4	5.70044	0	1.70044	0	1.70044	Large upregulation in 620			Tet2CD upregulated genes in 620		Tet2CD only upregulated in 620	92.7603	54.9411	68.6197	86.6028	-0.755623	0.335791
ENSG00000274276	chr21:6468040-6468040	-1	CBS	6.2854	2	3.58496	1	-4.2854	-2.58496	4.2854	2.58496	Large upregulation in 620						86.747	16.4627	27.2798	19.2206	-2.39761	-0.50518
ENSG00000258659	chr11:5619764-5619764	1	TRIM34	3.90689	2.58496	3.32193	3.70044	-1.32193	0.378512	1.32193	0.378512	Large upregulation in 620						61.3077	60.889	68.0109	66.1052	-0.00988668	-0.041002
ENSG00000001617	chr3:50155045-50155045	1	SEMA3F	5.52356	3.90689	9.37504	9.45327	-1.61667	0.0782312	1.61667	0.0782312	Large upregulation in 620						39.8304	17.4966	27.5366	26.3091	-1.18679	-0.0657892
ENSG00000247746	chrX:55489202-55489202	-1	USP51	4.39232	5.2854	0	2.58496	0.893085	2.58496	0.893085	2.58496	Large upregulation in 620			Tet2CD upregulated genes in 620		Tet2CD only upregulated in 620	21.6897	16.1627	23.4897	17.0043	-0.424341	-0.466129
ENSG00000166426	chr15:78340324-78340324	1	CRABP1	2.32193	2	2.80735	4.16993	-0.321928	1.36257	0.321928	1.36257	Large upregulation in 620			Tet2CD upregulated genes in 620		Tet2CD only upregulated in 620	41.0744	31.1967	36.6974	31.9003	-0.396849	-0.202108
ENSG00000173482	chr18:7566782-7566782	1	PTPRM	2	0	6.24793	5.93074	-2	-0.31719	2	0.31719	Large upregulation in 620						33.0371	37.3816	18.7357	37.0981	0.17824	0.985555
ENSG00000087495	chr20:59577509-59577509	1	PHACTR3	6.06609	4.39232	6.40939	6.40939	-1.67377	0	1.67377	0	Large upregulation in 620						61.188	36.0101	37.4422	53.7668	-0.764848	0.522051
ENSG00000179528	chr2:74503316-74503316	-1	LBX2	4.64386	3.45943	3.32193	3.80735	-1.18442	0.485427	1.18442	0.485427	Large upregulation in 620						43.7388	34.9666	48.8594	24.3314	-0.322934	-1.00582
ENSG00000189058	chr3:195584205-195584205	-1	APOD	3.45943	2.80735	0	1	-0.652077	1	0.652077	1	Large upregulation in 620						80.156	62.6315	76.3942	64.8121	-0.355923	-0.2372
ENSG00000099250	chr10:33336262-33336262	-1	NRP1	7.75489	6.45943	3.90689	4.24793	-1.29546	0.341037	1.29546	0.341037	Large upregulation in 620						1.62096	3.60793	5.25568	1.24888	1.15432	-2.07324
ENSG00000106333	chr7:100602177-100602177	1	PCOLCE	5.20945	5.64386	2.32193	4.39232	0.434403	2.07039	0.434403	2.07039	Large upregulation in 620			Tet2CD upregulated genes in 620		Tet2CD only upregulated in 620	79.9685	46.4425	54.9964	56.5068	-0.783986	0.0390858
ENSG00000134198	chr1:115089500-115089500	-1	TSPAN2	6.96578	7.33092	0	2	0.365133	2	0.365133	2	Large upregulation in 620			Tet2CD upregulated genes in 620		Tet2CD only upregulated in 620	30.4442	36.3393	29.7599	17.0362	0.255364	-0.804766
ENSG00000243509	chr20:63696668-63696668	1	TNFRSF6B	5.78136	6.20945	2.58496	4.64386	0.428094	2.05889	0.428094	2.05889	Large upregulation in 620			Tet2CD upregulated genes in 620		Tet2CD only upregulated in 620	55.5536	50.9373	63.172	41.5794	-0.125159	-0.603417
ENSG00000104783	chr19:43781257-43781257	-1	KCNN4	7.36632	6.74147	0	1	-0.624855	1	0.624855	1	Large upregulation in 620						38.0352	23.7357	40.546	18.7216	-0.680276	-1.11486
ENSG00000197714	chr19:57280051-57280051	1	ZNF460	5.32193	4.08746	5.78136	6.16993	-1.23447	0.388565	1.23447	0.388565	Large upregulation in 620						17.9421	17.0884	20.2614	15.5202	-0.0703303	-0.384582
ENSG00000237424	chr1:47434641-47434641	-1	FOXD2-AS1	5.42626	3.32193	2.80735	2.32193	-2.10434	-0.485427	2.10434	0.485427	Large upregulation in 620						88.3434	71.4129	86.7682	71.0404	-0.306937	-0.288526
ENSG00000213906	chr14:24305734-24305734	1	LTB4R2	4.32193	3	6.12928	6.42626	-1.32193	0.296982	1.32193	0.296982	Large upregulation in 620						91.0076	64.9422	87.2618	82.2566	-0.48683	-0.0852187
ENSG00000148584	chr10:50885675-50885675	-1	A1CF	6.45943	4.64386	8.35755	8.15987	-1.81558	-0.197681	1.81558	0.197681	Large upregulation in 620						35.4687	38.7486	44.8892	38.3623	0.127597	-0.22668
ENSG00000263874	chr17:38925168-38925168	1	LINC00672	4.52356	4.16993	4.32193	5.58496	-0.353637	1.26303	0.353637	1.26303	Large upregulation in 620			Tet2CD upregulated genes in 620		Tet2CD only upregulated in 620	89.8555	72.5657	92.9893	71.4434	-0.308319	-0.380264
ENSG00000105662	chr19:18683677-18683677	1	CRTC1	5.88264	4.85798	7.40939	7.99435	-1.02466	0.584963	1.02466	0.584963	Large upregulation in 620						55.6951	40.3173	52.3227	43.2878	-0.466149	-0.273478
ENSG00000113532	chr5:100903266-100903266	-1	ST8SIA4	6.82018	5.85798	5.75489	6.39232	-0.962198	0.63743	0.962198	0.63743	Large upregulation in 620						41.3639	46.3557	52.2072	39.3839	0.164373	-0.406641
ENSG00000197888	chr4:68568527-68568527	-1	UGT2B17	0	0	3	4.58496	0	1.58496	0	1.58496	Large upregulation in 620			Tet2CD upregulated genes in 620		Tet2CD only upregulated in 620	35.7038	66.7172	79.1667	37.2595	0.90198	-1.08728
ENSG00000198099	chr4:99157792-99157792	-1	ADH4	1.58496	0	0	0	-1.58496	0	1.58496	0	Large upregulation in 620						62.3142	48.209	37.0127	63.1633	-0.370258	0.771066
ENSG00000158321	chr7:69598919-69598919	1	AUTS2	1.58496	0	0	0	-1.58496	0	1.58496	0	Large upregulation in 620						50.3551	30.0277	37.6723	42.0073	-0.745844	0.157135
ENSG00000197635	chr2:162074542-162074542	-1	DPP4	1.58496	0	0	0	-1.58496	0	1.58496	0	Large upregulation in 620						21.0923	20.1161	22.3727	19.3729	-0.0683619	-0.2077
ENSG00000163520	chr3:13549131-13549131	1	FBLN2	0	0	0	1.58496	0	1.58496	0	1.58496	Large upregulation in 620			Tet2CD upregulated genes in 620		Tet2CD only upregulated in 620	90.9522	77.852	90.0689	74.6433	-0.224373	-0.271017
ENSG00000178445	chr9:6645650-6645650	-1	GLDC	1.58496	0	0	0	-1.58496	0	1.58496	0	Large upregulation in 620						86.6395	71.9898	85.9609	73.2514	-0.267232	-0.230824
ENSG00000166840	chr11:58905398-58905398	1	GLYATL1	1.58496	0	1	1	-1.58496	0	1.58496	0	Large upregulation in 620						34.2417	18.1344	19.8767	29.6123	-0.917028	0.575115
ENSG00000152580	chr3:151458709-151458709	-1	IGSF10	1.58496	0	0	0	-1.58496	0	1.58496	0	Large upregulation in 620						75.6784	59.186	78.9303	66.2694	-0.354625	-0.252237
ENSG00000157992	chr2:27442366-27442366	1	KRTCAP3	0	0	0	1.58496	0	1.58496	0	1.58496	Large upregulation in 620			Tet2CD upregulated genes in 620		Tet2CD only upregulated in 620	95.746	68.7499	96.1002	73.5118	-0.477855	-0.386564
ENSG00000231690	chr6:169790321-169790321	1	LINC00574	3.16993	1.58496	0	0	-1.58496	0	1.58496	0	Large upregulation in 620						44.2629	20.6647	36.8348	26.804	-1.09893	-0.458621
ENSG00000118308	chr12:25021002-25021002	1	LRMP	0	0	0	1.58496	0	1.58496	0	1.58496	Large upregulation in 620			Tet2CD upregulated genes in 620		Tet2CD only upregulated in 620	52.2117	32.5299	36.0174	51.1344	-0.682605	0.505598
ENSG00000173376	chr4:121073021-121073021	-1	NDNF	0	0	0	1.58496	0	1.58496	0	1.58496	Large upregulation in 620			Tet2CD upregulated genes in 620		Tet2CD only upregulated in 620	20.8576	15.1311	16.0288	20.0304	-0.463057	0.321525
ENSG00000166450	chr15:55743090-55743090	-1	PRTG	0	0	0	1.58496	0	1.58496	0	1.58496	Large upregulation in 620			Tet2CD upregulated genes in 620		Tet2CD only upregulated in 620	57.7756	40.7817	51.6154	51.733	-0.502538	0.00328487
ENSG00000203727	chr6:147508927-147508927	1	SAMD5	1	1	0	1.58496	0	1.58496	0	1.58496	Large upregulation in 620			Tet2CD upregulated genes in 620		Tet2CD only upregulated in 620	13.9145	9.48754	14.8311	11.7399	-0.552486	-0.337206
ENSG00000102359	chrX:100644218-100644218	1	SRPX2	0	0	0	1.58496	0	1.58496	0	1.58496	Large upregulation in 620			Tet2CD upregulated genes in 620		Tet2CD only upregulated in 620	86.0347	67.4667	84.6937	79.4646	-0.350741	-0.0919419
ENSG00000187045	chr22:37109563-37109563	-1	TMPRSS6	0	0	0	1.58496	0	1.58496	0	1.58496	Large upregulation in 620			Tet2CD upregulated genes in 620		Tet2CD only upregulated in 620	85.2889	54.8681	70.0784	68.4354	-0.63639	-0.0342273
ENSG00000166816	chr16:75116771-75116771	-1	LDHD	0	0	2.58496	4.16993	0	1.58496	0	1.58496	Large upregulation in 620			Tet2CD upregulated genes in 620		Tet2CD only upregulated in 620	80.2216	59.2338	70.1272	63.9663	-0.437568	-0.132663
ENSG00000174899	chr3:157543246-157543246	1	PQLC2L	5.04439	5.45943	0	2	0.415037	2	0.415037	2	Large upregulation in 620			Tet2CD upregulated genes in 620		Tet2CD only upregulated in 620	51.7113	44.6547	54.4275	41.3537	-0.21167	-0.396318
ENSG00000173210	chr5:149141483-149141483	1	ABLIM3	3.32193	2	7.45121	7.70044	-1.32193	0.249229	1.32193	0.249229	Large upregulation in 620						53.472	38.6827	38.5674	43.3454	-0.467094	0.168498
ENSG00000163485	chr1:203090654-203090654	1	ADORA1	4.24793	4	1	2.32193	-0.247928	1.32193	0.247928	1.32193	Large upregulation in 620			Tet2CD upregulated genes in 620		Tet2CD only upregulated in 620	48.7912	36.5279	48.6438	49.1836	-0.417621	0.0159217
ENSG00000118557	chr16:72176878-72176878	-1	PMFBP1	3.16993	2	5.90689	6.30378	-1.16993	0.39689	1.16993	0.39689	Large upregulation in 620						79.1736	54.6043	57.4209	70.4666	-0.536005	0.295364
ENSG00000125730	chr19:6730562-6730562	-1	C3	4.70044	3.45943	3.58496	3.90689	-1.24101	0.321928	1.24101	0.321928	Large upregulation in 620						87.184	67.9938	89.5077	73.9398	-0.35866	-0.27566
ENSG00000090530	chr3:190122437-190122437	-1	P3H2	4.32193	2.58496	5.12928	4.9542	-1.73697	-0.175087	1.73697	0.175087	Large upregulation in 620						42.8132	38.7949	62.3416	41.3266	-0.142191	-0.593125
ENSG00000245164	chr8:125951249-125951249	-1	LINC00861	6.02237	6.2854	1	2.80735	0.263034	1.80735	0.263034	1.80735	Large upregulation in 620			Tet2CD upregulated genes in 620		Tet2CD only upregulated in 620	62.0214	21.5964	17.8309	51.0863	-1.52198	1.51856
ENSG00000145217	chr4:993440-993440	-1	SLC26A1	5.45943	4.24793	5.67243	6	-1.2115	0.327575	1.2115	0.327575	Large upregulation in 620						50.7467	31.5506	45.182	36.586	-0.685648	-0.304457
ENSG00000105464	chr19:48394875-48394875	1	GRIN2D	5.97728	6.24793	2.58496	4.39232	0.270648	1.80735	0.270648	1.80735	Large upregulation in 620			Tet2CD upregulated genes in 620		Tet2CD only upregulated in 620	32.2458	16.3679	36.6667	26.3401	-0.978242	-0.477211
ENSG00000180340	chr17:44557459-44557459	1	FZD2	7.04439	6.50779	3.16993	4.16993	-0.536599	1	0.536599	1	Large upregulation in 620						51.2843	36.6263	49.1473	43.1719	-0.485636	-0.18702
ENSG00000223547	chr19:12064699-12064699	1	ZNF844	6.35755	6.14975	2.58496	3.90689	-0.207805	1.32193	0.207805	1.32193	Large upregulation in 620			Tet2CD upregulated genes in 620		Tet2CD only upregulated in 620	68.9889	62.9517	59.7067	50.847	-0.132118	-0.231732
ENSG00000280213	chr20:63953384-63953384	1	UCKL1-AS1	5.97728	4.64386	5.61471	5.80735	-1.33342	0.192645	1.33342	0.192645	Large upregulation in 620						91.1843	55.8851	79.494	62.5397	-0.706322	-0.346074
ENSG00000128917	chr15:40929340-40929340	1	DLL4	2	1	7.48382	8.00562	-1	0.521809	1	0.521809	Large upregulation in 620						1.3552	1.09263	0.905241	0.710963	-0.310696	-0.348528
ENSG00000260528	chr16:90102271-90102271	1	FAM157C	6.30378	4.75489	6.56986	6.53916	-1.54889	-0.0306968	1.54889	0.0306968	Large upregulation in 620						75.2262	50.0907	58.2328	83.2077	-0.586692	0.514885
ENSG00000197496	chr20:46709487-46709487	1	SLC2A10	6.72792	7.34873	3.16993	5.2854	0.620808	2.11548	0.620808	2.11548	Large upregulation in 620			Tet2CD upregulated genes in 620		Tet2CD only upregulated in 620	44.3374	22.2769	34.1966	30.2301	-0.992976	-0.177871
ENSG00000153898	chr1:84997113-84997113	-1	MCOLN2	5.85798	5.9542	0	1.58496	0.0962153	1.58496	0.0962153	1.58496	Large upregulation in 620			Tet2CD upregulated genes in 620		Tet2CD only upregulated in 620	17.5717	30.832	37.263	7.83997	0.811172	-2.24882
ENSG00000088756	chr18:6729718-6729718	1	ARHGAP28	3.32193	2.32193	2.32193	2.80735	-1	0.485427	1	0.485427	Large upregulation in 620						39.3232	28.8764	29.4067	36.2152	-0.445493	0.300449
ENSG00000204128	chr2:231037490-231037490	1	C2orf72	4.90689	3.80735	6.64386	7.02237	-1.09954	0.378512	1.09954	0.378512	Large upregulation in 620						24.6152	20.8389	19.94	18.865	-0.24027	-0.079953
ENSG00000261857	chr19:40771648-40771648	1	MIA	8.3443	8.18982	1	2.32193	-0.154471	1.32193	0.154471	1.32193	Large upregulation in 620			Tet2CD upregulated genes in 620		Tet2CD only upregulated in 620	69.5923	74.9439	89.3646	39.8818	0.106883	-1.16397
ENSG00000250334	chr4:79492416-79492416	1	LINC00989	6.06609	4.90689	5.35755	5.67243	-1.1592	0.314873	1.1592	0.314873	Large upregulation in 620						43.9782	37.7635	42.8565	45.3088	-0.219796	0.0802768
ENSG00000141933	chr19:507497-507497	1	TPGS1	6.26679	4.90689	6.18982	6.30378	-1.3599	0.113956	1.3599	0.113956	Large upregulation in 620						26.705	18.5774	23.8561	20.9704	-0.523557	-0.186
ENSG00000132003	chr19:13795460-13795460	1	ZSWIM4	6.53916	5.61471	5.93074	6.47573	-0.924449	0.544996	0.924449	0.544996	Large upregulation in 620						20.2854	14.4646	17.1754	16.0605	-0.487918	-0.0968228
ENSG00000066629	chr14:99737693-99737693	1	EML1	2.80735	2	2.80735	3.45943	-0.807355	0.652077	0.807355	0.652077	Large upregulation in 620						54.6213	26.6799	30.5132	37.6355	-1.03371	0.302659
ENSG00000254413	chr22:50582965-50582965	-1	CHKB-CPT1B	4.75489	2	5.88264	4.58496	-2.75489	-1.29768	2.75489	1.29768	Large upregulation in 620						87.5364	75.6396	93.0816	68.7793	-0.210741	-0.436522
ENSG00000134061	chr5:67196799-67196799	-1	CD180	5.08746	3.80735	4.9542	5.12928	-1.28011	0.175087	1.28011	0.175087	Large upregulation in 620						84.2558	79.6454	87.8058	78.5704	-0.0811852	-0.16033
ENSG00000182324	chr19:48455509-48455509	1	KCNJ14	5.20945	3.45943	5.75489	5.45943	-1.75002	-0.295456	1.75002	0.295456	Large upregulation in 620						96.3941	82.0973	96.9425	87.4219	-0.231612	-0.149134
ENSG00000164488	chr6:168319754-168319754	-1	DACT2	1	0	5.04439	5.49185	-1	0.447459	1	0.447459	Large upregulation in 620						39.176	22.7368	40.1072	20.0047	-0.78494	-1.00352
ENSG00000164418	chr6:101398788-101398788	1	GRIK2	7.11894	5.58496	8.65821	8.55842	-1.53398	-0.0997908	1.53398	0.0997908	Large upregulation in 620						46.8635	61.1973	75.4973	46.2791	0.385003	-0.706064
ENSG00000204616	chr6:30113106-30113106	-1	TRIM31	1.58496	0	4.90689	4.75489	-1.58496	-0.152003	1.58496	0.152003	Large upregulation in 620						79.9032	48.3604	69.3784	62.9132	-0.724426	-0.141124
ENSG00000142694	chr1:36324154-36324154	-1	EVA1B	6.49185	6.06609	3	4	-0.425764	1	0.425764	1	Large upregulation in 620						47.7196	21.4965	41.0174	24.309	-1.15048	-0.754745
ENSG00000110002	chr11:124115362-124115362	1	VWA5A	2	1	6.06609	6.49185	-1	0.425764	1	0.425764	Large upregulation in 620						41.0028	22.4967	35.9871	39.991	-0.86601	0.152197
ENSG00000145107	chr3:196338503-196338503	-1	TM4SF19	6.14975	6	4.24793	5.52356	-0.149747	1.27563	0.149747	1.27563	Large upregulation in 620			Tet2CD upregulated genes in 620		Tet2CD only upregulated in 620	70.7598	42.0184	63.5097	52.3557	-0.751907	-0.278633
ENSG00000169908	chr3:149377865-149377865	-1	TM4SF1	8.02791	6.78136	10.1189	10.2969	-1.24655	0.177975	1.24655	0.177975	Large upregulation in 620						42.9973	12.838	17.6727	35.2772	-1.74382	0.997214
ENSG00000145934	chr5:167284799-167284799	1	TENM2	5.67243	5.24793	0	1	-0.424498	1	0.424498	1	Large upregulation in 620						78.3822	32.1514	38.6683	70.8627	-1.28564	0.873875
ENSG00000197182	chr22:46053869-46053869	1	MIRLET7BHG	5.35755	4	4.45943	4.52356	-1.35755	0.0641303	1.35755	0.0641303	Large upregulation in 620						8.97543	7.30719	17.6154	2.49774	-0.296666	-2.81814
ENSG00000166682	chr11:113706373-113706373	-1	TMPRSS5	4.80735	3.45943	6.88264	6.9542	-1.34792	0.0715533	1.34792	0.0715533	Large upregulation in 620						93.8153	46.5509	72.5078	88.082	-1.01101	0.280711
ENSG00000213057	chr1:178542752-178542752	1	C1orf220	5.24793	3.45943	6.59991	6.22882	-1.7885	-0.371094	1.7885	0.371094	Large upregulation in 620						33.2904	15.7853	23.586	29.8949	-1.07652	0.341966
ENSG00000182327	chr17:4788959-4788959	1	GLTPD2	2	1.58496	2	3	-0.415037	1	0.415037	1	Large upregulation in 620						19.9912	17.2661	27.5761	10.9488	-0.211422	-1.33265
ENSG00000069482	chr11:68683779-68683779	1	GAL	7.72792	6	8.74483	8.42626	-1.72792	-0.318569	1.72792	0.318569	Large upregulation in 620						40.3317	23.6775	32.6416	28.0086	-0.768398	-0.220844
ENSG00000134627	chr11:94543840-94543840	1	PIWIL4	5.24793	4	6.40939	6.56986	-1.24793	0.160465	1.24793	0.160465	Large upregulation in 620						94.543	86.1247	93.6692	90.5806	-0.134544	-0.0483733
ENSG00000203697	chr1:223665734-223665734	-1	CAPN8	8.34873	6.94251	5	5	-1.40621	0	1.40621	0	Large upregulation in 620						71.6093	69.6189	72.3866	60.32	-0.0406674	-0.263085
ENSG00000168779	chr3:158106503-158106503	-1	SHOX2	5.12928	5.24793	3	4.52356	0.118644	1.52356	0.118644	1.52356	Large upregulation in 620			Tet2CD upregulated genes in 620		Tet2CD only upregulated in 620	40.0928	32.2414	45.8001	32.2967	-0.314426	-0.503965
ENSG00000171017	chr19:7888505-7888505	1	LRRC8E	6.10852	5.67243	4.39232	5.35755	-0.436099	0.965235	0.436099	0.965235	Large upregulation in 620						49.4912	36.9371	52.8588	45.638	-0.422103	-0.211908
ENSG00000212864	chr9:137221581-137221581	-1	RNF208	6.18982	5.90689	3.58496	4.70044	-0.282934	1.11548	0.282934	1.11548	Large upregulation in 620			Tet2CD upregulated genes in 620		Tet2CD only upregulated in 620	28.5481	22.4348	24.2777	16.4042	-0.347657	-0.565568
ENSG00000103044	chr16:69105564-69105564	1	HAS3	4.52356	3.58496	7.6865	8.14466	-0.938599	0.458158	0.938599	0.458158	Large upregulation in 620						24.2225	9.21147	12.5507	13.374	-1.39484	0.0916613
ENSG00000146205	chr2:241188509-241188509	1	ANO7	6.10852	5.12928	2.58496	3	-0.979241	0.415037	0.979241	0.415037	Large upregulation in 620						90.2356	57.8366	80.4689	77.4594	-0.641715	-0.0549907
ENSG00000132677	chr1:156369212-156369212	1	RHBG	2.58496	1	3	2.80735	-1.58496	-0.192645	1.58496	0.192645	Large upregulation in 620						54.2002	44.1176	54.324	44.8119	-0.296943	-0.277709
ENSG00000049769	chrX:49269843-49269843	1	PPP1R3F	7.01123	5.67243	6.87036	6.91886	-1.3388	0.0484985	1.3388	0.0484985	Large upregulation in 620						42.017	24.5661	45.8514	32.6971	-0.774304	-0.487805
ENSG00000188613	chr10:119029716-119029716	1	NANOS1	8.01681	8.15482	3	4.52356	0.13801	1.52356	0.13801	1.52356	Large upregulation in 620			Tet2CD upregulated genes in 620		Tet2CD only upregulated in 620	9.1382	12.2065	33.4419	8.22435	0.417668	-2.02368
ENSG00000128274	chr22:42721298-42721298	-1	A4GALT	3.70044	3.90689	0	1.58496	0.206451	1.58496	0.206451	1.58496	Large upregulation in 620			Tet2CD upregulated genes in 620		Tet2CD only upregulated in 620	64.0749	50.0273	60.8934	47.436	-0.357044	-0.360304
ENSG00000160193	chr21:42879568-42879568	-1	WDR4	8.01123	6.49185	7.65105	7.50779	-1.51937	-0.143257	1.51937	0.143257	Large upregulation in 620						22.1192	14.1568	16.4809	17.2298	-0.643804	0.0641075
ENSG00000142623	chr1:17205126-17205126	1	PADI1	10.4838	10.1111	1	2	-0.37268	1	0.37268	1	Large upregulation in 620						58.4989	61.2214	90.1189	32.3022	0.065626	-1.4802
ENSG00000198626	chr1:237042205-237042205	1	RYR2	3.58496	1.58496	4.08746	3.45943	-2	-0.628031	2	0.628031	Large upregulation in 620						65.692	56.4516	54.3769	66.9231	-0.218704	0.29951
ENSG00000181449	chr3:181711924-181711924	1	SOX2	2	1	8.60363	8.97154	-1	0.367917	1	0.367917	Large upregulation in 620						16.7284	0.276708	1.01186	12.975	-5.91779	3.68065
ENSG00000055732	chr1:85048499-85048499	-1	MCOLN3	8.45533	8.89785	1	2.80735	0.442518	1.80735	0.442518	1.80735	Large upregulation in 620			Tet2CD upregulated genes in 620		Tet2CD only upregulated in 620	22.1909	35.2817	35.5351	7.89689	0.668953	-2.16989
ENSG00000181885	chr17:7263983-7263983	-1	CLDN7	10.5285	10.374	7.15987	8.36632	-0.154501	1.20645	0.154501	1.20645	Large upregulation in 620			Tet2CD upregulated genes in 620		Tet2CD only upregulated in 620	8.83199	30.6795	52.1007	4.33907	1.79646	-3.58584
ENSG00000126562	chr17:42780678-42780678	1	WNK4	2.80735	2.32193	4.58496	5.45943	-0.485427	0.874469	0.485427	0.874469	Large upregulation in 620						28.2384	14.9837	22.5077	20.8598	-0.914263	-0.109694
ENSG00000136367	chr14:23556192-23556192	-1	ZFHX2	4.75489	3.90689	4.70044	5.20945	-0.847997	0.509014	0.847997	0.509014	Large upregulation in 620						36.5952	22.6561	30.0077	29.075	-0.691754	-0.045553
ENSG00000223572	chr15:43692886-43692886	1	CKMT1A	6.39232	4.9542	6.9542	6.87036	-1.43812	-0.0838316	1.43812	0.0838316	Large upregulation in 620						75.3579	88.8889	87.5	88.58	0.238245	0.0176978
ENSG00000170092	chr7:75493625-75493625	1	SPDYE5	6.16993	5.42626	5.32193	5.93074	-0.74366	0.608809	0.74366	0.608809	Large upregulation in 620						95.4737	85.4738	95.6783	87.8532	-0.159621	-0.123097
ENSG00000221995	chr17:29078857-29078857	-1	TIAF1	6.72792	5.08746	5.45943	5.16993	-1.64046	-0.289507	1.64046	0.289507	Large upregulation in 620						97.6391	87.4479	95.1109	86.8647	-0.159035	-0.130841
ENSG00000167613	chr19:54370558-54370558	-1	LAIR1	5.24793	3.16993	5.72792	5	-2.078	-0.72792	2.078	0.72792	Large upregulation in 620						81.163	58.5887	62.9443	70.5784	-0.4702	0.165152
ENSG00000187627	chr2:86907953-86907953	1	RGPD1	5.61471	5.42626	4.08746	5.24793	-0.188445	1.16046	0.188445	1.16046	Large upregulation in 620			Tet2CD upregulated genes in 620		Tet2CD only upregulated in 620	90.3444	80.3742	89.1408	86.8562	-0.168702	-0.0374564
ENSG00000157654	chr9:109780309-109780309	1	PALM2-AKAP2	0	0	4.45943	5.80735	0	1.34792	0	1.34792	Large upregulation in 620			Tet2CD upregulated genes in 620		Tet2CD only upregulated in 620	64.5468	9.41272	27.188	66.3632	-2.77766	1.28741
ENSG00000174307	chr1:201469237-201469237	-1	PHLDA3	9.97011	9.33539	3.45943	4.16993	-0.634716	0.710493	0.634716	0.710493	Large upregulation in 620						15.9659	23.9471	37.0494	12.4198	0.584856	-1.57681
ENSG00000101680	chr18:7117814-7117814	-1	LAMA1	3.16993	3	2	3.16993	-0.169925	1.16993	0.169925	1.16993	Large upregulation in 620			Tet2CD upregulated genes in 620		Tet2CD only upregulated in 620	72.6086	63.6687	67.9205	68.4884	-0.189556	0.0120123
ENSG00000214290	chr11:111298546-111298546	1	COLCA2	2.80735	2	3.16993	3.70044	-0.807355	0.530515	0.807355	0.530515	Large upregulation in 620						36.7863	23.6327	32.8574	20.3836	-0.638382	-0.68881
ENSG00000161277	chr19:36054762-36054762	-1	THAP8	5.75489	5.75489	4.24793	5.58496	0	1.33703	0	1.33703	Large upregulation in 620			Tet2CD upregulated genes in 620		Tet2CD only upregulated in 620	10.9793	2.33432	4.91437	6.24834	-2.23372	0.346465
ENSG00000105419	chr19:47419523-47419523	-1	MEIS3	7.49985	6.85798	5.2854	5.97728	-0.641865	0.691878	0.641865	0.691878	Large upregulation in 620						52.3034	25.1743	38.6312	32.3306	-1.05495	-0.256868
ENSG00000104856	chr19:45001430-45001430	1	RELB	6.82018	5.52356	5.2854	5.32193	-1.29662	0.0365259	1.29662	0.0365259	Large upregulation in 620						25.0442	20.924	25.129	19.1684	-0.259315	-0.390623
ENSG00000170561	chr5:2751662-2751662	-1	IRX2	5.45943	5.12928	0	1	-0.330149	1	0.330149	1	Large upregulation in 620						76.3146	54.307	52.5657	65.8012	-0.490822	0.323993
ENSG00000090339	chr19:10270835-10270835	1	ICAM1	8.64024	8.85175	3.45943	5	0.211504	1.54057	0.211504	1.54057	Large upregulation in 620			Tet2CD upregulated genes in 620		Tet2CD only upregulated in 620	23.5691	30.7724	35.5698	17.5515	0.384739	-1.01906
ENSG00000100003	chr22:30396857-30396857	1	SEC14L2	7.59246	6.67243	5.85798	6.26679	-0.920032	0.408806	0.920032	0.408806	Large upregulation in 620						38.0668	26.1626	32.8971	33.3353	-0.541024	0.0190914
ENSG00000158423	chrX:53422690-53422690	1	RIBC1	4.9542	4.80735	3.90689	5.08746	-0.146841	1.18057	0.146841	1.18057	Large upregulation in 620			Tet2CD upregulated genes in 620		Tet2CD only upregulated in 620	12.3446	10.353	12.0734	8.64093	-0.253838	-0.482571
ENSG00000185306	chr12:64391192-64391192	-1	C12orf56	1	0	3	3.32193	-1	0.321928	1	0.321928	Large upregulation in 620						88.4101	78.5322	87.9877	84.56	-0.170926	-0.0573274
ENSG00000203857	chr1:119507198-119507198	1	HSD3B1	0	0	2	3.32193	0	1.32193	0	1.32193	Large upregulation in 620			Tet2CD upregulated genes in 620		Tet2CD only upregulated in 620	86.0883	67.2826	71.8861	79.5452	-0.355583	0.146063
ENSG00000233041	chr15:40351033-40351033	1	PHGR1	0	0	2.58496	3.90689	0	1.32193	0	1.32193	Large upregulation in 620			Tet2CD upregulated genes in 620		Tet2CD only upregulated in 620	94.934	60.2917	73.6964	76.2692	-0.654966	0.0495059
ENSG00000149295	chr11:113475691-113475691	-1	DRD2	1	1	1	2.32193	0	1.32193	0	1.32193	Large upregulation in 620			Tet2CD upregulated genes in 620		Tet2CD only upregulated in 620	59.0134	48.915	54.1173	56.0996	-0.270766	0.0519005
ENSG00000117601	chr1:173917378-173917378	-1	SERPINC1	2.32193	1	0	0	-1.32193	0	1.32193	0	Large upregulation in 620						88.9866	78.2332	89.2377	86.7363	-0.185807	-0.0410176
ENSG00000160233	chr21:44455486-44455486	1	LRRC3	6.65821	6.70044	2.80735	4.16993	0.0422282	1.36257	0.0422282	1.36257	Large upregulation in 620			Tet2CD upregulated genes in 620		Tet2CD only upregulated in 620	30.1937	28.227	35.4848	25.7167	-0.0971729	-0.464494
ENSG00000183208	chr15:90233808-90233808	1	GDPGP1	5.61471	4.52356	5.24793	5.45943	-1.09115	0.211504	1.09115	0.211504	Large upregulation in 620						58.1823	42.4147	54.9509	36.1	-0.456017	-0.606142
ENSG00000136059	chr3:37988059-37988059	1	VILL	4.9542	4.45943	2	2.80735	-0.494765	0.807355	0.494765	0.807355	Large upregulation in 620						90.6917	56.9713	85.1215	68.8596	-0.670736	-0.305866
ENSG00000204909	chr5:148321203-148321203	1	SPINK9	6.96578	5.72792	6.67243	6.72792	-1.23786	0.0554951	1.23786	0.0554951	Large upregulation in 620						52.8782	39.4136	49.9849	51.4996	-0.423979	0.0430701
ENSG00000005187	chr16:20610243-20610243	1	ACSM3	3.80735	2.32193	3	2.80735	-1.48543	-0.192645	1.48543	0.192645	Large upregulation in 620						36.4789	35.8758	36.0658	36.5439	-0.0240519	0.0190002
ENSG00000177943	chr9:136850943-136850943	1	MAMDC4	5.55459	4	6.16993	5.90689	-1.55459	-0.263034	1.55459	0.263034	Large upregulation in 620						91.642	62.4158	93.9103	69.4718	-0.554097	-0.434857
ENSG00000246922	chr15:65115197-65115197	-1	UBAP1L	5.70044	4.24793	6.22882	6.06609	-1.45251	-0.16273	1.45251	0.16273	Large upregulation in 620						93.3165	87.5157	95.9482	88.6703	-0.0925903	-0.113805
ENSG00000167173	chr15:75195643-75195643	1	C15orf39	8.67243	7.40939	8.08215	8.10852	-1.26303	0.0263754	1.26303	0.0263754	Large upregulation in 620						56.7627	45.3884	56.6357	42.8292	-0.322618	-0.403116
ENSG00000149646	chr20:35954564-35954564	1	CNBD2	5.20945	3.80735	3.70044	3.58496	-1.4021	-0.115477	1.4021	0.115477	Large upregulation in 620						84.9767	73.4343	73.4305	85.419	-0.210613	0.218178
ENSG00000173391	chr12:10172138-10172138	-1	OLR1	3.70044	4	0	1.58496	0.29956	1.58496	0.29956	1.58496	Large upregulation in 620			Tet2CD upregulated genes in 620		Tet2CD only upregulated in 620	84.9091	44.4991	49.3432	83.1397	-0.932143	0.752688
ENSG00000198933	chr17:47694081-47694081	1	TBKBP1	7.20945	6.52356	6.24793	6.84549	-0.685891	0.597563	0.685891	0.597563	Large upregulation in 620						29.2422	24.3115	28.8592	21.7511	-0.266416	-0.407942
ENSG00000198947	chrX:33339441-33339441	-1	DMD	6.88264	4.85798	6.79442	6.04439	-2.02466	-0.750022	2.02466	0.750022	Large upregulation in 620						27.1559	21.4421	28.1641	28.7515	-0.340821	0.0297812
ENSG00000179965	chr16:30407297-30407297	1	ZNF771	4.75489	4.32193	4.58496	5.42626	-0.432959	0.841302	0.432959	0.841302	Large upregulation in 620						39.4438	24.2241	45.169	27.5404	-0.703351	-0.713781
ENSG00000159899	chr9:35792154-35792154	1	NPR2	5.78136	4.64386	7.09803	7.22882	-1.1375	0.130787	1.1375	0.130787	Large upregulation in 620						90.517	67.6252	90.4368	78.8873	-0.420628	-0.197117
ENSG00000264230	chr10:46375627-46375627	1	ANXA8L1	5.58496	4.32193	0	0	-1.26303	0	1.26303	0	Large upregulation in 620						74.9991	53.0876	51.6366	73.4002	-0.498497	0.507391
ENSG00000181392	chr19:36008793-36008793	-1	SYNE4	3.58496	4.64386	0	2.32193	1.05889	2.32193	1.05889	2.32193	Large upregulation in 620		Tet2CD upregulated genes in 480	Tet2CD upregulated genes in 620			46.5524	41.6927	54.3478	34.5503	-0.15906	-0.653522
ENSG00000281991	chr16:30740381-30740381	1	TMEM265	4	3.32193	4.16993	4.75489	-0.678072	0.584963	0.678072	0.584963	Large upregulation in 620						86.3842	75.1956	91.0473	61.9083	-0.200119	-0.556484
ENSG00000223802	chr19:18896727-18896727	-1	CERS1	4	3.58496	2.32193	3.16993	-0.415037	0.847997	0.415037	0.847997	Large upregulation in 620						26.4653	20.4078	34.6135	22.5862	-0.374984	-0.615894
ENSG00000163531	chr1:204828651-204828651	1	NFASC	2.58496	2.32193	1.58496	2.58496	-0.263034	1	0.263034	1	Large upregulation in 620						53.3917	32.5994	41.0499	46.2677	-0.711772	0.172628
ENSG00000135914	chr2:231125118-231125118	-1	HTR2B	0	4.16993	0	5.42626	4.16993	5.42626	4.16993	5.42626	Large upregulation in 620		Tet2CD upregulated genes in 480	Tet2CD upregulated genes in 620			95.8052	84.8278	96.6354	90.3063	-0.175567	-0.097725
ENSG00000260097	chr7:102356444-102356444	-1	SPDYE6	5.72792	4.80735	4.75489	5.08746	-0.920566	0.332575	0.920566	0.332575	Large upregulation in 620						89.51	63.7373	81.5124	81.02	-0.489912	-0.00874094
ENSG00000185838	chr22:19854939-19854939	-1	GNB1L	5.9542	4.75489	7.55459	7.60733	-1.19931	0.0527415	1.19931	0.0527415	Large upregulation in 620						5.0762	4.56556	7.38762	4.9546	-0.152956	-0.576342
ENSG00000118503	chr6:137867188-137867188	1	TNFAIP3	4.64386	3.80735	6.67243	7.08746	-0.836501	0.415037	0.836501	0.415037	Large upregulation in 620						65.7263	53.1763	65.4275	59.9808	-0.305686	-0.125399
ENSG00000204390	chr6:31815065-31815065	-1	HSPA1L	5.88264	5.49185	4.39232	5.24793	-0.39079	0.85561	0.39079	0.85561	Large upregulation in 620						11.205	13.2939	15.8766	6.02546	0.246628	-1.39776
ENSG00000031081	chr3:119294373-119294373	1	ARHGAP31	7.20945	7.87036	2	3.90689	0.660911	1.90689	0.660911	1.90689	Large upregulation in 620			Tet2CD upregulated genes in 620		Tet2CD only upregulated in 620	30.8636	51.6388	49.3757	12.2245	0.74255	-2.01403
ENSG00000169715	chr16:56625475-56625475	1	MT1E	9.49985	9.66178	3.80735	5.20945	0.161932	1.4021	0.161932	1.4021	Large upregulation in 620			Tet2CD upregulated genes in 620		Tet2CD only upregulated in 620	26.3646	46.6831	55.5252	16.2724	0.824301	-1.77071
ENSG00000204520	chr6:31399784-31399784	1	MICA	7.8392	7.30378	4.75489	5.45943	-0.535423	0.704544	0.535423	0.704544	Large upregulation in 620						15.8191	10.2768	12.8359	10.5807	-0.622275	-0.278755
ENSG00000160323	chr9:133414358-133414358	1	ADAMTS13	3.80735	3.80735	4.90689	6.12928	0	1.22239	0	1.22239	Large upregulation in 620			Tet2CD upregulated genes in 620		Tet2CD only upregulated in 620	85.5092	63.4631	79.5041	73.2413	-0.430163	-0.118372
ENSG00000121075	chr17:61452404-61452404	1	TBX4	0	0	4.16993	5.39232	0	1.22239	0	1.22239	Large upregulation in 620			Tet2CD upregulated genes in 620		Tet2CD only upregulated in 620	94.1237	85.7764	96.2529	91.6613	-0.133978	-0.0705182
ENSG00000166510	chr18:54959508-54959508	-1	CCDC68	3.80735	3.32193	1.58496	2.32193	-0.485427	0.736966	0.485427	0.736966	Large upregulation in 620						44.8517	38.5975	44.7427	43.0283	-0.216654	-0.056366
ENSG00000188732	chr7:23680130-23680130	1	FAM221A	5.72792	5.45943	5.55459	6.50779	-0.268489	0.953206	0.268489	0.953206	Large upregulation in 620						41.693	54.787	45.7539	22.9735	0.394028	-0.993924
ENSG00000128591	chr7:128830377-128830377	1	FLNC	5.39232	6.30378	3	5.12928	0.911463	2.12928	0.911463	2.12928	Large upregulation in 620			Tet2CD upregulated genes in 620		Tet2CD only upregulated in 620	52.3635	36.4724	51.9035	32.897	-0.521756	-0.657876
ENSG00000108309	chr17:44308413-44308413	1	RUNDC3A	6.70044	5.80735	5.16993	5.49185	-0.893085	0.321928	0.893085	0.321928	Large upregulation in 620						14.9735	12.3644	24.5759	11.6562	-0.276225	-1.07614
ENSG00000229981	chr10:108197849-108197849	-1	LINC01435	5.85798	4.64386	0	0	-1.21412	0	1.21412	0	Large upregulation in 620						5.3155	3.82894	6.47768	5.36721	-0.473262	-0.271304
ENSG00000234840	chr9:22646200-22646200	1	LINC01239	6.04439	4.80735	7.75489	7.72792	-1.23704	-0.026967	1.23704	0.026967	Large upregulation in 620						59.7612	68.4906	66.8124	58.7436	0.196696	-0.185684
ENSG00000231160	chr4:38664883-38664883	-1	KLF3-AS1	5.32193	4.80735	5.97728	6.67243	-0.514573	0.695145	0.514573	0.695145	Large upregulation in 620						21.1272	16.0934	18.6875	17.7713	-0.39263	-0.0725242
ENSG00000165140	chr9:94640249-94640249	-1	FBP1	3.80735	5.49185	3	5.88264	1.6845	2.88264	1.6845	2.88264	Large upregulation in 620		Tet2CD upregulated genes in 480	Tet2CD upregulated genes in 620			46.6759	35.2194	39.4847	30.555	-0.406308	-0.369884
ENSG00000104324	chr8:96645227-96645227	1	CPQ	4.58496	4.08746	3	3.70044	-0.4975	0.70044	0.4975	0.70044	Large upregulation in 620						32.4024	22.4791	50.6849	25.6304	-0.527513	-0.983701
ENSG00000214922	chr6:29749049-29749049	-1	HLA-F-AS1	6.55459	6.35755	4.58496	5.58496	-0.197037	1	0.197037	1	Large upregulation in 620						22.9525	17.8222	20.9841	16.7971	-0.364976	-0.321085
ENSG00000092421	chr5:116574934-116574934	-1	SEMA6A	2	0	3.80735	3	-2	-0.807355	2	0.807355	Large upregulation in 620						53.9504	54.9619	60.5788	51.9965	0.0267982	-0.220399
ENSG00000198771	chr1:167630093-167630093	1	RCSD1	2	1.58496	6.12928	6.90689	-0.415037	0.777608	0.415037	0.777608	Large upregulation in 620						89.3513	68.2252	89.7323	84.7134	-0.389184	-0.0830357
ENSG00000172650	chr10:73698159-73698159	-1	AGAP5	5.83289	4.64386	6.70044	6.70044	-1.18903	0	1.18903	0	Large upregulation in 620						93.5624	83.5321	91.2974	94.1788	-0.163597	0.044828
ENSG00000173432	chr11:18266174-18266174	1	SAA1	8.12928	6.94251	0	0	-1.18677	0	1.18677	0	Large upregulation in 620						82.4145	42.7864	41.4676	60.137	-0.945747	0.536267
ENSG00000127561	chr16:1989660-1989660	1	SYNGR3	3.45943	4.85798	0	2.58496	1.39855	2.58496	1.39855	2.58496	Large upregulation in 620		Tet2CD upregulated genes in 480	Tet2CD upregulated genes in 620			37.2976	22.2315	35.4025	28.8566	-0.746481	-0.294949
ENSG00000240891	chr3:111674676-111674676	1	PLCXD2	3.70044	3	2.32193	2.80735	-0.70044	0.485427	0.70044	0.485427	Large upregulation in 620						24.7684	17.0588	23.5354	20.1434	-0.537983	-0.224524
ENSG00000115266	chr19:1446302-1446302	1	APC2	4.58496	3.58496	4.45943	4.64386	-1	0.184425	1	0.184425	Large upregulation in 620						86.724	52.6369	74.2809	72.4755	-0.720356	-0.0354983
ENSG00000205885	chr12:7108052-7108052	1	C1RL-AS1	7.64386	6.45943	7.97728	7.97728	-1.18442	0	1.18442	0	Large upregulation in 620						26.1187	21.4268	25.7045	22.2123	-0.285668	-0.210661
ENSG00000163898	chr3:185552613-185552613	-1	LIPH	3.80735	2.58496	5.20945	5.16993	-1.22239	-0.0395284	1.22239	0.0395284	Large upregulation in 620						80.6481	71.1892	83.5701	76.8953	-0.179982	-0.120091
ENSG00000108001	chr10:129963841-129963841	-1	EBF3	5.42626	4.24793	0	0	-1.17834	0	1.17834	0	Large upregulation in 620						30.8987	44.7197	54.7087	22.3087	0.533366	-1.29417
ENSG00000105996	chr7:27102811-27102811	-1	HOXA2	6	3.45943	4.16993	2.80735	-2.54057	-1.36257	2.54057	1.36257	Large upregulation in 620						97.026	77.7214	95.6123	73.764	-0.32006	-0.37428
ENSG00000177335	chr8:143039209-143039209	1	C8orf31	3.90689	3.16993	3.80735	4.24793	-0.736966	0.440573	0.736966	0.440573	Large upregulation in 620						38.283	24.6864	31.8693	35.1599	-0.632986	0.141762
ENSG00000072952	chr11:10693988-10693988	-1	MRVI1	8.3966	9.21917	0	2	0.822564	2	0.822564	2	Large upregulation in 620			Tet2CD upregulated genes in 620		Tet2CD only upregulated in 620	75.6776	60.1065	75.4531	43.3194	-0.332345	-0.800569
ENSG00000178690	chr18:54587757-54587757	1	DYNAP	6.04439	4.90689	6.39232	6.42626	-1.1375	0.0339473	1.1375	0.0339473	Large upregulation in 620						45.7076	14.9127	20.4121	44.6594	-1.61589	1.12954
ENSG00000188910	chr1:34781189-34781189	1	GJB3	8.6865	7.5157	3.16993	3.16993	-1.1708	0	1.1708	0	Large upregulation in 620						8.8943	13.5189	18.1554	7.70116	0.604026	-1.23725
ENSG00000170477	chr12:52814551-52814551	-1	KRT4	3.16993	2	0	0	-1.16993	0	1.16993	0	Large upregulation in 620						94.3198	56.9803	64.5112	81.3325	-0.727098	0.334282
ENSG00000146166	chr6:63319977-63319977	-1	LGSN	4.16993	0	3	0	-4.16993	-3	4.16993	3	Large upregulation in 620						53.5318	18.3945	31.0801	42.4245	-1.54112	0.448904
ENSG00000258366	chr20:63657810-63657810	1	RTEL1	9.12928	8.40514	7.33985	7.78136	-0.724142	0.44151	0.724142	0.44151	Large upregulation in 620						41.8523	29.7974	38.2133	30.5467	-0.490119	-0.323061
ENSG00000197774	chr16:1773207-1773207	1	EME2	6.9542	5.75489	7.74819	7.71425	-1.19931	-0.0339473	1.19931	0.0339473	Large upregulation in 620						6.35918	2.7824	5.82693	3.6856	-1.19251	-0.660839
ENSG00000244165	chr19:10111538-10111538	1	P2RY11	4.80735	3.45943	7.65105	7.46761	-1.34792	-0.183446	1.34792	0.183446	Large upregulation in 620						85.1623	74.8476	91.2754	62.7858	-0.186259	-0.539787
ENSG00000161647	chr17:43833170-43833170	-1	MPP3	6.70044	5.64386	6.02237	6.12928	-1.05658	0.106915	1.05658	0.106915	Large upregulation in 620						23.2508	15.0317	15.5908	18.1253	-0.629271	0.217311
ENSG00000132297	chr8:132111159-132111159	-1	HHLA1	7.06609	6.12928	4.58496	4.80735	-0.936806	0.222392	0.936806	0.222392	Large upregulation in 620						51.4773	12.6535	14.8207	45.3173	-2.0244	1.61245
ENSG00000183644	chr11:111514785-111514785	1	C11orf88	5.85798	0	4.70044	0	-5.85798	-4.70044	5.85798	4.70044	Large upregulation in 620						90.1081	64.0742	68.1215	92.2168	-0.491914	0.43692
ENSG00000249395	chr8:75324741-75324741	-1	CASC9	6.80735	5.67243	7.73471	7.75489	-1.13493	0.0201779	1.13493	0.0201779	Large upregulation in 620						65.5583	24.467	34.3317	57.917	-1.42194	0.754445
ENSG00000135318	chr6:85449584-85449584	1	NT5E	6.08746	6.39232	3	4.45943	0.304855	1.45943	0.304855	1.45943	Large upregulation in 620			Tet2CD upregulated genes in 620		Tet2CD only upregulated in 620	14.9182	25.1319	51.348	12.4992	0.752443	-2.03848
ENSG00000132855	chr1:62597487-62597487	1	ANGPTL3	6.2854	5.45943	5.55459	5.88264	-0.825971	0.328054	0.825971	0.328054	Large upregulation in 620						95.7231	79.1375	92.43	95.5356	-0.274506	0.0476777
ENSG00000163823	chr3:46208396-46208396	-1	CCR1	4.32193	3.16993	0	0	-1.152	0	1.152	0	Large upregulation in 620						84.0808	67.1616	67.3952	80.014	-0.32414	0.247606
ENSG00000136869	chr9:117704332-117704332	1	TLR4	6.70044	6.16993	3.70044	4.32193	-0.530515	0.621488	0.530515	0.621488	Large upregulation in 620						51.1423	37.1429	41.4074	44.8088	-0.461433	0.113892
ENSG00000167685	chr19:56132599-56132599	1	ZNF444	7.57743	6.98868	8.04985	8.61102	-0.588744	0.561176	0.588744	0.561176	Large upregulation in 620						26.2152	16.5875	19.5464	20.3198	-0.660303	0.0559828
ENSG00000127666	chr19:4831704-4831704	-1	TICAM1	6.74147	5.55459	6.85798	6.82018	-1.18688	-0.037802	1.18688	0.037802	Large upregulation in 620						68.2609	47.8392	71.7641	54.2452	-0.512865	-0.403768
ENSG00000145920	chr5:175796310-175796310	1	CPLX2	9.13186	8.21432	5.55459	5.78136	-0.917538	0.226771	0.917538	0.226771	Large upregulation in 620						33.387	28.2764	33.3921	30.3033	-0.239691	-0.140032
ENSG00000135842	chr1:184974550-184974550	-1	FAM129A	7.78136	6.96578	2	2.32193	-0.815575	0.321928	0.815575	0.321928	Large upregulation in 620						19.3173	16.8715	28.4901	12.896	-0.195304	-1.14354
ENSG00000229494	chr2:78088730-78088730	1	AC012494.1	5.04439	0	3.90689	0	-5.04439	-3.90689	5.04439	3.90689	Large upregulation in 620						60.9384	80.7579	81.2769	57.7079	0.406252	-0.494076
ENSG00000167105	chr17:50271406-50271406	1	TMEM92	5.04439	3.90689	0	0	-1.1375	0	1.1375	0	Large upregulation in 620						50.9368	40.9044	59.8246	31.0985	-0.316451	-0.943895
ENSG00000159871	chr19:43827206-43827206	-1	LYPD5	5.45943	5.32193	2.80735	3.80735	-0.137504	1	0.137504	1	Large upregulation in 620						70.4181	48.4711	58.0512	56.723	-0.53882	-0.0333917
ENSG00000260260	chr16:2155358-2155358	-1	SNHG19	4.9542	3.45943	5.35755	5	-1.49476	-0.357552	1.49476	0.357552	Large upregulation in 620						4.66048	0.411765	1.11111	2.82784	-3.50059	1.3477
ENSG00000156011	chr8:19084730-19084730	-1	PSD3	6.98868	6.04439	8.46352	8.65464	-0.944291	0.191112	0.944291	0.191112	Large upregulation in 620						71.2211	59.4274	72.1586	61.9554	-0.261178	-0.219942
ENSG00000214954	chr8:91101832-91101832	1	LRRC69	6.39232	5.67243	6.53916	6.9542	-0.719892	0.415037	0.719892	0.415037	Large upregulation in 620						89.1679	90.2614	90.7486	91.5029	0.0175857	0.0119417
ENSG00000130508	chr2:1744852-1744852	-1	PXDN	2.32193	2	5.61471	6.42626	-0.321928	0.811555	0.321928	0.811555	Large upregulation in 620						91.4089	87.8147	92.0573	85.1272	-0.0578717	-0.112912
ENSG00000233834	chr7:20217577-20217577	1	AC005083.1	1	0	5.75489	5.88264	-1	0.127756	1	0.127756	Large upregulation in 620						28.1533	2.22222	6.74556	25.9689	-3.66323	1.94478
ENSG00000100433	chr14:88326907-88326907	-1	KCNK10	1	0	5.75489	5.88264	-1	0.127756	1	0.127756	Large upregulation in 620						57.5944	37.2684	49.7466	52.6366	-0.627975	0.0814674
ENSG00000167524	chr17:28614200-28614200	-1	SGK494	6.50779	5.67243	6.33985	6.62936	-0.835369	0.289507	0.835369	0.289507	Large upregulation in 620						95.2345	77.1717	86.4582	75.4117	-0.303412	-0.197214
ENSG00000026103	chr10:88990531-88990531	1	FAS	7.48382	7.16993	3	3.80735	-0.313891	0.807355	0.313891	0.807355	Large upregulation in 620						4.91617	7.87393	14.2386	3.11952	0.679549	-2.19041
ENSG00000189229	chr3:6490479-6490479	1	AC069277.2	7.32193	6.20945	7.40939	7.41785	-1.11247	0.00846158	1.11247	0.00846158	Large upregulation in 620						40.9055	36.2389	56.6928	29.6053	-0.174758	-0.937309
ENSG00000163082	chr2:222424517-222424517	1	SGPP2	6.14975	5	5.58496	5.55459	-1.14975	-0.0303736	1.14975	0.0303736	Large upregulation in 620						23.1444	24.075	41.0392	13.8651	0.0568729	-1.56554
ENSG00000004660	chr17:3894891-3894891	-1	CAMKK1	5.90689	4.90689	7.8009	7.91886	-1	0.117963	1	0.117963	Large upregulation in 620						18.7118	10.9132	20.0982	10.4811	-0.777873	-0.939279
ENSG00000177570	chr8:118621995-118621995	-1	SAMD12	5.88264	5.67243	3	3.90689	-0.210218	0.906891	0.210218	0.906891	Large upregulation in 620						15.4169	18.3901	16.7446	11.3207	0.25442	-0.564728
ENSG00000204839	chr8:143572971-143572971	-1	MROH6	9.17991	8.224	6.40939	6.56986	-0.955907	0.160465	0.955907	0.160465	Large upregulation in 620						59.0911	49.6649	67.922	37.2307	-0.250715	-0.867386
ENSG00000146094	chr5:177511274-177511274	-1	DOK3	5.2854	3.16993	4	3	-2.11548	-1	2.11548	1	Large upregulation in 620						91.7171	71.7149	93.6289	74.9048	-0.354917	-0.321897
ENSG00000013619	chrX:150361422-150361422	1	MAMLD1	7.67243	7.02237	4.85798	5.32193	-0.650058	0.463947	0.650058	0.463947	Large upregulation in 620						56.1275	30.7807	44.1091	51.621	-0.866681	0.226879
ENSG00000180787	chr17:5078248-5078248	1	ZFP3	6.85798	7.15987	4.39232	5.80735	0.30189	1.41504	0.30189	1.41504	Large upregulation in 620			Tet2CD upregulated genes in 620		Tet2CD only upregulated in 620	52.8969	63.0897	63.1436	44.3218	0.254221	-0.510621
ENSG00000143341	chr1:185734551-185734551	1	HMCN1	6.10852	5	0	0	-1.10852	0	1.10852	0	Large upregulation in 620						34.9466	12.091	17.7697	28.2542	-1.53121	0.669041
ENSG00000187533	chr4:70133616-70133616	1	PRR27	4.80735	0	3.70044	0	-4.80735	-3.70044	4.80735	3.70044	Large upregulation in 620						43.4099	30.0737	24.5587	39.7442	-0.529521	0.694511
ENSG00000140853	chr16:56989485-56989485	1	NLRC5	6.96578	7.37504	3.80735	5.32193	0.409255	1.51457	0.409255	1.51457	Large upregulation in 620			Tet2CD upregulated genes in 620		Tet2CD only upregulated in 620	72.2118	60.1215	68.4371	67.8079	-0.264353	-0.0133248
ENSG00000135898	chr2:230961066-230961066	-1	GPR55	5.85798	7.07682	0	2.32193	1.21883	2.32193	1.21883	2.32193	Large upregulation in 620		Tet2CD upregulated genes in 480	Tet2CD upregulated genes in 620			91.3984	63.996	90.6887	73.6438	-0.514187	-0.300359
ENSG00000150051	chr10:27746060-27746060	-1	MKX	3.32193	1.58496	7.65821	7.02237	-1.73697	-0.635844	1.73697	0.635844	Large upregulation in 620						72.5295	57.574	75.5927	63.8971	-0.333151	-0.242496
ENSG00000197119	chr14:100306547-100306547	-1	SLC25A29	8.90689	8.56224	8.77149	9.52552	-0.344648	0.754031	0.344648	0.754031	Large upregulation in 620						60.1675	41.7226	56.859	49.5441	-0.528156	-0.198677
ENSG00000185519	chr1:16073632-16073632	-1	FAM131C	3.70044	3	5.12928	5.52356	-0.70044	0.394279	0.70044	0.394279	Large upregulation in 620						29.4076	28.8124	32.6301	22.6319	-0.0294978	-0.527844
ENSG00000130244	chr19:38403135-38403135	1	FAM98C	6.50779	5.75489	6.76818	7.10852	-0.752907	0.34034	0.752907	0.34034	Large upregulation in 620						27.7969	24.0725	26.5186	21.326	-0.207534	-0.314393
ENSG00000183840	chr2:132416574-132416574	1	GPR39	1	0	5.49185	5.58496	-1	0.0931094	1	0.0931094	Large upregulation in 620						38.9932	21.5592	36.6572	33.2271	-0.854923	-0.141738
ENSG00000163126	chr2:96857934-96857934	-1	ANKRD23	5.55459	4.58496	5.49185	5.61471	-0.969626	0.122857	0.969626	0.122857	Large upregulation in 620						95.5362	84.0675	95.5764	87.3607	-0.184499	-0.12967
ENSG00000150636	chr18:68715209-68715209	1	CCDC102B	5.55459	5.42626	4.32193	5.2854	-0.128324	0.963474	0.128324	0.963474	Large upregulation in 620						40.8734	48.1521	54.3718	33.4298	0.236434	-0.701725
ENSG00000125462	chr1:156430701-156430701	-1	C1orf61	4.58496	3.90689	6.64386	7.05528	-0.678072	0.411426	0.678072	0.411426	Large upregulation in 620						80.5786	61.6258	77.9964	68.9652	-0.386863	-0.177537
ENSG00000178773	chr16:89575768-89575768	1	CPNE7	6.40939	5.35755	9.06609	9.10329	-1.05184	0.0371986	1.05184	0.0371986	Large upregulation in 620						39.2286	12.7855	30.6745	29.0364	-1.6174	-0.0791777
ENSG00000118263	chr2:207167267-207167267	-1	KLF7	7.65821	7.56986	1.58496	2.58496	-0.0883559	1	0.0883559	1	Large upregulation in 620						25.5859	17.4516	23.4022	21.5966	-0.551992	-0.115842
ENSG00000083454	chr17:3696404-3696404	-1	P2RX5	7.77479	6.65821	7.62936	7.59991	-1.11658	-0.0294438	1.11658	0.0294438	Large upregulation in 620						38.9337	32.5043	37.3642	30.2807	-0.260388	-0.303262
ENSG00000128710	chr2:176108790-176108790	1	HOXD10	6.2854	6.12928	5	5.93074	-0.156119	0.930737	0.156119	0.930737	Large upregulation in 620						94.8899	79.3411	91.3809	90.5927	-0.258188	-0.0124978
ENSG00000112837	chr6:84764519-84764519	-1	TBX18	7.40088	6.53916	3.58496	3.80735	-0.861721	0.222392	0.861721	0.222392	Large upregulation in 620						42.4164	51.8554	71.6574	30.0695	0.289874	-1.25282
ENSG00000140691	chr16:31458080-31458080	1	ARMC5	6.88264	5.85798	7.39232	7.45121	-1.02466	0.0588937	1.02466	0.0588937	Large upregulation in 620						19.1892	9.21371	15.1781	13.7945	-1.05844	-0.137898
ENSG00000188042	chr2:234497053-234497053	-1	ARL4C	10.3608	10.0553	3.80735	4.58496	-0.305565	0.777608	0.305565	0.777608	Large upregulation in 620						20.4184	16.9625	36.1086	15.3179	-0.267518	-1.23712
ENSG00000134769	chr18:34493290-34493290	1	DTNA	3.58496	4.08746	1.58496	3.16993	0.5025	1.58496	0.5025	1.58496	Large upregulation in 620			Tet2CD upregulated genes in 620		Tet2CD only upregulated in 620	49.2264	29.7319	33.4356	44.1032	-0.727421	0.399497
ENSG00000105048	chr19:55149354-55149354	-1	TNNT1	8.18488	8.47978	4.08746	5.45943	0.294905	1.37197	0.294905	1.37197	Large upregulation in 620			Tet2CD upregulated genes in 620		Tet2CD only upregulated in 620	59.5227	46.296	48.6549	50.1795	-0.362552	0.0445132
ENSG00000133466	chr22:37199385-37199385	-1	C1QTNF6	5.55459	4.80735	7.57743	7.90689	-0.747234	0.329462	0.747234	0.329462	Large upregulation in 620						43.9605	34.7029	38.9715	34.2521	-0.341152	-0.186229
ENSG00000258643	chr14:23306835-23306835	1	BCL2L2-PABPN1	6.42626	5.45943	6.24793	6.35755	-0.966833	0.109624	0.966833	0.109624	Large upregulation in 620						44.4714	38.0551	39.7829	38.6052	-0.224786	-0.0433531
ENSG00000245680	chr19:37218153-37218153	-1	ZNF585B	4.64386	3.90689	4.24793	4.58496	-0.736966	0.337035	0.736966	0.337035	Large upregulation in 620						56.6071	52.5573	54.7117	57.3966	-0.107091	0.0691161
ENSG00000178502	chr17:41865431-41865431	-1	KLHL11	6.59991	5.80735	6.53916	6.82018	-0.792558	0.28102	0.792558	0.28102	Large upregulation in 620						26.6593	21.3279	30.0433	25.7815	-0.321899	-0.220709
ENSG00000117472	chr1:46175073-46175073	1	TSPAN1	7.99435	7.44294	5.52356	6.04439	-0.55141	0.520832	0.55141	0.520832	Large upregulation in 620						90.5943	66.4159	88.1829	74.5241	-0.447892	-0.242793
ENSG00000146373	chr6:124962545-124962545	1	RNF217	8.03892	8.18982	3.58496	4.80735	0.150906	1.22239	0.150906	1.22239	Large upregulation in 620			Tet2CD upregulated genes in 620		Tet2CD only upregulated in 620	49.4856	20.2698	26.1138	44.0185	-1.28768	0.7533
ENSG00000171533	chr11:75669120-75669120	-1	MAP6	6.39232	6.32193	1	2	-0.0703893	1	0.0703893	1	Large upregulation in 620						12.1033	9.84469	12.6334	10.6489	-0.297984	-0.246533
ENSG00000185761	chr19:1513604-1513604	-1	ADAMTSL5	5.75489	4.64386	6.65821	6.61471	-1.11103	-0.0435016	1.11103	0.0435016	Large upregulation in 620						25.2853	11.6659	16.2662	19.2948	-1.11601	0.24633
ENSG00000140451	chr15:64825668-64825668	-1	PIF1	6.24793	5.42626	6.14975	6.39232	-0.821663	0.24257	0.821663	0.24257	Large upregulation in 620						57.6983	39.7039	55.1909	40.911	-0.53925	-0.431942
ENSG00000023171	chr11:123454398-123454398	1	GRAMD1B	4.75489	3.80735	9.25974	9.37287	-0.947533	0.113122	0.947533	0.113122	Large upregulation in 620						70.1075	54.8659	62.3492	64.9038	-0.35366	0.0579335
ENSG00000128284	chr22:36166177-36166177	-1	APOL3	5.61471	5.55459	0	1	-0.060121	1	0.060121	1	Large upregulation in 620						85.0884	67.9273	76.0334	74.4619	-0.324972	-0.0301325
ENSG00000159231	chr21:36134912-36134912	1	CBR3	7.24793	7.18982	0	1	-0.058103	1	0.058103	1	Large upregulation in 620						22.9556	21.0655	32.3791	17.9866	-0.123967	-0.848145
ENSG00000162636	chr1:108560089-108560089	1	FAM102B	7.01123	6.40939	6.39232	6.84549	-0.601836	0.453173	0.601836	0.453173	Large upregulation in 620						19.5797	14.0984	28.6422	11.9519	-0.473831	-1.26091
ENSG00000149131	chr11:57597387-57597387	1	SERPING1	4.16993	4.70044	0	1.58496	0.530515	1.58496	0.530515	1.58496	Large upregulation in 620			Tet2CD upregulated genes in 620		Tet2CD only upregulated in 620	58.8015	54.6013	45.3658	47.6577	-0.106917	0.0711062
ENSG00000106565	chr7:150801360-150801360	-1	TMEM176B	4.39232	3.80735	7.91886	8.38802	-0.584963	0.469154	0.584963	0.469154	Large upregulation in 620						45.1264	32.4337	44.8407	34.4696	-0.476479	-0.379483
ENSG00000172578	chr3:183555689-183555689	-1	KLHL6	5.20945	4.52356	5.24793	5.61471	-0.685891	0.366782	0.685891	0.366782	Large upregulation in 620						89.2895	72.8582	73.9374	86.0724	-0.293401	0.219246
ENSG00000118495	chr6:144064599-144064599	-1	PLAGL1	7.57743	7.19967	6.55459	7.22882	-0.377756	0.67423	0.377756	0.67423	Large upregulation in 620						58.9244	36.7388	46.21	53.1906	-0.681558	0.202967
ENSG00000196754	chr1:153567890-153567890	-1	S100A2	10.5285	10.2479	4.08746	4.85798	-0.280527	0.770518	0.280527	0.770518	Large upregulation in 620						11.1859	17.714	33.8796	9.58273	0.663208	-1.82191
ENSG00000182107	chr14:61281840-61281840	-1	TMEM30B	7.17991	7.45121	2.58496	3.90689	0.271302	1.32193	0.271302	1.32193	Large upregulation in 620			Tet2CD upregulated genes in 620		Tet2CD only upregulated in 620	30.5296	33.7305	43.4596	15.3387	0.143844	-1.5025
ENSG00000140682	chr16:31471585-31471585	1	TGFB1I1	7.81378	7.45121	5.42626	6.10852	-0.36257	0.68226	0.36257	0.68226	Large upregulation in 620						34.0387	29.962	36.7777	30.1186	-0.184043	-0.288176
ENSG00000205089	chr5:132747445-132747445	1	CCNI2	5.12928	6.10852	4	6.02237	0.979241	2.02237	0.979241	2.02237	Large upregulation in 620			Tet2CD upregulated genes in 620		Tet2CD only upregulated in 620	40.2633	43.2444	60.0504	24.7408	0.103048	-1.27929
ENSG00000214999	chr17:8079482-8079482	1	AC129492.6	4.90689	3.70044	6.39232	6.22882	-1.20645	-0.163499	1.20645	0.163499	Large upregulation in 620						85.7901	54.2439	71.2762	62.6654	-0.661351	-0.185752
ENSG00000116785	chr1:196774795-196774795	1	CFHR3	1	1	4.08746	5.12928	0	1.04182	0	1.04182	Large upregulation in 620			Tet2CD upregulated genes in 620		Tet2CD only upregulated in 620	40.555	15.8608	16.6358	45.33	-1.35441	1.44617
ENSG00000149972	chr11:99020953-99020953	1	CNTN5	1.58496	1.58496	4.16993	5.20945	0	1.03953	0	1.03953	Large upregulation in 620			Tet2CD upregulated genes in 620		Tet2CD only upregulated in 620	49.5504	43.7167	46.5232	45.9866	-0.180712	-0.0167363
ENSG00000019582	chr5:150412929-150412929	-1	CD74	7.20945	8.16993	0	2	0.960472	2	0.960472	2	Large upregulation in 620			Tet2CD upregulated genes in 620		Tet2CD only upregulated in 620	80.1146	78.4349	78.3372	59.8172	-0.030569	-0.389136
ENSG00000255561	chr11:111881243-111881243	-1	FDXACB1	5	4.08746	5.08746	5.20945	-0.912537	0.121991	0.912537	0.121991	Large upregulation in 620						26.1592	22.1589	26.6304	22.1323	-0.239432	-0.266919
ENSG00000187792	chr22:23751092-23751092	-1	ZNF70	5.9542	5.42626	6.10852	6.61471	-0.527932	0.506185	0.527932	0.506185	Large upregulation in 620						35.409	32.7758	51.4866	30.562	-0.111484	-0.752458
ENSG00000233885	chr3:183810783-183810783	-1	YEATS2-AS1	4.75489	4.45943	3.58496	4.32193	-0.295456	0.736966	0.295456	0.736966	Large upregulation in 620						94.2151	84.1461	96.4001	83.8337	-0.163063	-0.201504
ENSG00000167380	chr19:44165073-44165073	1	ZNF226	6.62936	6.30378	6.47573	7.17991	-0.325576	0.704176	0.325576	0.704176	Large upregulation in 620						28.1762	25.0085	26.1818	27.2667	-0.172055	0.0585759
ENSG00000005001	chr16:2858170-2858170	-1	PRSS22	6.26679	6.37504	2.32193	3.45943	0.108253	1.1375	0.108253	1.1375	Large upregulation in 620			Tet2CD upregulated genes in 620		Tet2CD only upregulated in 620	33.0363	18.006	34.6133	18.461	-0.875576	-0.906844
ENSG00000242612	chr16:401826-401826	1	DECR2	4.32193	3.80735	5.39232	5.90689	-0.514573	0.514573	0.514573	0.514573	Large upregulation in 620						22.878	13.8389	24.8268	14.1065	-0.725235	-0.815537
ENSG00000174276	chr11:65117708-65117708	-1	ZNHIT2	7.19967	6.20945	7.20945	7.24793	-0.990219	0.0384741	0.990219	0.0384741	Large upregulation in 620						23.5125	18.2435	28.9353	17.3706	-0.366048	-0.736181
ENSG00000146477	chr6:160348268-160348268	1	SLC22A3	3.45943	2.58496	8.32193	8.47573	-0.874469	0.153805	0.874469	0.153805	Large upregulation in 620						20.1345	13.5995	16.4161	14.5695	-0.566121	-0.172157
ENSG00000269416	chr19:23416075-23416075	-1	LINC01224	3.58496	2.32193	6.18982	5.9542	-1.26303	-0.235628	1.26303	0.235628	Large upregulation in 620						54.891	43.6842	52.7706	54.6865	-0.329459	0.0514501
ENSG00000128271	chr22:24417879-24417879	1	ADORA2A	1.58496	0	4.80735	4.24793	-1.58496	-0.559427	1.58496	0.559427	Large upregulation in 620						87.4332	52.6507	71.1394	63.7699	-0.731727	-0.157772
ENSG00000135437	chr12:55720367-55720367	1	RDH5	4.9542	3.45943	6.16993	5.70044	-1.49476	-0.469485	1.49476	0.469485	Large upregulation in 620						45.3176	19.5817	24.2744	30.8579	-1.21056	0.346203
ENSG00000270641	chrX:73792205-73792205	1	TSIX	7.10852	6.30378	6.59991	6.82018	-0.804744	0.220266	0.804744	0.220266	Large upregulation in 620						46.5276	26.8075	32.9418	43.3333	-0.795449	0.395558
ENSG00000169635	chr22:21417404-21417404	1	HIC2	5.35755	4.64386	6.06609	6.37504	-0.713696	0.30895	0.713696	0.30895	Large upregulation in 620						61.6065	41.2538	51.2278	49.7912	-0.578555	-0.0410352
ENSG00000160207	chr21:43659493-43659493	-1	HSF2BP	5.32193	4.70044	4.64386	5.04439	-0.621488	0.400538	0.621488	0.400538	Large upregulation in 620						46.2209	27.8361	41.9583	32.2579	-0.731586	-0.379307
ENSG00000213903	chr14:24311450-24311450	1	LTB4R	5.64386	4.70044	6.98868	7.06609	-0.943416	0.0774045	0.943416	0.0774045	Large upregulation in 620						82.8074	75.2852	88.8216	73.1388	-0.137393	-0.280273
ENSG00000057019	chr3:98901689-98901689	-1	DCBLD2	11.0084	9.76321	11.1843	10.9513	-1.24522	-0.232971	1.24522	0.232971	Large upregulation in 620						5.54172	2.14085	2.36866	4.27128	-1.37215	0.850597
ENSG00000248690	chr8:121639293-121639293	1	HAS2-AS1	3.45943	3	4.90689	5.45943	-0.459432	0.552541	0.459432	0.552541	Large upregulation in 620						40.5762	35.233	42.0631	36.8441	-0.203705	-0.191121
ENSG00000125744	chr19:45497061-45497061	-1	RTN2	6.32193	5.93074	3.90689	4.52356	-0.391191	0.616671	0.391191	0.616671	Large upregulation in 620						57.9918	37.1032	54.2043	48.5308	-0.644305	-0.159507
ENSG00000158716	chr1:159780932-159780932	1	DUSP23	6.35755	6.08746	2.58496	3.32193	-0.270089	0.736966	0.270089	0.736966	Large upregulation in 620						22.6127	36.1713	49.3271	17.4672	0.677715	-1.49773
ENSG00000130649	chr10:133520406-133520406	1	CYP2E1	1.58496	1	5.72792	6.14975	-0.584963	0.421827	0.584963	0.421827	Large upregulation in 620						63.2559	52.9052	62.3153	53.6936	-0.25779	-0.214835
ENSG00000243444	chr9:109640788-109640788	1	PALM2	5	4.08746	4.90689	5	-0.912537	0.0931094	0.912537	0.0931094	Large upregulation in 620						70.3194	29.7668	39.5318	69.5596	-1.24022	0.815234
ENSG00000169247	chr5:149063163-149063163	-1	SH3TC2	8.35755	7.46761	7.05528	7.16993	-0.889946	0.114643	0.889946	0.114643	Large upregulation in 620						61.1646	50.1278	59.4441	58.2425	-0.287086	-0.0294629
ENSG00000170684	chr19:45076588-45076588	-1	ZNF296	5.88264	5.12928	4	4.24793	-0.75336	0.247928	0.75336	0.247928	Large upregulation in 620						18.0819	13.6102	14.492	11.7459	-0.40986	-0.303096
ENSG00000188234	chr10:45853875-45853875	-1	AGAP4	6.2854	5.39232	7.94251	8.04985	-0.893085	0.107334	0.893085	0.107334	Large upregulation in 620						96.4442	83.1241	93.7745	91.6681	-0.214428	-0.0327766
ENSG00000053524	chr3:183428778-183428778	-1	MCF2L2	6.26679	6.04439	3.80735	4.58496	-0.222392	0.777608	0.222392	0.777608							40.1105	32.4701	37.745	33.801	-0.304869	-0.159219
ENSG00000180815	chrX:19515261-19515261	-1	MAP3K15	4.58496	3.58496	6.83289	6.83289	-1	0	1	0							21.1611	8.65671	17.4941	17.3055	-1.28953	-0.0156383
ENSG00000262477	chr18:32412182-32412182	1	AC021224.1	0	0	0	1	0	1	0	1							62.3335	88.955	98.5554	68.132	0.513067	-0.532602
ENSG00000160117	chr19:17281645-17281645	1	ANKLE1	0	0	0	1	0	1	0	1							60.1144	45.4056	60.5303	45.2906	-0.40484	-0.418445
ENSG00000060982	chr12:24949459-24949459	-1	BCAT1	1	1.58496	0	1.58496	0.584963	1.58496	0.584963	1.58496				Tet2CD upregulated genes in 620		Tet2CD only upregulated in 620	68.0734	63.621	64.511	65.9956	-0.0975901	0.0328241
ENSG00000182492	chrX:153494939-153494939	1	BGN	0	0	1	2	0	1	0	1							87.2831	52.6501	67.2162	71.9821	-0.729266	0.0988286
ENSG00000186897	chr12:49337188-49337188	-1	C1QL4	1	0	0	0	-1	0	1	0							66.5026	48.2021	62.64	56.1304	-0.464317	-0.158302
ENSG00000154274	chr4:37453941-37453941	1	C4orf19	2	1	0	0	-1	0	1	0							33.3559	26.3207	26.0866	32.8274	-0.341745	0.331591
ENSG00000006283	chr17:50561068-50561068	1	CACNA1G	1	0	0	0	-1	0	1	0							18.7315	20.1438	23.7762	10.5362	0.104871	-1.17417
ENSG00000266010	chr18:22168968-22168968	-1	GATA6-AS1	0	0	0	1	0	1	0	1							5.43998	9.19581	9.24255	4.14452	0.757376	-1.15708
ENSG00000204175	chr10:46555530-46555530	-1	GPRIN2	1	0	0	0	-1	0	1	0							69.0386	43.719	54.7499	59.3518	-0.659144	0.116437
ENSG00000148702	chr10:113550837-113550837	1	HABP2	0	0	0	1	0	1	0	1							84.1052	61.3061	69.038	78.3221	-0.456164	0.18203
ENSG00000179546	chr1:23194729-23194729	-1	HTR1D	1	0	0	0	-1	0	1	0							86.0297	66.5178	88.1604	47.9678	-0.371094	-0.878066
ENSG00000135314	chr6:73310365-73310365	-1	KHDC1	1.58496	0	1.58496	1	-1.58496	-0.584963	1.58496	0.584963							68.337	53.95	58.5859	74.2823	-0.341044	0.342466
ENSG00000229214	chr6:169798825-169798825	-1	LINC00242	1.58496	1.58496	0	1	0	1	0	1							84.7744	34.9641	65.8675	69.8989	-1.27776	0.0857032
ENSG00000139263	chr12:58920522-58920522	-1	LRIG3	2	1	0	0	-1	0	1	0							26.926	30.7303	35.4844	21.5212	0.190663	-0.721425
ENSG00000120162	chr9:27529781-27529781	-1	MOB3B	2	1	0	0	-1	0	1	0							12.1941	20.7314	26.3212	5.6758	0.765633	-2.21333
ENSG00000234493	chrX:120015544-120015544	-1	RHOXF1P1	0	0	0	1	0	1	0	1							71.5668	48.9078	62.2489	53.3808	-0.549224	-0.221727
ENSG00000169439	chr8:96493351-96493351	1	SDC2	1	1	0	1	0	1	0	1							77.9088	69.617	73.4405	72.6048	-0.162346	-0.0165099
ENSG00000109667	chr4:10054936-10054936	-1	SLC2A9	3.90689	3.32193	2.58496	3	-0.584963	0.415037	0.584963	0.415037							85.3477	60.3329	70.1943	73.2459	-0.500408	0.0613936
ENSG00000128564	chr7:101165593-101165593	-1	VGF	6.49185	5.49185	0	0	-1	0	1	0							1.09361	4.46743	5.5494	0.996546	2.03035	-2.47732
ENSG00000203995	chr1:52842511-52842511	1	ZYG11A	2	2.32193	1	2.32193	0.321928	1.32193	0.321928	1.32193				Tet2CD upregulated genes in 620		Tet2CD only upregulated in 620	76.9245	65.8058	91.7053	57.2476	-0.225228	-0.67979
ENSG00000272767	chr10:63465229-63465229	1	JMJD1C-AS1	1.58496	0	3.16993	2.58496	-1.58496	-0.584963	1.58496	0.584963							10.0492	6.5097	9.04818	8.95512	-0.626416	-0.0149138
ENSG00000164920	chr8:98944403-98944403	1	OSR2	4.64386	3.80735	4.08746	4.24793	-0.836501	0.160465	0.836501	0.160465							12.8313	9.35365	16.8347	8.45392	-0.456061	-0.993745
ENSG00000232196	chr16:3372740-3372740	-1	MTRNR2L4	3.45943	2.80735	4.70044	5.04439	-0.652077	0.343954	0.652077	0.343954							80.766	55.6229	58.5056	81.3667	-0.538068	0.475863
ENSG00000108244	chr17:40937634-40937634	-1	KRT23	12.4663	11.8094	8.84235	9.17991	-0.656965	0.337559	0.656965	0.337559							25.6238	34.8747	60.6218	15.2555	0.444694	-1.9905
ENSG00000149527	chr1:2425980-2425980	1	PLCH2	2.32193	1.58496	6.16993	6.42626	-0.736966	0.25634	0.736966	0.25634							73.9613	56.3287	73.1412	50.1523	-0.3929	-0.544369
ENSG00000138658	chr4:112636995-112636995	-1	ZGRF1	7.22882	7.15987	6.08746	7.01123	-0.0689474	0.923764	0.0689474	0.923764							54.5445	47.7979	53.651	50.8409	-0.190487	-0.0776141
ENSG00000196275	chr7:74851551-74851551	-1	GTF2IRD2	6.84549	5.97728	6.79442	6.91886	-0.86821	0.124447	0.86821	0.124447							45.0724	23.3333	66	55.4738	-0.949854	-0.250659
ENSG00000241839	chr15:64841883-64841883	1	PLEKHO2	6.53916	5.75489	5.85798	6.06609	-0.784271	0.208108	0.784271	0.208108							22.5521	13.5805	21.3153	22.1676	-0.731726	0.056562
ENSG00000158805	chr16:89720400-89720400	1	ZNF276	7.61471	7.3837	7.93664	8.69697	-0.231006	0.76033	0.231006	0.76033							6.29999	4.36088	12.4167	4.04369	-0.530729	-1.61854
ENSG00000223482	chr10:87342612-87342612	-1	NUTM2A-AS1	6.30378	5.72792	2.58496	3	-0.57586	0.415037	0.57586	0.415037							88.1491	94.8057	100	78.6854	0.105028	-0.345831
ENSG00000180176	chr11:2171877-2171877	-1	TH	6.96578	6.40939	5.20945	5.64386	-0.556393	0.434403	0.556393	0.434403							78.7626	52.547	84.145	62.9823	-0.583902	-0.41793
ENSG00000145103	chr3:122022204-122022204	-1	ILDR1	5.75489	6.44294	2.32193	4	0.688056	1.67807	0.688056	1.67807				Tet2CD upregulated genes in 620		Tet2CD only upregulated in 620	39.4251	40.0573	48.6986	30.1395	0.0229491	-0.692223
ENSG00000172548	chr5:157460019-157460019	1	NIPAL4	4.08746	2.58496	3.32193	2.80735	-1.5025	-0.514573	1.5025	0.514573							42.7136	22.8465	35.4896	29.0816	-0.902723	-0.287288
ENSG00000182557	chr17:4433688-4433688	1	SPNS3	4	3.45943	7.42626	7.87036	-0.540568	0.4441	0.540568	0.4441							85.5352	67.7112	87.9268	73.8517	-0.337124	-0.251672
ENSG00000110888	chr12:30754951-30754951	-1	CAPRIN2	8.27612	7.39232	7.89482	7.99435	-0.883807	0.0995357	0.883807	0.0995357							15.5395	11.2067	14.547	11.9818	-0.471584	-0.279882
ENSG00000184995	chr9:21482313-21482313	-1	IFNE	6.26679	6.2854	4.32193	5.32193	0.0186157	1	0.0186157	1							83.8971	67.0107	74.8214	77.3414	-0.32423	0.0477898
ENSG00000167771	chr11:63916844-63916844	-1	RCOR2	2.58496	1.58496	8.39232	8.37069	-1	-0.02163	1	0.02163							18.2382	1.66729	7.16445	9.68453	-3.45139	0.434826
ENSG00000089505	chr16:66566393-66566393	1	CMTM1	3.80735	2.32193	5.20945	4.70044	-1.48543	-0.509014	1.48543	0.509014							93.9159	79.4241	91.5764	86.1015	-0.241793	-0.088938
ENSG00000130830	chrX:154821007-154821007	-1	MPP1	7.41785	7.21917	2.80735	3.58496	-0.198684	0.777608	0.198684	0.777608							17.0997	32.3652	57.4121	13.3744	0.920473	-2.10188
ENSG00000224281	chrX:119469098-119469098	-1	SLC25A5-AS1	5.32193	4.45943	5.24793	5.35755	-0.862496	0.109624	0.862496	0.109624							21.5486	17.877	26.8055	17.8773	-0.269486	-0.584401
ENSG00000177674	chr1:11736084-11736084	1	AGTRAP	7.13955	6.37504	6.39232	6.59991	-0.764512	0.207595	0.764512	0.207595							22.4257	24.3275	23.2435	20.7922	0.117431	-0.160784
ENSG00000128011	chr19:39315336-39315336	-1	LRFN1	3.90689	3.16993	4.08746	4.32193	-0.736966	0.234465	0.736966	0.234465							97.2305	86.5209	94.2962	81.0108	-0.16836	-0.219086
ENSG00000168237	chr3:52287089-52287089	1	GLYCTK	6.42626	5.32193	5.08746	4.9542	-1.10434	-0.133267	1.10434	0.133267							42.3787	21.8307	30.2855	34.0009	-0.956979	0.166944
ENSG00000263812	chr18:76528655-76528655	1	LINC00908	4.58496	3.80735	6.26679	6.45943	-0.777608	0.192645	0.777608	0.192645							69.4376	47.6259	68.7543	59.3323	-0.54397	-0.212632
ENSG00000204060	chr1:41361922-41361922	1	FOXO6	4.39232	3.45943	5.52356	5.55459	-0.932886	0.0310269	0.932886	0.0310269							5.87458	2.45043	3.89722	3.72213	-1.26145	-0.0663159
ENSG00000135407	chr12:57818704-57818704	-1	AVIL	5.12928	4.70044	5.80735	6.33985	-0.428843	0.532495	0.428843	0.532495							89.4979	74.7515	88.0287	80.9364	-0.259751	-0.121185
ENSG00000171401	chr17:41505705-41505705	-1	KRT13	11.3961	10.4367	0	0	-0.959358	0	0.959358	0							48.5466	58.3181	90.2073	22.2714	0.264574	-2.01805
ENSG00000175691	chr19:2944971-2944971	-1	ZNF77	6.44294	5.42626	6.22882	6.16993	-1.01668	-0.0588937	1.01668	0.0588937							34.0204	25.6069	34.9315	26.9759	-0.409863	-0.372859
ENSG00000188997	chr11:78188822-78188822	-1	KCTD21	6.85798	6.39232	6.79442	7.2854	-0.465664	0.490986	0.465664	0.490986							18.9592	11.7299	17.8948	10.2127	-0.692701	-0.809183
ENSG00000197208	chr5:132294443-132294443	1	SLC22A4	6.30378	5.83289	2.32193	2.80735	-0.470891	0.485427	0.470891	0.485427							4.60191	6.24042	8.61816	3.74555	0.439411	-1.2022
ENSG00000279530	chr12:70324274-70324274	-1	AC092881.1	6.84549	5.97728	7.15987	7.24793	-0.86821	0.0880562	0.86821	0.0880562							94.1023	87.9015	97.7015	93.3731	-0.0983418	-0.0653747
ENSG00000183542	chr12:10409757-10409757	-1	KLRC4	0	0	5.61471	6.56986	0	0.955146	0	0.955146							63.4487	47.04	50.0313	54.0454	-0.431704	0.111342
ENSG00000169136	chr19:49928702-49928702	1	ATF5	7.56224	8.11894	7.12928	8.64024	0.556699	1.51096	0.556699	1.51096				Tet2CD upregulated genes in 620		Tet2CD only upregulated in 620	26.857	17.9662	23.7038	21.0188	-0.580008	-0.173437
ENSG00000109255	chr4:55636698-55636698	-1	NMU	6.10852	5.80735	2.80735	3.45943	-0.30117	0.652077	0.30117	0.652077							37.9738	19.3126	30.7817	24.2071	-0.975458	-0.346645
ENSG00000168528	chr1:31409565-31409565	1	SERINC2	10.7022	10.2167	7.71425	8.17991	-0.485427	0.465664	0.485427	0.465664							49.8039	37.2152	48.8564	38.2448	-0.420366	-0.353285
ENSG00000167106	chr9:127980513-127980513	-1	FAM102A	8.28077	7.70736	8.75489	9.13186	-0.573412	0.376969	0.573412	0.376969							38.6082	23.2438	41.5308	27.421	-0.732065	-0.598904
ENSG00000182742	chr17:48580111-48580111	-1	HOXB4	8.2384	7.34873	6.55459	6.61471	-0.889677	0.060121	0.889677	0.060121							1.04192	0.98042	2.30263	1.5835	-0.0877736	-0.540171
ENSG00000158258	chr3:139935185-139935185	1	CLSTN2	10.102	10.1523	2	3	0.0503092	1	0.0503092	1							24.6868	15.666	18.5121	10.6533	-0.656104	-0.797167
ENSG00000099617	chr19:1286154-1286154	1	EFNA2	1	0	4.85798	4.80735	-1	-0.0506261	1	0.0506261							38.9716	15.5022	33.2331	49.6651	-1.32995	0.579614
ENSG00000064547	chr19:19628930-19628930	-1	LPAR2	7.59991	7.18982	6.56986	7.10852	-0.410088	0.538669	0.410088	0.538669							24.8965	28.3206	31.2783	22.8289	0.185908	-0.4543
ENSG00000175745	chr5:93583337-93583337	1	NR2F1	6.53916	6.04439	7.67243	8.12412	-0.494765	0.451696	0.494765	0.451696							1.67476	0.705352	0.58544	1.14777	-1.24754	0.971244
ENSG00000196110	chr19:9309838-9309838	-1	ZNF699	5.20945	4.75489	5	5.49185	-0.454566	0.491853	0.454566	0.491853							59.7384	54.1236	60.3236	60.4797	-0.1424	0.00372755
ENSG00000175707	chr1:26960406-26960406	-1	KDF1	6.18982	5.2854	6.10852	6.14975	-0.904422	0.0412227	0.904422	0.0412227							23.3092	18.6248	25.6868	17.9354	-0.323675	-0.51822
ENSG00000224699	chr1:110347116-110347116	1	LAMTOR5-AS1	5.42626	4.64386	5.67243	5.83289	-0.782409	0.160465	0.782409	0.160465							71.6148	55.0159	64.4251	64.9979	-0.380408	0.01277
ENSG00000241404	chr6:32164583-32164583	1	EGFL8	3.90689	3.80735	5.85798	6.70044	-0.0995357	0.842459	0.0995357	0.842459							96.1538	88.46	96.3913	87.8777	-0.120317	-0.133406
ENSG00000126453	chr19:49665142-49665142	1	BCL2L12	8.42206	7.87652	6.42626	6.82018	-0.545548	0.393914	0.545548	0.393914							14.9183	8.77205	13.7317	11.5229	-0.766092	-0.253005
ENSG00000131730	chr5:81233285-81233285	1	CKMT2	6.88264	8.0607	1.58496	3.70044	1.17805	2.11548	1.17805	2.11548			Tet2CD upregulated genes in 480	Tet2CD upregulated genes in 620			54.9368	53.6275	65.0397	39.9192	-0.0347996	-0.704235
ENSG00000225855	chr1:155324176-155324176	-1	RUSC1-AS1	5.08746	4.39232	5.78136	6.02237	-0.695145	0.241008	0.695145	0.241008							15.6346	13.6534	19.9158	8.41385	-0.195488	-1.24307
ENSG00000138316	chr10:70672803-70672803	1	ADAMTS14	7.12928	6.22882	7.37504	7.40939	-0.900464	0.0343515	0.900464	0.0343515							12.7087	4.74127	10.1093	6.7614	-1.42247	-0.580293
ENSG00000145198	chr3:184230429-184230429	1	VWA5B2	3.80735	3.32193	7.20945	7.65821	-0.485427	0.448758	0.485427	0.448758							48.0456	30.2794	44.0307	39.9106	-0.666069	-0.141737
ENSG00000109956	chr11:134411918-134411918	-1	B3GAT1	6.22882	5.39232	7.15987	7.25739	-0.836501	0.0975165	0.836501	0.0975165							51.6426	27.6113	36.2655	39.5232	-0.903302	0.124102
ENSG00000221843	chr2:27576522-27576522	1	C2orf16	6.18982	5.67243	4.16993	4.58496	-0.517399	0.415037	0.517399	0.415037							77.5006	40.6576	45.0147	74.881	-0.930681	0.734203
ENSG00000091428	chr2:172735274-172735274	1	RAPGEF4	6.10852	5.04439	8.93369	8.8009	-1.06413	-0.132791	1.06413	0.132791							67.0815	44.018	57.2603	54.4538	-0.607821	-0.0725031
ENSG00000148225	chr9:113340298-113340298	-1	WDR31	5.72792	5.20945	5.70044	6.10852	-0.518467	0.408085	0.518467	0.408085							37.6258	32.5203	33.6558	30.4551	-0.210382	-0.144172
ENSG00000139537	chr12:48904110-48904110	1	CCDC65	4.16993	3.58496	4.90689	5.24793	-0.584963	0.341037	0.584963	0.341037							80.2842	54.2081	60.4416	61.569	-0.566607	0.026662
ENSG00000135801	chr1:229626047-229626047	-1	TAF5L	8.07146	7.40939	7.53138	7.79442	-0.662071	0.263034	0.662071	0.263034							25.9178	24.2761	27.4656	25.7999	-0.0944013	-0.0902595
ENSG00000276045	chr12:121626550-121626550	1	ORAI1	6.45943	6.18982	5.12928	5.78136	-0.269607	0.652077	0.269607	0.652077							23.3318	13.7155	17.4813	15.4125	-0.766486	-0.181711
ENSG00000139880	chr14:23057538-23057538	-1	CDH24	5.72792	5.45943	2.80735	3.45943	-0.268489	0.652077	0.268489	0.652077							24.0072	18.1462	29.9867	20.494	-0.4038	-0.549119
ENSG00000242574	chr6:32941070-32941070	-1	HLA-DMB	3.58496	3	5.52356	5.85798	-0.584963	0.334419	0.584963	0.334419							65.1378	59.1472	64.3925	58.7103	-0.139185	-0.133278
ENSG00000142449	chr19:8149846-8149846	-1	FBN3	5.52356	5.35755	4.24793	5	-0.16601	0.752072	0.16601	0.752072							32.3402	19.0943	37.9146	19.5091	-0.760189	-0.958605
ENSG00000273036	chr9:38545372-38545372	-1	FAM95C	3.16993	2.32193	6.65821	6.72792	-0.847997	0.069709	0.847997	0.069709							92.2273	90.5767	97.9967	90.9567	-0.0260547	-0.107554
ENSG00000154529	chr9:42129510-42129510	-1	CNTNAP3B	6.32193	5.16993	4.32193	4.08746	-1.152	-0.234465	1.152	0.234465							37.1852	10.372	23.0735	33.2008	-1.84203	0.524985
ENSG00000102053	chrX:65366638-65366638	1	ZC3H12B	3.70044	3	4.9542	5.16993	-0.70044	0.215729	0.70044	0.215729							48.7221	37.1879	44.07	47.8672	-0.389745	0.119239
ENSG00000248098	chr19:41397460-41397460	1	BCKDHA	6.93074	6.71425	6.26679	6.96578	-0.216492	0.698998	0.216492	0.698998							23.3222	12.7379	22.2432	18.8731	-0.872584	-0.237033
ENSG00000132170	chr3:12287368-12287368	1	PPARG	7.10852	6.2854	7.82655	7.91886	-0.823122	0.0923147	0.823122	0.0923147							28.3121	18.6016	24.428	26.6242	-0.605997	0.124199
ENSG00000142910	chr1:31576485-31576485	1	TINAGL1	11.4331	10.6742	9.95565	10.1111	-0.758871	0.155486	0.758871	0.155486							1.93985	3.70141	5.53963	0.489495	0.93213	-3.50042
ENSG00000147421	chr8:28890394-28890394	1	HMBOX1	6.39232	5.64386	6.74147	6.90689	-0.748461	0.165424	0.748461	0.165424							24.6039	22.7095	24.4053	22.5145	-0.11559	-0.116341
ENSG00000011028	chr17:62627401-62627401	1	MRC2	7.97154	8.64386	1.58496	3.16993	0.672313	1.58496	0.672313	1.58496				Tet2CD upregulated genes in 620		Tet2CD only upregulated in 620	63.7484	54.5829	62.7979	46.0649	-0.22394	-0.447049
ENSG00000079215	chr5:36606355-36606355	1	SLC1A3	5	4.08746	0	0	-0.912537	0	0.912537	0							16.7584	19.2857	18.3496	13.6703	0.202647	-0.424701
ENSG00000128805	chr10:48656265-48656265	-1	ARHGAP22	5.90689	5.16993	6.97728	7.14975	-0.736966	0.172467	0.736966	0.172467							69.9303	53.3508	60.8957	62.73	-0.390409	0.0428157
ENSG00000110321	chr11:10809110-10809110	-1	EIF4G2	15.1136	14.2062	13.073	13.073	-0.907404	0	0.907404	0							7.10834	5.05758	6.52049	5.56183	-0.491064	-0.229421
ENSG00000185189	chr8:143840974-143840974	-1	NRBP2	7.33092	6.96578	7.80735	8.34873	-0.365133	0.541373	0.365133	0.541373							44.6093	42.8631	50.0278	29.4074	-0.0576092	-0.766552
ENSG00000155657	chr2:178830802-178830802	-1	TTN	7.77479	7.01123	8.17991	8.32193	-0.76356	0.142019	0.76356	0.142019							59.4827	51.4393	45.565	53.2904	-0.209599	0.225951
ENSG00000243708	chr15:41837775-41837775	1	PLA2G4B	5	3.80735	6.55459	6.26679	-1.19265	-0.287802	1.19265	0.287802							93.3525	71.4618	88.3823	81.101	-0.385516	-0.124039
ENSG00000177105	chr11:3840983-3840983	-1	RHOG	8.0607	7.13955	7.43463	7.41785	-0.921145	-0.0167757	0.921145	0.0167757							58.5381	49.2228	56.3616	49.9077	-0.250049	-0.17545
ENSG00000125618	chr2:113278950-113278950	-1	PAX8	8	7.47573	7.86419	8.24317	-0.524267	0.378988	0.524267	0.378988							89.744	82.2581	90.9671	84.8899	-0.125657	-0.0997528
ENSG00000141965	chr19:4791681-4791681	1	FEM1A	7.30378	6.20945	7.46761	7.27612	-1.09433	-0.191481	1.09433	0.191481							31.2322	16.583	21.4233	18.5173	-0.913326	-0.210303
ENSG00000162576	chr1:1361777-1361777	-1	MXRA8	4.39232	4.16993	3.90689	4.58496	-0.222392	0.678072	0.222392	0.678072							79.5318	64.8453	81.6768	54.2252	-0.29453	-0.590962
ENSG00000119878	chr2:46616416-46616416	1	CRIPT	6.59991	6.18982	5.32193	5.80735	-0.410088	0.485427	0.410088	0.485427							5.80274	6.89965	6.45962	5.10289	0.249789	-0.340137
ENSG00000229809	chr16:30572734-30572734	-1	ZNF688	4.32193	3.32193	5.39232	5.2854	-1	-0.106915	1	0.106915							24.4996	20.1936	31.9819	19.2065	-0.27886	-0.735658
ENSG00000127603	chr1:39081316-39081316	1	MACF1	12.7852	11.9418	11.5967	11.6439	-0.843467	0.0472005	0.843467	0.0472005							63.4294	52.6065	65.9692	49.1933	-0.26991	-0.423332
ENSG00000178078	chr19:4342786-4342786	-1	STAP2	7.07682	6.14975	7.32193	7.2854	-0.927068	-0.0365259	0.927068	0.0365259							61.0705	38.535	68.1205	47.2918	-0.664306	-0.526499
ENSG00000168952	chr14:25050297-25050297	-1	STXBP6	6.04439	4.90689	4.24793	4	-1.1375	-0.247928	1.1375	0.247928							44.6069	35.7717	46.1084	34.2897	-0.318449	-0.427256
ENSG00000037965	chr12:54009106-54009106	1	HOXC8	6	4.90689	4.90689	4.70044	-1.09311	-0.206451	1.09311	0.206451							32.4009	19.1329	27.6275	19.8316	-0.759977	-0.4783
ENSG00000155158	chr9:15307360-15307360	-1	TTC39B	6	5.32193	5.49185	5.70044	-0.678072	0.208587	0.678072	0.208587							42.2657	33.6812	34.9833	41.0004	-0.32754	0.228973
ENSG00000206075	chr18:63476761-63476761	1	SERPINB5	5.9542	5.2854	4.9542	5.16993	-0.668794	0.215729	0.668794	0.215729							49.7478	30.7963	59.472	45.3835	-0.691873	-0.390044
ENSG00000160201	chr21:43107587-43107587	-1	U2AF1	9.31288	8.51964	8.53138	8.62205	-0.793247	0.0906704	0.793247	0.0906704							97.5856	80.3706	95.37	90.1138	-0.28	-0.081788
ENSG00000104081	chr15:40108892-40108892	-1	BMF	6.02237	5.97728	5.04439	5.88264	-0.0450879	0.838249	0.0450879	0.838249							34.5216	20.9613	24.3896	26.1187	-0.719771	0.098815
ENSG00000124587	chr6:42979220-42979220	-1	PEX6	7.74147	7.02237	8.33985	8.50383	-0.719099	0.163976	0.719099	0.163976							32.7517	20.6243	25.0312	26.144	-0.667224	0.0627472
ENSG00000172878	chr2:171999583-171999583	1	METAP1D	5.72792	5.04439	6.87036	7.06609	-0.683526	0.195724	0.683526	0.195724							24.3949	17.0454	25.4306	15.9842	-0.517194	-0.669915
ENSG00000166455	chr16:81077267-81077267	-1	C16orf46	4.08746	3.16993	5.24793	5.20945	-0.917538	-0.0384741	0.917538	0.0384741							31.6169	26.0297	31.0539	27.4556	-0.280539	-0.177676
ENSG00000101115	chr20:51802520-51802520	-1	SALL4	5.67243	5.20945	1.58496	2	-0.462972	0.415037	0.462972	0.415037							51.0942	45.1431	51.3301	35.6681	-0.178655	-0.525172
ENSG00000113657	chr5:147510056-147510056	-1	DPYSL3	6.33985	5.83289	8.96	9.33092	-0.50696	0.370915	0.50696	0.370915							54.8308	44.7961	49.384	47.3159	-0.291613	-0.0617176
ENSG00000147119	chrX:46573784-46573784	1	CHST7	5.88264	5.52356	5.45943	5.97728	-0.359081	0.517848	0.359081	0.517848							61.0558	47.8914	60.3809	42.4057	-0.350361	-0.509834
ENSG00000169213	chr1:51990764-51990764	-1	RAB3B	9.38154	9.09011	2	2.58496	-0.291431	0.584963	0.291431	0.584963							41.0127	38.8886	52.0625	30.223	-0.0767256	-0.784597
ENSG00000167617	chr19:54473264-54473264	-1	CDC42EP5	3.45943	2.58496	0	0	-0.874469	0	0.874469	0							70.3945	44.8208	58.49	53.5096	-0.651293	-0.128393
ENSG00000258498	chr14:101560431-101560431	-1	DIO3OS	4.16993	3.45943	7.76818	7.93074	-0.710493	0.162553	0.710493	0.162553							35.6075	22.5945	27.8971	26.8485	-0.656208	-0.0552759
ENSG00000141664	chr18:62523007-62523007	1	ZCCHC2	6.16993	5.58496	5.64386	5.93074	-0.584963	0.286881	0.584963	0.286881							50.5321	43.0031	50.3311	41.0507	-0.232758	-0.294044
ENSG00000224597	chr10:29409402-29409402	1	SVIL-AS1	7.73471	6.91886	6.71425	6.76818	-0.815846	0.0539388	0.815846	0.0539388							21.7832	20.9599	26.3727	13.9131	-0.0555862	-0.922602
ENSG00000073605	chr17:39919854-39919854	-1	GSDMB	6.74147	6.26679	8.25267	8.64746	-0.47468	0.394793	0.47468	0.394793							96.103	83.7139	95.008	84.7554	-0.199114	-0.164744
ENSG00000197779	chrX:47836902-47836902	1	ZNF81	6.44294	5.9542	6.94251	7.32193	-0.488747	0.379414	0.488747	0.379414							7.5035	6.7313	10.7792	4.86654	-0.156679	-1.14728
ENSG00000142544	chr19:51108370-51108370	-1	CTU1	4.70044	4.08746	4.70044	4.9542	-0.612977	0.253757	0.612977	0.253757							33.4567	27.0935	27.7711	29.2937	-0.304349	0.0770064
ENSG00000070601	chr9:37651000-37651000	1	FRMPD1	5.75489	5.64386	5	5.75489	-0.111031	0.754888	0.111031	0.754888							53.2717	37.3994	42.8129	45.0145	-0.510354	0.0723464
ENSG00000168701	chr16:67227103-67227103	1	TMEM208	6.87036	5.90689	8.16993	8.07146	-0.963474	-0.0984626	0.963474	0.0984626							28.4842	23.4598	26.3139	21.2382	-0.279968	-0.309162
ENSG00000179627	chr14:104800596-104800596	1	ZBTB42	6.64386	6.37504	5.42626	6.02237	-0.268817	0.596103	0.268817	0.596103							29.0704	18.4318	27.4321	16.0819	-0.657354	-0.770428
ENSG00000148200	chr9:124771310-124771310	-1	NR6A1	6.88264	6.37504	6.22882	6.58496	-0.507604	0.356144	0.507604	0.356144							13.9979	8.9785	16.0401	9.51732	-0.640663	-0.753056
ENSG00000224916	chr19:44942238-44942238	1	APOC4-APOC2	0	0	6.93074	7.79442	0	0.863679	0	0.863679							92.7521	76.8871	88.962	83.2223	-0.270637	-0.0962201
ENSG00000100181	chr22:16601887-16601887	1	TPTEP1	8.65105	7.76155	5.80735	5.78136	-0.8895	-0.0259952	0.8895	0.0259952							53.033	53.998	59.3361	57.0211	0.0260157	-0.0574149
ENSG00000168970	chr15:41828095-41828095	1	JMJD7-PLA2G4B	5.58496	5.12928	6.56986	6.97728	-0.455679	0.407424	0.455679	0.407424							25.6788	14.9741	24.4138	19.5323	-0.778109	-0.321838
ENSG00000131127	chr4:337814-337814	1	ZNF141	6.96578	6.39232	5.75489	6.04439	-0.573467	0.289507	0.573467	0.289507							53.8322	52.2615	60.8438	30.1925	-0.0427195	-1.01092
ENSG00000159433	chr15:42575659-42575659	1	STARD9	6.85798	6.45943	7.30378	7.76818	-0.398549	0.464404	0.398549	0.464404							22.9708	12.5378	22.3883	14.8833	-0.873513	-0.589051
ENSG00000188760	chr2:219543663-219543663	1	TMEM198	6.76818	6.14975	3.45943	3.70044	-0.618437	0.241008	0.618437	0.241008							3.76872	1.57007	3.84374	1.6609	-1.26324	-1.21054
ENSG00000112812	chr6:27247701-27247701	1	PRSS16	7.18982	6.74147	7.48382	7.89482	-0.448358	0.411002	0.448358	0.411002							80.5273	67.8535	74.2364	63.218	-0.247054	-0.231792
ENSG00000187486	chr11:17389331-17389331	-1	KCNJ11	4.90689	3.58496	5.67243	5.20945	-1.32193	-0.462972	1.32193	0.462972							33.6711	34.1604	43.7658	39.0202	0.0208133	-0.165584
ENSG00000184515	chrX:102156057-102156057	-1	BEX5	4.24793	3.32193	6.45943	6.39232	-0.925999	-0.0671142	0.925999	0.0671142							13.4509	12.515	14.8525	12.3794	-0.104042	-0.262764
ENSG00000215041	chr17:7329393-7329393	-1	NEURL4	8.21917	7.50779	8.80735	8.9542	-0.711374	0.146841	0.711374	0.146841							13.6473	13.2686	11.3841	13.9209	-0.040597	0.290228
ENSG00000134815	chr19:47349281-47349281	1	DHX34	8.65105	7.98299	8.44294	8.633	-0.668058	0.190052	0.668058	0.190052							43.5806	39.151	42.7854	38.0088	-0.154638	-0.170786
ENSG00000018189	chr4:70704204-70704204	1	RUFY3	6.9542	6.37504	7.2384	7.5157	-0.579157	0.277295	0.579157	0.277295							66.0445	47.9904	55.5486	58.0797	-0.460691	0.0642836
ENSG00000165828	chr10:133309410-133309410	1	PRAP1	3.45943	3.32193	6.78136	7.49985	-0.137504	0.718486	0.137504	0.718486							64.573	41.2989	50.2567	52.8424	-0.644829	0.0723821
ENSG00000163959	chr3:196211487-196211487	1	SLC51A	4.24793	3	4.39232	4	-1.24793	-0.392317	1.24793	0.392317							88.3021	70.624	88.5324	77.4044	-0.322289	-0.193789
ENSG00000132196	chr1:162790702-162790702	1	HSD17B7	6.35755	6.08746	5.08746	5.67243	-0.270089	0.584963	0.270089	0.584963							17.9848	16.0693	18.4359	16.1988	-0.16247	-0.186631
ENSG00000127399	chr7:150322639-150322639	1	LRRC61	8.06609	7.33985	9.00562	9.13443	-0.726239	0.128802	0.726239	0.128802							10.9033	6.68033	9.06062	8.72108	-0.706777	-0.0551022
ENSG00000058668	chr1:203626561-203626561	1	ATP2B4	7.19967	6.64386	5.58496	5.88264	-0.555816	0.297681	0.555816	0.297681							63.0841	50.1499	57.6368	43.7984	-0.331029	-0.396113
ENSG00000160961	chr19:14689801-14689801	1	ZNF333	6.22882	5.70044	6.62936	6.9542	-0.528379	0.32484	0.528379	0.32484							24.3073	23.8007	26.4374	19.3825	-0.0303873	-0.447824
ENSG00000030419	chr2:213152427-213152427	-1	IKZF2	6.87036	6.04439	6.72792	6.75489	-0.825971	0.026967	0.825971	0.026967							5.16879	3.90435	6.24324	5.75752	-0.404743	-0.116847
ENSG00000249471	chr19:58451604-58451604	1	ZNF324B	6.33985	5.2854	5.52356	5.32193	-1.05445	-0.201634	1.05445	0.201634							24.6774	17.8026	24.4085	17.0072	-0.471105	-0.521242
ENSG00000137726	chr11:117877486-117877486	-1	FXYD6	6.80735	6.37504	7.77479	8.19476	-0.432315	0.41997	0.432315	0.41997							32.4961	9.94291	20.8364	22.2432	-1.70853	0.0942626
ENSG00000183808	chr8:93741017-93741017	-1	RBM12B	8.02791	7.43463	8.72451	8.98299	-0.593278	0.25848	0.593278	0.25848							53.9666	39.3708	46.256	52.7618	-0.454944	0.189852
ENSG00000167755	chr19:50969673-50969673	-1	KLK6	10	9.52943	9.11894	9.49985	-0.470569	0.380905	0.470569	0.380905							31.2387	21.7683	41.0274	19.555	-0.521107	-1.06905
ENSG00000100344	chr22:43923739-43923739	1	PNPLA3	5.42626	4.9542	6.12928	6.50779	-0.472068	0.378512	0.472068	0.378512							33.6027	8.37368	19.1446	13.3571	-2.00464	-0.519334
ENSG00000280006	chr16:70205780-70205780	-1	AC009060.2	6.10852	5.20945	6.49185	6.44294	-0.899071	-0.0489096	0.899071	0.0489096							95.973	74.7863	92.1143	71.9396	-0.359855	-0.35664
ENSG00000137473	chr4:146945882-146945882	-1	TTC29	7.33985	7.37504	4.70044	5.58496	0.0351894	0.884523	0.0351894	0.884523							20.5429	21.8994	34.996	16.0306	0.0922535	-1.12637
ENSG00000165810	chr5:181040225-181040225	1	BTNL9	5.08746	5.08746	2.32193	3.16993	0	0.847997	0	0.847997							70.4717	45.0637	55.3451	64.9839	-0.645076	0.231628
ENSG00000166963	chr15:43510958-43510958	1	MAP1A	3.16993	2.32193	2	2	-0.847997	0	0.847997	0							50.7579	22.8147	37.8303	40.158	-1.15367	0.0861438
ENSG00000261371	chr17:64413776-64413776	-1	PECAM1	1.58496	2	3.90689	5.16993	0.415037	1.26303	0.415037	1.26303				Tet2CD upregulated genes in 620		Tet2CD only upregulated in 620	92.6671	83.3015	94.6958	77.5429	-0.153716	-0.288305
ENSG00000103024	chr16:1771730-1771730	-1	NME3	6.16993	5.42626	6.55459	6.65821	-0.74366	0.103623	0.74366	0.103623							11.1826	4.90528	8.6634	7.92803	-1.18884	-0.12797
ENSG00000259288	chr15:40217428-40217428	1	PAK6	5.20945	5	3.16993	3.80735	-0.209453	0.63743	0.209453	0.63743							47.3107	30.0026	43.9203	37.7414	-0.657077	-0.218739
ENSG00000066230	chr5:524332-524332	-1	SLC9A3	5.49185	5.2854	6.24793	6.88264	-0.206451	0.634716	0.206451	0.634716							64.8176	36.9112	72.2001	54.7976	-0.812325	-0.397888
ENSG00000235703	chrX:149938628-149938628	1	LINC00894	4.80735	4.16993	5.04439	5.24793	-0.63743	0.203533	0.63743	0.203533							81.4465	71.9998	79.2356	76.3796	-0.177861	-0.0529624
ENSG00000118162	chr19:47484268-47484268	-1	KPTN	4.70044	4.16993	4.64386	4.9542	-0.530515	0.31034	0.530515	0.31034							47.805	40.5662	49.8566	37.9606	-0.23688	-0.393283
ENSG00000139998	chr14:64972776-64972776	-1	RAB15	7.36632	6.76818	8.65105	8.89178	-0.598138	0.240732	0.598138	0.240732							33.4438	25.9932	25.1461	21.3933	-0.363604	-0.233175
ENSG00000276203	chr9:66153135-66153135	-1	ANKRD20A3	5.67243	4.16993	7.32193	6.65821	-1.5025	-0.663717	1.5025	0.663717							53.0383	41.1446	81.0846	51.635	-0.366332	-0.651077
ENSG00000138193	chr10:93993989-93993989	1	PLCE1	5.12928	4.9542	4.58496	5.24793	-0.175087	0.662965	0.175087	0.662965							60.0014	28.2184	28.3099	58.1159	-1.08836	1.03763
ENSG00000179348	chr3:128493185-128493185	-1	GATA2	9.80574	9.29692	5.42626	5.75489	-0.508828	0.328623	0.508828	0.328623							42.3776	28.5896	38.134	20.7127	-0.567812	-0.880565
ENSG00000260852	chr16:30923269-30923269	-1	FBXL19-AS1	6.49185	6.32193	5.08746	5.75489	-0.169925	0.667425	0.169925	0.667425							4.90634	3.24176	4.51769	3.19925	-0.597871	-0.497854
ENSG00000119699	chr14:75982991-75982991	-1	TGFB3	4.32193	4.80735	3.32193	4.64386	0.485427	1.32193	0.485427	1.32193				Tet2CD upregulated genes in 620		Tet2CD only upregulated in 620	33.0548	24.0001	30.7812	24.7378	-0.461818	-0.315333
ENSG00000251259	chr4:105140619-105140619	-1	AC004069.2	3.58496	5.52356	2.58496	5.35755	1.9386	2.77259	1.9386	2.77259			Tet2CD upregulated genes in 480	Tet2CD upregulated genes in 620			49.159	21.2025	23.475	53.2885	-1.21322	1.1827
ENSG00000114853	chr3:42653684-42653684	1	ZBTB47	5.04439	4.24793	6.87036	6.90689	-0.796467	0.0365259	0.796467	0.0365259							52.914	42.8943	51.5233	44.0967	-0.302863	-0.224556
ENSG00000159208	chr1:150282543-150282543	1	CIART	2	1.58496	1.58496	2	-0.415037	0.415037	0.415037	0.415037							92.4972	77.7828	91.5699	74.0386	-0.249959	-0.306595
ENSG00000162722	chr1:247857199-247857199	1	TRIM58	5.67243	5.35755	2.80735	3.32193	-0.314873	0.514573	0.314873	0.514573							27.8695	33.4437	38.9701	21.9521	0.263046	-0.82801
ENSG00000128000	chr19:40056209-40056209	-1	ZNF780B	7.49185	6.97728	7.32193	7.63662	-0.514573	0.314697	0.514573	0.314697							31.6232	27.1415	30.0092	26.4692	-0.220485	-0.181089
ENSG00000204531	chr6:31180731-31180731	-1	POU5F1	4.24793	3.58496	5.04439	5.20945	-0.662965	0.165059	0.662965	0.165059							92.4084	79.482	89.2454	82.6294	-0.217397	-0.111122
ENSG00000146409	chr6:132798553-132798553	-1	SLC18B1	5.64386	4.70044	8.32193	8.20457	-0.943416	-0.117357	0.943416	0.117357							18.0525	12.4859	18.5392	15.6427	-0.531899	-0.245085
ENSG00000145526	chr5:20575873-20575873	-1	CDH18	4.70044	5.90689	3.58496	5.61471	1.20645	2.02975	1.20645	2.02975			Tet2CD upregulated genes in 480	Tet2CD upregulated genes in 620			25.9754	25.7404	24.6098	25.66	-0.0131124	0.0602852
ENSG00000102908	chr16:69565094-69565094	1	NFAT5	12.2003	11.5957	11.2336	11.4522	-0.604562	0.218622	0.604562	0.218622							0.638072	1.01452	2.21952	1.04999	0.669013	-1.07987
ENSG00000125378	chr14:53958761-53958761	-1	BMP4	9.04985	8.38802	9.10852	9.26913	-0.661831	0.160602	0.661831	0.160602							3.28111	0.974154	2.42001	2.75821	-1.75196	0.188722
ENSG00000161921	chr17:4739922-4739922	-1	CXCL16	8.30834	8.13955	5.97728	6.62936	-0.168788	0.652077	0.168788	0.652077							22.7959	23.7047	27.7001	18.8635	0.0564014	-0.554296
ENSG00000164265	chr5:147870682-147870682	1	SCGB3A2	5.88264	5.45943	4.24793	4.64386	-0.423211	0.395929	0.423211	0.395929							43.369	37.7832	37.3959	39.1962	-0.198918	0.0678362
ENSG00000187266	chr19:11384342-11384342	-1	EPOR	4.24793	4.08746	5.32193	5.97728	-0.160465	0.655352	0.160465	0.655352							29.1055	24.3582	37.8053	26.6458	-0.256886	-0.504683
ENSG00000250133	chr12:53996785-53996785	-1	HOXC-AS2	5.70044	4.64386	5.2854	5.04439	-1.05658	-0.241008	1.05658	0.241008							22.5365	9.73437	20.2378	11.1986	-1.2111	-0.853739
ENSG00000166311	chr11:6390431-6390431	1	SMPD1	5.9542	6.06609	4.90689	5.83289	0.111893	0.925999	0.111893	0.925999							33.6402	25.475	34.6831	27.7041	-0.401107	-0.324131
ENSG00000166762	chr15:43668118-43668118	-1	CATSPER2	5.97728	5.52356	6.90689	7.26679	-0.453718	0.359896	0.453718	0.359896							95.8072	85.9245	94.2321	93.0082	-0.157064	-0.0188614
ENSG00000162650	chr1:109483479-109483479	1	ATXN7L2	4.32193	3.58496	5.78136	5.85798	-0.736966	0.0766213	0.736966	0.0766213							16.5578	3.97192	8.47457	9.83883	-2.0596	0.215346
ENSG00000167703	chr17:1628886-1628886	-1	SLC43A2	6.72792	6.53916	6.90689	7.53138	-0.188762	0.624491	0.188762	0.624491							36.6706	26.3588	35.2544	28.8024	-0.47634	-0.291616
ENSG00000206535	chr3:100401193-100401193	1	LNP1	2.80735	2.32193	6.14975	6.47573	-0.485427	0.325986	0.485427	0.325986							7.22538	3.85313	2.55416	5.80389	-0.907043	1.18417
ENSG00000158715	chr1:205680459-205680459	-1	SLC45A3	5.85798	5.12928	6.08746	6.16993	-0.728698	0.0824622	0.728698	0.0824622							21.2264	19.4479	21.6678	16.6487	-0.126248	-0.380141
ENSG00000139515	chr13:27920020-27920020	1	PDX1	6.32193	6.24793	1.58496	2.32193	-0.0740006	0.736966	0.0740006	0.736966							18.6238	19.6417	23.1984	13.6182	0.0767744	-0.768493
ENSG00000115350	chr2:74958492-74958492	1	POLE4	7.8392	6.96578	5.55459	5.49185	-0.87342	-0.0627358	0.87342	0.0627358							25.7378	27.3921	34.3903	21.7796	0.0898687	-0.659023
ENSG00000131591	chr1:1116361-1116361	-1	C1orf159	6.82018	5.9542	6.30378	6.24793	-0.865983	-0.0558532	0.865983	0.0558532							57.3133	49.951	59.5302	48.1161	-0.198358	-0.3071
ENSG00000137834	chr15:66702228-66702228	1	SMAD6	4.45943	4.32193	8.63662	9.30834	-0.137504	0.671714	0.137504	0.671714							2.6073	1.98884	29.0081	3.33496	-0.390629	-3.12071
ENSG00000165685	chr12:10170542-10170542	1	TMEM52B	2	2	2	2.80735	0	0.807355	0	0.807355							81.7267	49.749	54.2511	74.7557	-0.716139	0.462529
ENSG00000173349	chr2:127701508-127701508	1	SFT2D3	0	0	4.32193	5.12928	0	0.807355	0	0.807355							16.0617	8.40201	14.161	9.35276	-0.934815	-0.598462
ENSG00000186806	chr19:51342124-51342124	-1	VSIG10L	5.12928	5.32193	2	3	0.192645	1	0.192645	1							82.5233	62.3761	71.3889	66.6238	-0.403808	-0.0996625
ENSG00000263072	chr16:3134882-3134882	-1	ZNF213-AS1	4.80735	3.80735	5.58496	5.39232	-1	-0.192645	1	0.192645							32.459	24.2998	34.3801	24.8175	-0.41767	-0.470213
ENSG00000153933	chr17:56834099-56834099	1	DGKE	8.53138	7.88874	7.5157	7.67948	-0.642638	0.16378	0.642638	0.16378							5.70869	3.16895	4.46304	3.44854	-0.849155	-0.372043
ENSG00000217930	chr16:4355607-4355607	-1	PAM16	5.93074	5	6.91886	6.79442	-0.930737	-0.124447	0.930737	0.124447							70.9443	46.8974	64.7337	53.0901	-0.597181	-0.286074
ENSG00000144134	chr2:113627229-113627229	1	RABL2A	6.2854	5.97728	7.20945	7.70736	-0.308122	0.497906	0.308122	0.497906							19.0341	13.6604	17.3782	11.875	-0.478584	-0.549349
ENSG00000273274	chr1:32465069-32465069	1	ZBTB8B	6.10852	5.88264	6.18982	6.76818	-0.225881	0.57836	0.225881	0.57836							54.0513	39.5172	53.6562	49.7825	-0.451848	-0.108107
ENSG00000185513	chr20:43507680-43507680	1	L3MBTL1	7.26679	6.82018	7.22882	7.58496	-0.446608	0.356144	0.446608	0.356144							63.0889	52.3965	66.0602	51.2702	-0.267914	-0.365661
ENSG00000187994	chr19:38878279-38878279	-1	RINL	5.42626	5.32193	5.20945	5.90689	-0.104337	0.697437	0.104337	0.697437							83.9243	65.2167	79.1584	75.9644	-0.363846	-0.0594188
ENSG00000159450	chr1:152115454-152115454	-1	TCHH	7.56986	6.76818	0	0	-0.801671	0	0.801671	0							85.5257	43.8155	52.3974	64.5101	-0.964917	0.300031
ENSG00000178385	chr2:208025560-208025560	-1	PLEKHM3	5.80735	4.70044	5.55459	5.24793	-1.10692	-0.306661	1.10692	0.306661							38.7812	35.3049	37.242	35.1358	-0.135488	-0.0839865
ENSG00000184465	chr6:169702048-169702048	-1	WDR27	7.06609	6.72792	8.11374	8.57365	-0.338169	0.459905	0.338169	0.459905							3.81515	2.30102	3.71463	2.47583	-0.729468	-0.585304
ENSG00000105287	chr19:46717127-46717127	-1	PRKD2	9.22159	8.80735	7.82655	8.20945	-0.414232	0.382905	0.414232	0.382905							14.2906	16.9854	17.6974	9.61791	0.249234	-0.87974
ENSG00000136213	chr7:2403560-2403560	1	CHST12	8.25267	7.65105	7.74147	7.93664	-0.601614	0.195171	0.601614	0.195171							27.0735	15.541	23.4748	20.0849	-0.800798	-0.225008
ENSG00000162775	chr1:110338506-110338506	1	RBM15	7.37504	6.98868	7.56224	7.97154	-0.386355	0.409301	0.386355	0.409301							4.65963	1.29106	2.49364	4.86911	-1.85166	0.965404
ENSG00000163870	chr3:127598251-127598251	-1	TPRA1	8.24317	7.53138	6.87036	6.9542	-0.711793	0.0838316	0.711793	0.0838316							34.0034	28.0345	35.0133	24.4876	-0.27848	-0.51585
ENSG00000146054	chr5:181205293-181205293	-1	TRIM7	7.70736	7.77479	4.45943	5.32193	0.0674279	0.862496	0.0674279	0.862496							27.1503	14.611	22.7188	20.2153	-0.893912	-0.168442
ENSG00000139631	chr12:53180909-53180909	-1	CSAD	6.42626	5.80735	7.70044	7.87652	-0.61891	0.176077	0.61891	0.176077							27.9849	22.7473	27.1234	22.2581	-0.298952	-0.28521
ENSG00000076706	chr11:119321521-119321521	-1	MCAM	11.007	10.8619	6.33985	6.98868	-0.145165	0.648835	0.145165	0.648835							22.8943	20.7128	25.8146	14.7491	-0.144469	-0.80756
ENSG00000153956	chr7:82443798-82443798	-1	CACNA2D1	6.2854	5.49185	2.58496	2.58496	-0.793549	0	0.793549	0							18.774	17.1567	31.2574	16.115	-0.129965	-0.955793
ENSG00000122035	chr13:27270327-27270327	1	RASL11A	3.70044	3.90689	0	1	0.206451	1	0.206451	1							34.8008	27.5478	33.306	26.4059	-0.337186	-0.334919
ENSG00000049130	chr12:88580851-88580851	-1	KITLG	7.25739	6.40939	7.2854	7.22882	-0.847997	-0.0565835	0.847997	0.0565835							15.6552	12.8878	24.7398	14.1147	-0.280631	-0.80963
ENSG00000166278	chr6:31897785-31897785	1	C2	3.45943	2.58496	5.72792	5.64386	-0.874469	-0.0840643	0.874469	0.0840643							64.3528	48.0376	60.2497	55.5244	-0.421837	-0.117832
ENSG00000167232	chr19:23395560-23395560	-1	ZNF91	6.08746	5.75489	7.30378	7.76155	-0.332575	0.45777	0.332575	0.45777							50.0753	38.8403	51.4479	45.9035	-0.366544	-0.164508
ENSG00000256060	chr19:57363511-57363511	1	TRAPPC2B	6.12928	4.90689	4.75489	4.32193	-1.22239	-0.432959	1.22239	0.432959							51.0939	46.1504	46.47	45.7839	-0.146808	-0.0214602
ENSG00000234616	chr8:142681968-142681968	-1	JRK	8.11894	7.2854	9.21189	9.16742	-0.833539	-0.0444701	0.833539	0.0444701							43.0217	37.9887	42.9727	35.8227	-0.179496	-0.262545
ENSG00000171033	chr8:78516139-78516139	1	PKIA	6.24793	5.39232	7.45943	7.39232	-0.85561	-0.0671142	0.85561	0.0671142							52.1431	41.7559	50.0653	59.6932	-0.320496	0.253754
ENSG00000213988	chr19:20077994-20077994	1	ZNF90	4.24793	4.45943	4.08746	5.08746	0.211504	1	0.211504	1							54.5885	50.7693	51.7262	59.3579	-0.10464	0.198546
ENSG00000184194	chrX:53049091-53049091	1	GPR173	6.02237	5.52356	5.49185	5.78136	-0.498806	0.289507	0.498806	0.289507							44.939	29.3713	38.0435	22.3697	-0.613558	-0.766101
ENSG00000188242	chr5:473098-473098	-1	PP7080	8.30378	7.9542	8.91588	9.35315	-0.349584	0.437267	0.349584	0.437267							8.60919	5.42896	12.0782	10.2251	-0.665202	-0.240299
ENSG00000170608	chr19:45863989-45863989	1	FOXA3	2.80735	1.58496	8.224	7.7879	-1.22239	-0.436099	1.22239	0.436099							14.1519	4.03121	8.70432	8.68959	-1.81171	-0.00244408
ENSG00000119401	chr9:116687302-116687302	1	TRIM32	8.09803	7.55459	7.20945	7.45121	-0.543443	0.241758	0.543443	0.241758							19.4798	11.8572	17.5549	13.3557	-0.716218	-0.39442
ENSG00000050165	chr11:12009769-12009769	-1	DKK3	8.43879	10.2784	2.58496	5.20945	1.83966	2.62449	1.83966	2.62449			Tet2CD upregulated genes in 480	Tet2CD upregulated genes in 620			60.0538	39.3918	57.48	47.6236	-0.60836	-0.271385
ENSG00000164142	chr4:151409216-151409216	1	FAM160A1	5.9542	5.16993	4.85798	4.85798	-0.784271	0	0.784271	0							47.4489	46.0822	54.2476	48.4016	-0.0421656	-0.164506
ENSG00000205791	chr12:12357067-12357067	-1	LOH12CR2	4.9542	4.16993	5.12928	5.12928	-0.784271	0	0.784271	0							22.2827	19.3249	20.9802	20.9132	-0.205469	-0.00461014
ENSG00000104899	chr19:2249309-2249309	1	AMH	6.04439	5.39232	7.32193	7.45121	-0.652077	0.129283	0.652077	0.129283							90.5941	72.4276	89.5037	71.9813	-0.322878	-0.314325
ENSG00000232040	chr6:28616212-28616212	-1	ZBED9	4.52356	4.08746	5.20945	5.55459	-0.436099	0.345135	0.436099	0.345135							52.0641	38.0674	45.0373	49.1123	-0.451733	0.124964
ENSG00000182963	chr17:44830816-44830816	-1	GJC1	8.54303	8.63662	4.16993	5.04439	0.0935928	0.874469	0.0935928	0.874469							36.5986	29.0608	37.317	31.1812	-0.332714	-0.259159
ENSG00000106330	chr7:100612102-100612102	1	MOSPD3	6.96578	7.11894	4.45943	5.39232	0.153157	0.932886	0.153157	0.932886							25.8779	21.3715	25.5574	20.395	-0.276032	-0.325525
ENSG00000132005	chr19:14007039-14007039	-1	RFX1	6.33985	5.67243	6.62936	6.74147	-0.667425	0.11211	0.667425	0.11211							20.3151	15.2774	17.3106	16.3373	-0.411154	-0.0834883
ENSG00000173320	chr4:183853431-183853431	1	STOX2	7.11894	6.75489	1.58496	2	-0.364054	0.415037	0.364054	0.415037							24.8695	13.4999	21.2394	15.8982	-0.881431	-0.41788
ENSG00000133740	chr8:85177225-85177225	1	E2F5	5.93074	5.32193	6.80735	6.97728	-0.608809	0.169925	0.608809	0.169925							50.1986	49.9309	54.7491	44.2288	-0.00771301	-0.307848
ENSG00000240053	chr6:31670167-31670167	1	LY6G5B	5.49185	5	5.64386	5.93074	-0.491853	0.286881	0.491853	0.286881							93.8444	87.7237	90.8784	86.237	-0.0973032	-0.0756313
ENSG00000130529	chr19:49157741-49157741	1	TRPM4	6.52356	6.04439	5.70044	6	-0.479168	0.29956	0.479168	0.29956							31.884	24.0919	42.2349	21.1589	-0.404287	-0.997169
ENSG00000235919	chr1:155562042-155562042	1	ASH1L-AS1	4.32193	3	5.12928	4.58496	-1.32193	-0.544321	1.32193	0.544321							5.02058	3.46054	5.48559	5.35289	-0.536856	-0.0353299
ENSG00000174672	chr11:1389899-1389899	1	BRSK2	3.58496	2.58496	3.80735	3.58496	-1	-0.222392	1	0.222392							50.6187	31.1583	37.9883	36.2925	-0.700056	-0.0658844
ENSG00000162383	chr1:53142632-53142632	-1	SLC1A7	0	0	4.80735	5.58496	0	0.777608	0	0.777608							87.2158	76.143	88.6885	79.4408	-0.195877	-0.158867
ENSG00000142484	chr17:4771884-4771884	1	TM4SF5	2.58496	1.58496	3.80735	3.58496	-1	-0.222392	1	0.222392							71.7097	43.0539	55.9183	56.8339	-0.736026	0.023431
ENSG00000002587	chr4:11429765-11429765	-1	HS3ST1	4	2	2.80735	1.58496	-2	-1.22239	2	1.22239							11.7524	16.7025	24.7318	7.48698	0.507106	-1.72391
ENSG00000143515	chr1:154325553-154325553	1	ATP8B2	5.16993	4.39232	4.85798	4.85798	-0.777608	0	0.777608	0							51.9312	37.4588	53.357	34.3234	-0.471299	-0.636484
ENSG00000164061	chr3:49554489-49554489	1	BSN	6.10852	5.35755	6.75489	6.78136	-0.750972	0.0264722	0.750972	0.0264722							13.8525	9.15222	15.7445	13.3087	-0.597948	-0.242478
ENSG00000159140	chr21:33542618-33542618	1	SON	13.1801	12.7844	11.8815	12.2633	-0.395634	0.381773	0.395634	0.381773							0.726741	0.0790008	0.126989	0.597778	-3.2015	2.2349
ENSG00000112208	chr6:57172326-57172326	1	BAG2	8.56986	7.97728	7.47573	7.65821	-0.592576	0.182478	0.592576	0.182478							16.9065	12.2465	15.6787	13.2233	-0.465202	-0.245725
ENSG00000144668	chr3:37452115-37452115	1	ITGA9	3.70044	4.24793	1	2.32193	0.547488	1.32193	0.547488	1.32193				Tet2CD upregulated genes in 620		Tet2CD only upregulated in 620	36.5597	23.2001	45.1797	23.0375	-0.656121	-0.971688
ENSG00000100342	chr22:36253010-36253010	1	APOL1	7.02237	7.24793	1	2	0.22556	1	0.22556	1							80.6873	71.9324	82.24	53.8415	-0.165698	-0.61112
ENSG00000182272	chr11:369796-369796	1	B4GALNT4	8.24317	8.33985	5.12928	6	0.096676	0.870717	0.096676	0.870717							15.9294	17.1076	20.4926	10.287	0.102946	-0.99428
ENSG00000105997	chr7:27152581-27152581	-1	HOXA3	6.50779	5.78136	6.52356	6.56986	-0.726435	0.0462937	0.726435	0.0462937							80.9504	59.5078	79.3986	55.8122	-0.443961	-0.508535
ENSG00000139292	chr12:71439770-71439770	1	LGR5	1.58496	1	8.60363	8.79116	-0.584963	0.187537	0.584963	0.187537							9.8335	4.35899	5.09721	7.05754	-1.17371	0.469458
ENSG00000183092	chr14:100587413-100587413	-1	BEGAIN	4	3	5.35755	5.12928	-1	-0.228269	1	0.228269							44.1234	31.7727	49.1065	35.8337	-0.473756	-0.454598
ENSG00000105974	chr7:116524785-116524785	1	CAV1	6.42626	5.24793	7.85798	7.45121	-1.17834	-0.40677	1.17834	0.40677							5.18315	1.7882	3.81021	4.71465	-1.53532	0.307278
ENSG00000198959	chr20:38166578-38166578	-1	TGM2	13.3735	12.8838	7.39232	7.67243	-0.489756	0.280108	0.489756	0.280108							36.3445	35.4673	55.119	10.9483	-0.0352476	-2.33185
ENSG00000233429	chr7:27095647-27095647	1	HOTAIRM1	8.00562	7.10852	5.55459	5.42626	-0.8971	-0.128324	0.8971	0.128324							22.9286	28.2159	42.7893	21.8793	0.299363	-0.967682
ENSG00000276180	chr6:27138588-27138588	1	HIST1H4I	5.85798	5.49185	4.80735	5.20945	-0.366128	0.402098	0.366128	0.402098							20.181	9.9995	13.6415	14.7415	-1.01307	0.111881
ENSG00000182504	chr3:101723925-101723925	1	CEP97	6.72792	6.44294	6.2854	6.76818	-0.284977	0.482782	0.284977	0.482782							16.5278	11.4064	13.458	19.2377	-0.535046	0.515473
ENSG00000184635	chr19:19900913-19900913	1	ZNF93	3.70044	3.58496	3.80735	4.45943	-0.115477	0.652077	0.115477	0.652077							45.8675	26.3635	28.109	37.5314	-0.79893	0.417069
ENSG00000128709	chr2:176122720-176122720	1	HOXD9	5.52356	5	7.8009	8.04439	-0.523562	0.243494	0.523562	0.243494							41.2348	29.5215	38.6122	30.8628	-0.482096	-0.323188
ENSG00000146072	chr6:47309905-47309905	-1	TNFRSF21	7.49985	6.44294	7.31288	7.02237	-1.0569	-0.290515	1.0569	0.290515							3.51694	2.17073	6.62837	4.20152	-0.696143	-0.657745
ENSG00000099822	chr19:589893-589893	1	HCN2	7.2384	6.79442	4.32193	4.64386	-0.443989	0.321928	0.443989	0.321928							10.2937	9.86381	15.1002	4.0194	-0.0615416	-1.90952
ENSG00000015520	chr7:44541315-44541315	-1	NPC1L1	0	0	4.32193	5.08746	0	0.765535	0	0.765535							91.3274	63.786	86.5568	81.4206	-0.517806	-0.0882529
ENSG00000196220	chr3:9363053-9363053	-1	SRGAP3	3.90689	4	5	5.85798	0.0931094	0.857981	0.0931094	0.857981							57.7533	29.9273	40.1417	49.3526	-0.948441	0.298024
ENSG00000111671	chr12:6889358-6889358	-1	SPSB2	7.22882	6.40939	7.06609	7.01123	-0.819428	-0.0548619	0.819428	0.0548619							14.6063	11.7652	13.6527	10.7804	-0.312069	-0.340774
ENSG00000133135	chrX:106693794-106693794	1	RNF128	7.32193	6.53916	10.3619	10.3432	-0.782769	-0.0187581	0.782769	0.0187581							38.5817	2.08289	7.07514	34.6214	-4.21126	2.29083
ENSG00000133401	chr5:31639410-31639410	1	PDZD2	9.59805	10.0362	3.32193	4.52356	0.438121	1.20163	0.438121	1.20163				Tet2CD upregulated genes in 620		Tet2CD only upregulated in 620	41.0521	23.4219	31.2772	28.4425	-0.809597	-0.137062
ENSG00000188878	chr17:75941140-75941140	-1	FBF1	5.42626	4.32193	6.56986	6.22882	-1.10434	-0.341037	1.10434	0.341037							54.1178	43.4713	59.4095	45.6802	-0.316042	-0.379127
ENSG00000173805	chr17:41734644-41734644	-1	HAP1	6.24793	5.9542	3.70044	4.16993	-0.293731	0.469485	0.293731	0.469485							39.1598	29.0338	41.7391	29.913	-0.431639	-0.480626
ENSG00000139636	chr12:49110900-49110900	-1	LMBR1L	6.6865	6.24793	7.03342	7.35755	-0.438573	0.324129	0.438573	0.324129							42.907	36.5274	44.6643	37.0846	-0.232236	-0.2683
ENSG00000130813	chr19:10086122-10086122	1	C19orf66	6.2854	6.70044	5.52356	6.70044	0.415037	1.17688	0.415037	1.17688				Tet2CD upregulated genes in 620		Tet2CD only upregulated in 620	31.1463	24.927	25.1373	19.8853	-0.32135	-0.338124
ENSG00000178934	chr19:38789211-38789211	1	LGALS7B	0	0	4.52356	5.2854	0	0.76184	0	0.76184							82.4163	51.2491	76.4383	78.524	-0.685403	0.0388384
ENSG00000185900	chr8:43093506-43093506	1	POMK	5.72792	4.85798	6.35755	6.24793	-0.869939	-0.109624	0.869939	0.109624							8.72183	7.03599	10.4712	6.48935	-0.309877	-0.690278
ENSG00000106686	chr9:4666674-4666674	-1	SPATA6L	4	3.45943	6.06609	6.2854	-0.540568	0.219313	0.540568	0.219313							14.6677	7.6473	10.7331	12.4947	-0.93962	0.21925
ENSG00000165863	chr10:116670264-116670264	-1	C10orf82	4.16993	3.45943	6.45943	6.50779	-0.710493	0.048363	0.710493	0.048363							58.3087	24.6605	54.4987	46.1007	-1.24151	-0.241431
ENSG00000111077	chr12:53046969-53046969	1	TNS2	9.09803	8.89482	7.59991	8.15482	-0.203214	0.554905	0.203214	0.554905							15.5478	10.0747	18.1772	13.4072	-0.625974	-0.43912
ENSG00000172728	chr8:33473422-33473422	-1	FUT10	6.56986	5.97728	6.78136	6.94251	-0.592576	0.161155	0.592576	0.161155							47.6268	40.7362	48.4718	42.7599	-0.225459	-0.180887
ENSG00000149596	chr20:44187578-44187578	-1	JPH2	6.98868	6.82018	1	1.58496	-0.168506	0.584963	0.168506	0.584963							67.6147	44.2618	67.048	49.01	-0.611275	-0.452118
ENSG00000176720	chr2:241558721-241558721	1	BOK	7.99435	8.20457	4.32193	5.2854	0.210218	0.963474	0.210218	0.963474							10.0645	9.49283	13.1931	6.50446	-0.084363	-1.02028
ENSG00000119782	chr2:24049701-24049701	1	FKBP1B	6.06609	5.75489	5.72792	6.16993	-0.311202	0.442005	0.311202	0.442005							53.8088	23.6541	35.6279	36.0674	-1.18575	0.0176898
ENSG00000189410	chr1:20732837-20732837	-1	SH2D5	6.22882	6.47573	0	1	0.246915	1	0.246915	1							13.5723	18.407	25.9184	9.12538	0.439583	-1.50602
ENSG00000197321	chr10:29736781-29736781	-1	SVIL	8.16491	7.39232	8.40514	8.3837	-0.77259	-0.0214372	0.77259	0.0214372							55.5743	10.9054	26.0169	40.3801	-2.34938	0.634193
ENSG00000105426	chr19:5340803-5340803	-1	PTPRS	7.60733	7.36632	6.40939	6.91886	-0.241008	0.509472	0.241008	0.509472							64.6364	50.2901	61.3522	48.083	-0.362074	-0.351587
ENSG00000224189	chr2:176188958-176188958	-1	HAGLR	6.90689	6.74147	3	3.58496	-0.165424	0.584963	0.165424	0.584963							41.8228	36.1014	35.1589	28.8547	-0.212233	-0.285086
ENSG00000116525	chr1:33182059-33182059	-1	TRIM62	6.06609	5.67243	4.64386	5	-0.393664	0.356144	0.393664	0.356144							50.698	40.8432	51.6407	42.8879	-0.311834	-0.26794
ENSG00000137460	chr4:152936352-152936352	1	FHDC1	7.45943	7.11894	8.82337	9.23122	-0.340491	0.407854	0.340491	0.407854							49.7995	42.685	49.6474	46.1798	-0.222403	-0.104454
ENSG00000100429	chr22:50251405-50251405	-1	HDAC10	6.96578	6.61471	7.89482	8.29002	-0.351074	0.395201	0.351074	0.395201							36.2807	20.331	33.0485	23.3534	-0.835521	-0.500953
ENSG00000187609	chr9:137423262-137423262	-1	EXD3	5.12928	4.9542	6	6.56986	-0.175087	0.569856	0.175087	0.569856							4.02935	2.65049	2.04663	3.00654	-0.604289	0.554851
ENSG00000163644	chr4:88284769-88284769	-1	PPM1K	5.97728	5.55459	5	5.32193	-0.422691	0.321928	0.422691	0.321928							6.46531	5.8149	11.3304	3.54083	-0.152966	-1.67804
ENSG00000179152	chr3:44338119-44338119	1	TCAIM	7.25739	7.26679	6.67243	7.42626	0.0093987	0.753839	0.0093987	0.753839							13.1049	9.73388	11.8379	11.8316	-0.42902	-0.000760527
ENSG00000126705	chr1:27604431-27604431	-1	AHDC1	7.98868	7.30378	7.40088	7.45943	-0.684904	0.0585522	0.684904	0.0585522							13.7341	8.47426	14.7604	8.74083	-0.696599	-0.755892
ENSG00000115970	chr2:43596046-43596046	-1	THADA	8.45943	7.85175	8.25267	8.38802	-0.607683	0.135352	0.607683	0.135352							41.9532	35.8926	38.8454	37.8141	-0.225094	-0.038822
ENSG00000242852	chr19:12513854-12513854	-1	ZNF709	4.90689	5.20945	4	5.04439	0.302563	1.04439	0.302563	1.04439				Tet2CD upregulated genes in 620		Tet2CD only upregulated in 620	23.2011	17.4265	29.2083	19.8734	-0.412911	-0.555541
ENSG00000164002	chr1:40508741-40508741	1	EXO5	6.61471	5.80735	6.04439	5.97728	-0.807355	-0.0671142	0.807355	0.0671142							30.8227	28.1632	32.0155	29.5389	-0.130182	-0.116152
ENSG00000111325	chr12:122974580-122974580	1	OGFOD2	6.87036	6.53916	7.41785	7.82655	-0.331206	0.408696	0.331206	0.408696							31.8302	23.8159	22.1732	22.58	-0.418471	0.02623
ENSG00000168785	chr4:98658629-98658629	-1	TSPAN5	7.67948	7.29462	8.63662	8.99152	-0.384859	0.354897	0.384859	0.354897							4.95332	0.776865	2.74469	4.48175	-2.67266	0.707417
ENSG00000196411	chr7:100827521-100827521	-1	EPHB4	9.76984	9.61655	4.90689	5.49185	-0.153289	0.584963	0.153289	0.584963							22.9232	21.4418	26.6925	17.7196	-0.0963834	-0.591087
ENSG00000176148	chr11:33039417-33039417	1	TCP11L1	7.37504	7.11894	6.65821	7.13955	-0.256098	0.48134	0.256098	0.48134							18.5806	12.3283	20.1569	14.1896	-0.591821	-0.506447
ENSG00000129003	chr15:62060473-62060473	-1	VPS13C	10.2107	9.97154	10.3309	10.8289	-0.239128	0.498013	0.239128	0.498013							8.21288	6.18215	8.99346	6.6511	-0.40978	-0.435283
ENSG00000106541	chr7:16833433-16833433	-1	AGR2	0	0	1.58496	2.32193	0	0.736966	0	0.736966							76.3064	49.7262	73.3558	71.7265	-0.617799	-0.0324051
ENSG00000091583	chr17:66256525-66256525	-1	APOH	0	0	1.58496	2.32193	0	0.736966	0	0.736966							90.7411	68.0725	81.3088	84.3575	-0.414685	0.053104
ENSG00000174469	chr7:146116002-146116002	1	CNTNAP2	1	1	1.58496	2.32193	0	0.736966	0	0.736966							40.4248	40.0285	39.2443	30.7882	-0.014215	-0.350106
ENSG00000117242	chr1:20652193-20652193	-1	PINK1-AS	6.87036	6.22882	6.6865	6.78136	-0.641546	0.0948592	0.641546	0.0948592							94.2522	78.2283	93.8665	79.7396	-0.268837	-0.235314
ENSG00000230797	chrX:21855987-21855987	1	YY2	5.55459	4.08746	6.2854	5.55459	-1.46713	-0.730813	1.46713	0.730813							95.7693	91.3982	96.8739	94.0961	-0.0673976	-0.0419722
ENSG00000160392	chr19:40348527-40348527	-1	C19orf47	7.52356	6.55459	6.55459	6.32193	-0.968973	-0.232661	0.968973	0.232661							31.5718	24.8785	37.6859	28.3537	-0.343742	-0.410488
ENSG00000158813	chrX:69616067-69616067	1	EDA	6.30378	6.37504	3.58496	4.39232	0.0712587	0.807355	0.0712587	0.807355							21.306	10.9345	14.4488	18.5793	-0.962377	0.362747
ENSG00000155666	chr16:27203495-27203495	1	KDM8	4.16993	3.32193	5.32193	5.20945	-0.847997	-0.112475	0.847997	0.112475							47.4888	38.6106	56.4481	40.4493	-0.298592	-0.480808
ENSG00000182175	chr15:93089204-93089204	-1	RGMA	4.24793	4.16993	6.55459	7.20945	-0.0780025	0.654865	0.0780025	0.654865							36.2174	22.681	32.91	22.6684	-0.675196	-0.537842
ENSG00000137936	chr1:93847150-93847150	-1	BCAR3	9.55267	8.8857	7.22882	7.29462	-0.666973	0.0658021	0.666973	0.0658021							35.0854	18.0419	27.4317	26.0657	-0.959525	-0.0736929
ENSG00000159263	chr21:36699133-36699133	1	SIM2	6.26679	5.80735	4.58496	4.85798	-0.459432	0.273018	0.459432	0.273018							38.4841	40.4401	51.4235	27.2124	0.071524	-0.918163
ENSG00000178209	chr8:143976734-143976734	-1	PLEC	13.0738	12.4674	12.8834	13.0093	-0.606456	0.125897	0.606456	0.125897							11.1436	4.24097	9.04243	6.75151	-1.39375	-0.4215
ENSG00000187951	chr15:30624494-30624494	1	ARHGAP11B	7.7211	7.09803	7.92481	8.03342	-0.623067	0.10861	0.623067	0.10861							5.49377	4.86368	4.85095	5.57038	-0.175749	0.199509
ENSG00000169598	chr1:3857267-3857267	1	DFFB	6.47573	6.06609	7.16993	7.49185	-0.409644	0.321928	0.409644	0.321928							24.1033	19.2804	24.7853	20.9087	-0.322096	-0.245381
ENSG00000255823	chr11:10509189-10509189	-1	MTRNR2L8	12.7056	12.8817	14.2062	15.1136	0.176055	0.907404	0.176055	0.907404							94.0605	72.1429	82.2355	83.5174	-0.38273	0.0223153
ENSG00000008382	chr19:4343527-4343527	1	MPND	5.90689	5	5.93074	5.75489	-0.906891	-0.17585	0.906891	0.17585							17.6287	14.514	18.0797	10.4778	-0.280481	-0.787042
ENSG00000133083	chr13:36131306-36131306	-1	DCLK1	9.2503	8.51964	0	0	-0.730662	0	0.730662	0							60.7095	62.1927	61.9957	58.458	0.0348235	-0.0847674
ENSG00000126243	chr19:35935358-35935358	1	LRFN3	6.10852	5.52356	4.24793	4.39232	-0.584963	0.14439	0.584963	0.14439							27.8217	20.8168	26.3564	20.4733	-0.418461	-0.364412
ENSG00000169891	chrX:16946691-16946691	1	REPS2	7.27612	7.54689	4.45943	5.45943	0.27077	1	0.27077	1							19.726	14.5739	27.8052	17.9505	-0.436713	-0.631332
ENSG00000102780	chr13:42040036-42040036	1	DGKH	9.80896	9.27612	8.17991	8.37504	-0.53284	0.19513	0.53284	0.19513							42.9991	39.8722	44.5399	39.9954	-0.108924	-0.155264
ENSG00000085563	chr7:87713323-87713323	-1	ABCB1	5.75489	5.39232	5.88264	6.24793	-0.36257	0.365284	0.36257	0.365284							47.7548	30.4194	34.8034	44.785	-0.650653	0.363786
ENSG00000003400	chr2:201182881-201182881	1	CASP10	5.20945	4.75489	4.58496	4.85798	-0.454566	0.273018	0.454566	0.273018							66.7253	53.6967	70.9249	59.0696	-0.313399	-0.263876
ENSG00000225830	chr10:49539538-49539538	-1	ERCC6	6.58496	6.06609	7.08746	7.29462	-0.518873	0.207158	0.518873	0.207158							41.0109	34.9454	39.4227	36.8406	-0.230904	-0.0977308
ENSG00000047617	chr12:5946232-5946232	-1	ANO2	5.42626	4.70044	0	0	-0.725825	0	0.725825	0							34.4638	20.2225	17.6005	30.17	-0.769122	0.777497
ENSG00000203896	chr20:63736283-63736283	1	LIME1	7.54689	6.76818	7.56224	7.50779	-0.77871	-0.0544478	0.77871	0.0544478							40.7224	29.5588	32.8541	30.321	-0.462233	-0.115759
ENSG00000168899	chr2:85584408-85584408	1	VAMP5	6.20945	4.80735	5.32193	4.64386	-1.4021	-0.678072	1.4021	0.678072							20.2945	14.755	20.0222	17.6323	-0.459887	-0.18338
ENSG00000115760	chr2:32357028-32357028	1	BIRC6	10.9151	10.2866	11.0681	11.163	-0.628575	0.0949142	0.628575	0.0949142							9.94502	7.29677	9.27549	7.43978	-0.446718	-0.318163
ENSG00000157741	chr7:139230356-139230356	1	UBN2	8.40514	8.18488	9.14466	9.64746	-0.220266	0.5028	0.220266	0.5028							5.99717	4.42005	6.24865	4.78434	-0.44022	-0.385225
ENSG00000197837	chr12:14771131-14771131	-1	HIST4H4	5.85798	5	5.80735	5.67243	-0.857981	-0.13493	0.857981	0.13493							19.1564	16.6669	17.9495	16.774	-0.200842	-0.0977169
ENSG00000149289	chr11:110093361-110093361	1	ZC3H12C	7.13955	6.61471	6.08746	6.2854	-0.524842	0.197939	0.524842	0.197939							66.1732	29.1948	38.6772	66.1393	-1.18054	0.774023
ENSG00000170892	chr19:54189938-54189938	1	TSEN34	9.44087	9.53722	6.94251	7.76155	0.0963492	0.819037	0.0963492	0.819037							2.59683	2.97832	3.645	2.38336	0.197748	-0.612922
ENSG00000185920	chr9:95517057-95517057	-1	PTCH1	10.585	10.3443	8.15987	8.64024	-0.240667	0.480374	0.240667	0.480374							9.4482	6.58981	11.8872	6.1855	-0.519802	-0.942449
ENSG00000094755	chr5:170763350-170763350	1	GABRP	6.71425	6.50779	4.39232	4.90689	-0.206451	0.514573	0.206451	0.514573							80.7088	73.7483	77.9441	72.6181	-0.130116	-0.10211
ENSG00000130045	chr9:88535101-88535101	1	NXNL2	5.80735	5.08746	4.45943	4.45943	-0.719892	0	0.719892	0							37.1128	15.2035	24.9337	29.87	-1.28751	0.260599
ENSG00000148459	chr10:26697659-26697659	1	PDSS1	6.52356	5.67243	7.10852	6.97728	-0.851137	-0.131245	0.851137	0.131245							14.6064	15.8354	16.579	11.0355	0.116551	-0.587206
ENSG00000228315	chr22:23717356-23717356	-1	GUSBP11	6.65821	6.26679	7.83289	8.15987	-0.391425	0.326981	0.391425	0.326981							93.5558	85.0002	95.5366	87.3112	-0.13836	-0.129887
ENSG00000090674	chr19:7522626-7522626	1	MCOLN1	5.58496	5.78136	4.70044	5.61471	0.196397	0.91427	0.196397	0.91427							26.3888	22.2498	20.99	33.3989	-0.246139	0.670098
ENSG00000163251	chr2:207769563-207769563	-1	FZD5	6.62936	6.02237	7.82655	7.93664	-0.606989	0.110089	0.606989	0.110089							30.1263	18.4359	34.8315	25.7745	-0.708508	-0.434449
ENSG00000005471	chr7:87480435-87480435	-1	ABCB4	5.32193	6.18982	0	1.58496	0.867896	1.58496	0.867896	1.58496				Tet2CD upregulated genes in 620		Tet2CD only upregulated in 620	26.5014	33.338	27.9751	15.8451	0.331096	-0.820109
ENSG00000157106	chr16:18926454-18926454	-1	SMG1	11.2814	10.6055	11.327	11.3674	-0.675871	0.0404236	0.675871	0.0404236							71.6728	49.38	60.635	61.3903	-0.5375	0.0178584
ENSG00000137801	chr15:39581079-39581079	1	THBS1	7.33092	6.71425	4.80735	4.90689	-0.616671	0.0995357	0.616671	0.0995357							14.8879	12.2662	16.4017	12.6978	-0.279448	-0.36926
ENSG00000011009	chr1:23790970-23790970	1	LYPLA2	9.25974	8.70044	8.82337	8.98014	-0.559304	0.156772	0.559304	0.156772							25.32	14.0637	23.38	10.9761	-0.848295	-1.09091
ENSG00000171700	chr20:64079988-64079988	-1	RGS19	8.14466	7.65821	7.49185	7.7211	-0.486447	0.229246	0.486447	0.229246							26.1559	14.7191	22.0547	13.683	-0.829442	-0.688707
ENSG00000162825	chr1:145405778-145405778	-1	NBPF20	8.90689	8.32643	8.71425	8.84862	-0.580461	0.134377	0.580461	0.134377							92.8548	85.1288	92.7888	79.7128	-0.125329	-0.219139
ENSG00000033327	chr11:78418348-78418348	-1	GAB2	7.42626	6.70044	8.59619	8.58496	-0.725825	-0.0112273	0.725825	0.0112273							49.4442	49.4486	52.982	47.7984	0.000129138	-0.148539
ENSG00000178222	chr4:1113562-1113562	-1	RNF212	6.35755	5.90689	2.32193	2.58496	-0.450661	0.263034	0.450661	0.263034							69.6557	80.2609	87.1897	52.752	0.204456	-0.724933
ENSG00000197863	chr19:36850787-36850787	-1	ZNF790	5.80735	5.20945	5.58496	5.70044	-0.597902	0.115477	0.597902	0.115477							31.161	21.8943	24.7022	28.1199	-0.509184	0.186956
ENSG00000187775	chr17:78577394-78577394	-1	DNAH17	6.26679	5.55459	6.14975	6.14975	-0.712198	0	0.712198	0							90.26	74.1702	89.0717	85.5998	-0.283248	-0.057359
ENSG00000160284	chr21:46184476-46184476	-1	SPATC1L	5.04439	4.70044	4.9542	5.32193	-0.343954	0.367732	0.343954	0.367732							71.2604	33.3869	36.2093	49.4132	-1.09382	0.448537
ENSG00000167037	chr22:24806169-24806169	1	SGSM1	4.90689	4.08746	6.79442	6.6865	-0.819428	-0.107915	0.819428	0.107915							31.8472	26.8364	39.4192	26.6288	-0.246978	-0.565911
ENSG00000137494	chr11:83193739-83193739	1	ANKRD42	6.84549	6.33985	6.16993	6.37504	-0.50564	0.205114	0.50564	0.205114							10.835	9.01327	10.9317	9.46665	-0.265584	-0.207594
ENSG00000172795	chr5:112976702-112976702	1	DCP2	8.18982	7.85175	7.89482	8.26679	-0.338076	0.371969	0.338076	0.371969							10.84	5.95021	8.64653	7.19626	-0.865354	-0.264874
ENSG00000105767	chr19:43639839-43639839	-1	CADM4	9.11114	8.88264	5.24793	5.72792	-0.228493	0.479993	0.228493	0.479993							20.0398	16.0757	18.5132	16.572	-0.317984	-0.159806
ENSG00000111052	chr12:80937925-80937925	-1	LIN7A	3.45943	5.52356	2.58496	5.35755	2.06413	2.77259	2.06413	2.77259			Tet2CD upregulated genes in 480	Tet2CD upregulated genes in 620			24.3841	29.9425	32.717	22.0753	0.296255	-0.567606
ENSG00000153071	chr5:39462300-39462300	-1	DAB2	3.58496	2.80735	6.70044	6.62936	-0.777608	-0.0710831	0.777608	0.0710831							40.3083	30.402	37.0836	28.9697	-0.40691	-0.356237
ENSG00000267795	chr16:4788397-4788397	1	SMIM22	5.45943	5.24793	4.45943	4.9542	-0.211504	0.494765	0.211504	0.494765							75.1681	53.8463	79.2307	55.4887	-0.481272	-0.513866
ENSG00000123453	chr9:133739955-133739955	-1	SARDH	3.90689	3.80735	6.82018	7.42626	-0.0995357	0.606086	0.0995357	0.606086							80.9343	59.7323	77.2309	63.9288	-0.43824	-0.272712
ENSG00000176894	chr12:132687606-132687606	1	PXMP2	6.75489	6	6.47573	6.42626	-0.754888	-0.0494687	0.754888	0.0494687							19.3501	13.2674	21.8566	12.2382	-0.544453	-0.836672
ENSG00000225932	chr7:144183466-144183466	1	CTAGE4	7.98299	7.48382	8.12928	8.33539	-0.499178	0.206107	0.499178	0.206107							82.1413	87.33	96.5713	80.4369	0.0883694	-0.263737
ENSG00000155629	chr10:96720514-96720514	-1	PIK3AP1	7.5157	7	5.64386	5.83289	-0.5157	0.189034	0.5157	0.189034							71.5677	59.9517	69.166	65.2491	-0.255508	-0.0841056
ENSG00000203814	chr1:149812373-149812373	-1	HIST2H2BF	5.24793	4.75489	4.24793	4.45943	-0.49304	0.211504	0.49304	0.211504							0.823862	1.6775	3.51186	1.94836	1.02584	-0.849975
ENSG00000151914	chr6:56954628-56954628	-1	DST	9.25974	8.47978	11.6715	11.5957	-0.779963	-0.0758174	0.779963	0.0758174							59.9593	27.9891	48.6695	55.6189	-1.09912	0.192558
ENSG00000100697	chr14:95158010-95158010	-1	DICER1	9.88111	9.3837	9.39874	9.60548	-0.49741	0.206736	0.49741	0.206736							68.6527	58.0058	68.2448	65.5299	-0.243118	-0.0585653
ENSG00000146648	chr7:55019021-55019021	1	EGFR	10.1228	10.4189	1	2	0.296079	1	0.296079	1							33.6081	28.1962	37.0111	20.8994	-0.253309	-0.824499
ENSG00000165288	chrX:80809688-80809688	-1	BRWD3	9.57175	9.35094	9.84235	10.3253	-0.220813	0.482955	0.220813	0.482955							1.34755	0.9018	0.919118	1.3467	-0.579463	0.55111
ENSG00000114270	chr3:48595267-48595267	-1	COL7A1	7.59991	7.22882	8.37504	8.70736	-0.371094	0.33232	0.371094	0.33232							62.3293	33.13	41.61	47.764	-0.911772	0.198995
ENSG00000182179	chr3:49813946-49813946	-1	UBA7	5.12928	5.42626	0	1	0.296982	1	0.296982	1							86.3884	65.3067	88.4631	71.2984	-0.403606	-0.311206
ENSG00000159403	chr12:7092607-7092607	-1	C1R	4.52356	4	5.24793	5.42626	-0.523562	0.178337	0.523562	0.178337							62.7572	47.7122	52.6495	51.3129	-0.395424	-0.0370988
ENSG00000118971	chr12:4273772-4273772	1	CCND2	7.20945	6.50779	0	0	-0.701659	0	0.701659	0							8.7253	16.4341	18.4362	5.30577	0.913415	-1.7969
ENSG00000212900	chr17:40999894-40999894	-1	KRTAP3-2	1.58496	1.58496	7.74147	8.44294	0	0.701477	0	0.701477							88.4316	37.8512	63.622	82.2412	-1.22422	0.370335
ENSG00000174498	chr15:65378040-65378040	-1	IGDCC3	3.32193	3.45943	5.70044	6.53916	0.137504	0.838719	0.137504	0.838719							19.0596	13.6743	19.3991	15.6424	-0.479057	-0.31053
ENSG00000090975	chr12:123150015-123150015	-1	PITPNM2	6.35755	5.78136	7.55459	7.67948	-0.576192	0.124891	0.576192	0.124891							91.9757	75.8053	94.447	80.3344	-0.278954	-0.233488
ENSG00000117523	chr1:171485551-171485551	1	PRRC2C	11.5211	11.0084	12.2003	12.3886	-0.512681	0.18827	0.512681	0.18827							42.8734	36.9021	42.8099	40.8526	-0.216381	-0.0675181
ENSG00000117707	chr1:213983181-213983181	1	PROX1	8.58496	8.32643	11.1966	11.6384	-0.258533	0.441834	0.258533	0.441834							3.33504	0	0.61167	1.22233		0.998805
ENSG00000164494	chr6:107459564-107459564	-1	PDSS2	6.96578	6.74147	6.64386	7.11894	-0.224317	0.475085	0.224317	0.475085							29.9931	18.812	20.2024	16.7801	-0.672978	-0.267781
ENSG00000179104	chr12:82686880-82686880	1	TMTC2	5.90689	5.49185	6.52356	6.80735	-0.415037	0.283793	0.415037	0.283793							36.7864	30.5852	35.1385	29.4791	-0.266336	-0.253357
ENSG00000214517	chr11:74171099-74171099	1	PPME1	10.8842	10.043	9.13443	8.99152	-0.841143	-0.142904	0.841143	0.142904							8.38442	4.38712	6.54658	5.29788	-0.934436	-0.305326
ENSG00000105640	chr19:17859876-17859876	1	RPL18A	12.129	11.7511	12.3872	12.7076	-0.377835	0.320365	0.377835	0.320365							29.5665	24.4982	29.5142	26.3128	-0.271286	-0.165646
ENSG00000137491	chr11:75100563-75100563	1	SLCO2B1	1	0	5.20945	4.90689	-1	-0.302563	1	0.302563							80.507	54.4163	71.1284	71.8627	-0.565076	0.0148177
ENSG00000165684	chr9:136398797-136398797	-1	SNAPC4	8.70044	8.15987	8.77149	8.92778	-0.540568	0.156288	0.540568	0.156288							20.9308	19.8273	25.0143	17.6024	-0.0781437	-0.506982
ENSG00000176473	chr14:100376418-100376418	1	WDR25	6.58496	6.08746	6.45943	6.65821	-0.4975	0.19878	0.4975	0.19878							31.4478	23.7702	30.5045	25.0388	-0.403806	-0.284857
ENSG00000121858	chr3:172523507-172523507	-1	TNFSF10	5.75489	5.90689	5.90689	6.75489	0.152003	0.847997	0.152003	0.847997							74.104	45.7123	54.8723	60.1743	-0.696969	0.133071
ENSG00000028839	chr6:133952170-133952170	1	TBPL1	7.05528	6.37504	7.53138	7.54689	-0.680243	0.015513	0.680243	0.015513							4.339	3.12404	3.66943	4.51397	-0.47395	0.298841
ENSG00000146242	chr6:82363206-82363206	1	TPBG	8.60733	8.51964	6.02237	6.62936	-0.0876941	0.606989	0.0876941	0.606989							16.0787	11.5863	20.6656	9.99693	-0.472737	-1.04767
ENSG00000266074	chr17:81395475-81395475	1	BAHCC1	6.16993	6.47573	6.64386	7.64386	0.305808	1	0.305808	1							20.2595	6.22025	14.3388	10.3563	-1.70356	-0.469407
ENSG00000167995	chr11:61949821-61949821	1	BEST1	3.58496	2	6.84549	5.9542	-1.58496	-0.891294	1.58496	0.891294							84.7534	62.3939	79.4572	71.8197	-0.441866	-0.145798
ENSG00000011132	chr19:3761699-3761699	-1	APBA3	6.40939	6.10852	6.58496	6.97728	-0.300866	0.392317	0.300866	0.392317							27.6127	17.6976	24.2352	18.4917	-0.641772	-0.390228
ENSG00000110060	chr11:125903221-125903221	-1	PUS3	7.06609	6.59991	6.88264	7.10852	-0.466176	0.225881	0.466176	0.225881							80.7188	73.7736	77.5388	73.2599	-0.129799	-0.081894
ENSG00000154237	chr15:100919215-100919215	1	LRRK1	8.27146	7.74147	7.32193	7.48382	-0.529996	0.161888	0.529996	0.161888							7.14122	4.9564	6.8545	5.40974	-0.526879	-0.341493
ENSG00000198113	chr9:137277749-137277749	1	TOR4A	9.35315	9.01123	8.35755	8.70736	-0.34192	0.349807	0.34192	0.349807							56.6179	41.8904	39.3722	47.3003	-0.434637	0.26467
ENSG00000131408	chr19:50329653-50329653	1	NR1H2	9.17243	8.86419	7.41785	7.8009	-0.308241	0.383047	0.308241	0.383047							43.6959	38.8433	45.2054	41.0774	-0.169834	-0.138148
ENSG00000051128	chr19:18941261-18941261	-1	HOMER3	5.80735	5.42626	7.39232	7.70044	-0.38109	0.308122	0.38109	0.308122							26.098	17.93	30.8218	25.1948	-0.541569	-0.290824
ENSG00000158156	chr1:27959462-27959462	1	XKR8	6.37504	5.78136	5.45943	5.55459	-0.59368	0.0951572	0.59368	0.0951572							42.2952	29.7532	41.7242	34.8153	-0.507448	-0.261162
ENSG00000179532	chr11:6497260-6497260	1	DNHD1	7.40939	7.03342	8.61839	8.93074	-0.375968	0.312352	0.375968	0.312352							94.6431	80.1869	92.9547	83.8181	-0.239131	-0.149266
ENSG00000123066	chr12:116277338-116277338	-1	MED13L	11.1079	10.4564	9.44708	9.48382	-0.651516	0.0367326	0.651516	0.0367326							11.3203	10.3341	13.2219	8.04317	-0.131508	-0.717089
ENSG00000100483	chr14:50116600-50116600	-1	VCPKMT	4.85798	4.16993	5.04439	5.04439	-0.688056	0	0.688056	0							22.9295	20.0154	25.1453	21.3599	-0.196089	-0.235384
ENSG00000173264	chr11:64270062-64270062	1	GPR137	7.26679	6.97728	5.45943	5.85798	-0.289507	0.398549	0.289507	0.398549							17.8081	11.7187	15.2671	14.5232	-0.603715	-0.0720694
ENSG00000204681	chr6:29633976-29633976	-1	GABBR1	7.15987	6.88264	7.33092	7.74147	-0.277228	0.41055	0.277228	0.41055							39.3968	31.3411	28.4457	34.549	-0.330021	0.280436
ENSG00000251349	chr9:100442271-100442271	1	MSANTD3-TMEFF1	4.08746	3.90689	4.24793	4.75489	-0.180572	0.50696	0.180572	0.50696							94.5251	83.9553	96.8348	87.6318	-0.171077	-0.144072
ENSG00000143816	chr1:227947898-227947898	-1	WNT9A	5.20945	4.52356	0	0	-0.685891	0	0.685891	0							10.6858	5.28197	7.36889	6.14643	-1.01654	-0.261698
ENSG00000141574	chr17:82334074-82334074	-1	SECTM1	7.14975	8.04985	1	2.58496	0.900101	1.58496	0.900101	1.58496				Tet2CD upregulated genes in 620		Tet2CD only upregulated in 620	30.5845	13.0809	24.3674	11.4968	-1.22534	-1.08372
ENSG00000151835	chr13:23433728-23433728	-1	SACS	9.87958	9.30378	9.24079	9.34873	-0.575803	0.107937	0.575803	0.107937							62.3433	32.2186	37.1149	60.2509	-0.952343	0.698986
ENSG00000241878	chr22:31662432-31662432	-1	PISD	7.57743	6.80735	7.09803	7.01123	-0.770074	-0.0868048	0.770074	0.0868048							51.4654	35.8102	51.3803	42.0961	-0.523233	-0.28753
ENSG00000197961	chr19:9584533-9584533	-1	ZNF121	7.43463	7.13955	8.41363	8.8009	-0.295077	0.387272	0.295077	0.387272							40.9472	38.3331	42.8112	37.3706	-0.0951746	-0.196086
ENSG00000109436	chr4:140756120-140756120	-1	TBC1D9	7.03342	6.71425	2.80735	3.16993	-0.319177	0.36257	0.319177	0.36257							2.43221	6.80541	40.0365	2.61236	1.48442	-3.93789
ENSG00000064393	chr7:139777778-139777778	-1	HIPK2	9.43045	9.40727	10.8619	11.5201	-0.0231848	0.658265	0.0231848	0.658265							35.2646	32.8418	38.0052	32.2528	-0.102689	-0.23677
ENSG00000196756	chr20:38435353-38435353	-1	SNHG17	7.81378	7.01123	8.3837	8.26209	-0.802554	-0.121609	0.802554	0.121609							34.4646	25.1213	29.281	32.019	-0.456207	0.128964
ENSG00000177337	chr18:3593732-3593732	1	DLGAP1-AS1	6.84549	6.72792	7.82655	8.38802	-0.11757	0.561469	0.11757	0.561469							20.9194	20.5227	24.7167	12.8017	-0.027621	-0.949153
ENSG00000135097	chr12:120369180-120369180	-1	MSI1	3	2.32193	0	0	-0.678072	0	0.678072	0							17.2647	16.2057	27.3476	8.44807	-0.0913259	-1.69472
ENSG00000147041	chrX:38006582-38006582	1	SYTL5	0	0	2.32193	3	0	0.678072	0	0.678072							62.6229	61.4072	56.5457	62.7596	-0.0282821	0.150419
ENSG00000113356	chr5:90471748-90471748	1	POLR3G	6.18982	5.61471	6.56986	6.67243	-0.575115	0.10257	0.575115	0.10257							13.3447	7.07295	13.5159	11.2376	-0.915882	-0.266324
ENSG00000254560	chr11:27220113-27220113	-1	BBOX1-AS1	5.20945	4.58496	4.75489	4.80735	-0.624491	0.0524674	0.624491	0.0524674							31.7356	29.0254	45.605	27.5753	-0.128785	-0.725818
ENSG00000133056	chr1:204494724-204494724	-1	PIK3C2B	8.05528	7.56224	8.30834	8.49185	-0.49304	0.183514	0.49304	0.183514							94.8791	77.2357	99.6896	86.6787	-0.296824	-0.201765
ENSG00000214029	chr12:133130473-133130473	-1	ZNF891	6.42626	6.20945	7.66534	8.12412	-0.216811	0.458785	0.216811	0.458785							17.4971	16.695	17.264	16.9285	-0.0676964	-0.028314
ENSG00000117407	chr1:43933320-43933320	1	ARTN	5.45943	5.24793	4.85798	5.32193	-0.211504	0.463947	0.211504	0.463947							21.8998	14.7118	19.5604	17.6967	-0.573939	-0.144456
ENSG00000244161	chr3:58170636-58170636	-1	FLNB-AS1	6.50779	5.67243	4.24793	4.08746	-0.835369	-0.160465	0.835369	0.160465							92.6466	83.2293	92.4093	63.0448	-0.154647	-0.55166
ENSG00000121281	chr16:50246137-50246137	1	ADCY7	5.24793	4	6.06609	5.49185	-1.24793	-0.574236	1.24793	0.574236							70.988	58.0108	68.7113	59.7936	-0.291254	-0.200557
ENSG00000261971	chr16:3059370-3059370	-1	MMP25-AS1	5.20945	4.16993	5.85798	5.49185	-1.03953	-0.366128	1.03953	0.366128							57.3138	49.1671	53.5419	47.3275	-0.221189	-0.177989
ENSG00000227051	chr14:96039324-96039324	1	C14orf132	8.59991	8.33539	7.33985	7.74819	-0.264522	0.408343	0.264522	0.408343							8.74089	7.05639	9.98381	6.65424	-0.30885	-0.585318
ENSG00000102977	chr16:67660815-67660815	-1	ACD	7.83289	7.20945	8.67596	8.72451	-0.623437	0.0485568	0.623437	0.0485568							30.0826	19.6115	25.511	26.0512	-0.617229	0.0302277
ENSG00000224897	chr7:124929873-124929873	1	POT1-AS1	7.35755	7.10852	6.6865	7.10852	-0.249028	0.422024	0.249028	0.422024							29.1467	30.913	33.9453	27.655	0.0848814	-0.295673
ENSG00000163945	chr4:1347266-1347266	1	UVSSA	7.05528	6.78136	7.59246	7.98868	-0.273923	0.396228	0.273923	0.396228							54.5248	43.1637	53.8084	43.2244	-0.337096	-0.315983
ENSG00000263753	chr18:5237826-5237826	1	LINC00667	7.56986	7.40088	7.80735	8.30834	-0.168976	0.500984	0.168976	0.500984							27.6997	16.2091	20.1003	16.4988	-0.77307	-0.284857
ENSG00000152990	chr4:22516054-22516054	-1	ADGRA3	8.15987	7.62205	9.03067	9.16239	-0.53782	0.131724	0.53782	0.131724							35.1401	34.034	36.1679	34.5562	-0.0461454	-0.065768
ENSG00000162105	chr11:71252577-71252577	-1	SHANK2	6.16993	5.72792	8.07682	8.30378	-0.442005	0.226965	0.442005	0.226965							93.7396	68.0208	90.5469	68.0942	-0.462682	-0.411132
ENSG00000248592	chr3:52897562-52897562	-1	TMEM110-MUSTN1	5.9542	5.67243	6.02237	6.40939	-0.281771	0.387023	0.281771	0.387023							16.068	12.4352	14.0179	13.4198	-0.369768	-0.0629018
ENSG00000100968	chr14:24365673-24365673	1	NFATC4	4.58496	5.12928	4.24793	5.45943	0.544321	1.2115	0.544321	1.2115				Tet2CD upregulated genes in 620		Tet2CD only upregulated in 620	37.8447	30.2841	34.9195	31.2339	-0.321528	-0.160918
ENSG00000163638	chr3:64688000-64688000	-1	ADAMTS9	3.32193	3.16993	2.80735	3.32193	-0.152003	0.514573	0.152003	0.514573							13.8854	6.35397	10.5966	8.71329	-1.12784	-0.28231
ENSG00000232973	chr2:38073447-38073447	1	CYP1B1-AS1	8.74147	8.26679	6	6.18982	-0.47468	0.189825	0.47468	0.189825							83.2622	73.342	83.0864	77.1249	-0.183021	-0.107416
ENSG00000178685	chr8:144012772-144012772	-1	PARP10	6.49185	6.16993	6.14975	6.49185	-0.321928	0.342106	0.321928	0.342106							60.2207	40.2295	54.1687	37.1607	-0.582004	-0.543682
ENSG00000140526	chr15:89087459-89087459	1	ABHD2	10.3977	10.1662	11.6115	12.0437	-0.231512	0.432225	0.231512	0.432225							14.1132	9.23839	13.7746	9.50287	-0.61133	-0.535577
ENSG00000116151	chr1:2391707-2391707	-1	MORN1	5.75489	5.04439	5.9542	5.90689	-0.710493	-0.0473057	0.710493	0.0473057							16.031	8.01408	14.0927	8.22852	-1.00026	-0.77624
ENSG00000258644	chr14:70417074-70417074	-1	SYNJ2BP-COX16	5.80735	4.80735	4.58496	4.24793	-1	-0.337035	1	0.337035							47.294	41.1255	43.8684	44.8894	-0.201624	0.0331937
ENSG00000261801	chr15:73928248-73928248	-1	LOXL1-AS1	6.04439	5.49185	6.24793	6.35755	-0.552541	0.109624	0.552541	0.109624							36.502	32.9133	35.2495	33.233	-0.149303	-0.0849875
ENSG00000040199	chr16:71724701-71724701	-1	PHLPP2	7.2384	7.04439	7.3837	7.85175	-0.194011	0.468045	0.194011	0.468045							40.7556	39.2077	41.6457	39.0645	-0.0558606	-0.0923102
ENSG00000141378	chr17:59707626-59707626	-1	PTRH2	8.20457	7.57743	7.3837	7.41785	-0.627142	0.0341482	0.627142	0.0341482							34.8686	29.7856	34.5347	30.0314	-0.227312	-0.201575
ENSG00000262304	chr17:3636249-3636249	-1	TRPV1	4.75489	4.45943	6.04439	6.40939	-0.295456	0.364997	0.295456	0.364997							90.933	79.7922	92.2829	75.4206	-0.188555	-0.291106
ENSG00000198756	chr1:184037729-184037729	-1	COLGALT2	5	4.70044	9.72962	10.0901	-0.29956	0.360492	0.29956	0.360492							55.2361	48.4181	51.3542	49.8475	-0.190066	-0.0429616
ENSG00000162729	chr1:160098943-160098943	-1	IGSF8	8.01123	7.94251	6.40939	7	-0.0687128	0.590609	0.0687128	0.590609							14.2924	10.9664	13.4511	9.59575	-0.382151	-0.487252
ENSG00000186638	chr9:34329200-34329200	-1	KIF24	7.73471	7.11894	6.62936	6.67243	-0.615769	0.0430687	0.615769	0.0430687							92.73	74.8059	89.887	85.0763	-0.309884	-0.0793563
ENSG00000187605	chr2:73986404-73986404	1	TET3	8.77479	8.16993	8.83289	8.8857	-0.604862	0.0528064	0.604862	0.0528064							33.6212	15.3514	33.264	23.1885	-1.131	-0.520553
ENSG00000134339	chr11:18248643-18248643	-1	SAA2	6.70044	4.45943	1.58496	0	-2.24101	-1.58496	2.24101	1.58496							87.5417	35.0839	50.1106	62.753	-1.31916	0.32457
ENSG00000155034	chr7:5513798-5513798	-1	FBXL18	7.5157	6.83289	6.74147	6.71425	-0.68281	-0.0272215	0.68281	0.0272215							49.8771	36.6786	47.5312	43.7883	-0.44344	-0.118327
ENSG00000105784	chr7:87627548-87627548	1	RUNDC3B	7.05528	6.64386	5.24793	5.49185	-0.411426	0.243926	0.411426	0.243926							22.3418	20.1904	20.4249	20.6438	-0.146077	0.0153805
ENSG00000234771	chr9:128118693-128118693	-1	SLC25A25-AS1	5.16993	4.9542	8	8.43879	-0.215729	0.438792	0.215729	0.438792							60.1851	44.4928	64.1869	48.1714	-0.435836	-0.414101
ENSG00000230724	chr11:139612-139612	-1	LINC01001	8.31741	7.79442	8.35315	8.48382	-0.522997	0.130669	0.522997	0.130669							88.7852	51.0896	59.4834	78.7481	-0.79729	0.404758
ENSG00000179913	chr19:17794828-17794828	1	B3GNT3	7.79442	6.96578	8.73809	8.56224	-0.828632	-0.17585	0.828632	0.17585							32.1134	16.1938	25.3191	26.8363	-0.987735	0.0839602
ENSG00000148840	chr10:102132994-102132994	1	PPRC1	9.07682	8.31741	9.59246	9.48583	-0.759403	-0.106628	0.759403	0.106628							40.3676	35.5042	38.1452	37.2704	-0.185204	-0.0334699
ENSG00000255737	chr12:57726271-57726271	1	AGAP2-AS1	6.9542	6.14975	6.78136	6.62936	-0.804449	-0.152003	0.804449	0.152003							43.7921	25.1472	47.5144	27.7636	-0.800271	-0.775169
ENSG00000152056	chr2:223838027-223838027	-1	AP1S3	5.04439	4.39232	5.32193	5.32193	-0.652077	0	0.652077	0							29.3338	15.0506	22.151	19.1107	-0.962749	-0.212989
ENSG00000217236	chr2:174334946-174334946	1	SP9	5.04439	4	5.39232	5	-1.04439	-0.392317	1.04439	0.392317							30.7041	20.5336	29.3062	23.8572	-0.580448	-0.296784
ENSG00000148400	chr9:136545862-136545862	-1	NOTCH1	9.62571	9.30606	9.60733	9.93958	-0.319647	0.332249	0.319647	0.332249							5.13239	8.25251	7.04887	4.42766	0.685202	-0.670848
ENSG00000169129	chr10:114404756-114404756	-1	AFAP1L2	10.4868	10.7582	7.96578	8.88874	0.271388	0.922959	0.271388	0.922959							10.7445	16.7496	17.9739	5.31605	0.640532	-1.75748
ENSG00000176273	chr10:93893973-93893973	1	SLC35G1	5	4.52356	4.9542	5.12928	-0.476438	0.175087	0.476438	0.175087							21.5097	11.564	17.4965	13.4153	-0.895351	-0.383192
ENSG00000145362	chr4:112818109-112818109	1	ANK2	6.80735	6.10852	6.53916	6.49185	-0.69883	-0.0473057	0.69883	0.0473057							80.8823	48.0618	58.0139	77.3816	-0.750934	0.41559
ENSG00000145685	chr5:78770021-78770021	-1	LHFPL2	8.17493	7.25739	8.42626	8.15987	-0.917538	-0.266393	0.917538	0.266393							50.28	41.6425	49.6084	48.2372	-0.271928	-0.0404396
ENSG00000138336	chr10:68560656-68560656	1	TET1	4.80735	4.39232	7.40088	7.63662	-0.415037	0.235745	0.415037	0.235745							35.5998	7.59906	10.2429	16.3699	-2.22797	0.676427
ENSG00000106526	chr7:150323725-150323725	-1	ACTR3C	6.62936	6.10852	6.40939	6.53916	-0.520832	0.129768	0.520832	0.129768							95.4726	82.7275	96.3228	86.1434	-0.206719	-0.161137
ENSG00000267535	chr17:76850176-76850176	1	LINC00868	6.82018	7.16993	1.58496	2.58496	0.349746	1	0.349746	1							78.5381	74.1995	80.7695	67.9781	-0.0819836	-0.24874
ENSG00000100147	chr22:41800679-41800679	1	CCDC134	6.50779	5.80735	5.85798	5.80735	-0.70044	-0.0506261	0.70044	0.0506261							19.8772	8.15582	18.5928	10.5031	-1.28521	-0.823926
ENSG00000079112	chr8:94217303-94217303	-1	CDH17	1.58496	1	4.45943	4.52356	-0.584963	0.0641303	0.584963	0.0641303							69.7753	61.5151	66.315	68.3385	-0.181777	0.0433646
ENSG00000238083	chr17:46511511-46511511	1	LRRC37A2	9.10591	8.56224	9.12928	9.23362	-0.543666	0.104337	0.543666	0.104337							100	83.3333	100	88.8889	-0.263035	-0.169925
ENSG00000126709	chr1:27672218-27672218	-1	IFI6	6.49185	6.2854	5.39232	5.83289	-0.206451	0.440573	0.206451	0.440573							59.0744	40.5041	59.6228	54.195	-0.544464	-0.137705
ENSG00000139194	chr12:7128942-7128942	-1	RBP5	4.39232	3.32193	5.78136	5.35755	-1.07039	-0.423808	1.07039	0.423808							27.195	20.0801	27.5536	21.9838	-0.437574	-0.325803
ENSG00000184056	chr15:91022603-91022603	-1	VPS33B	7.35755	6.80735	7.6865	7.78136	-0.550197	0.0948592	0.550197	0.0948592							33.9552	32.4401	40.4699	33.7126	-0.0658549	-0.263562
ENSG00000075131	chr15:66386746-66386746	-1	TIPIN	7.13955	6.40939	7.43463	7.34873	-0.73016	-0.0859001	0.73016	0.0859001							47.3898	44.2899	46.7281	38.3002	-0.0975971	-0.286936
ENSG00000196405	chr14:99971449-99971449	1	EVL	6.22882	5.58496	0	0	-0.643856	0	0.643856	0							84.7853	68.1569	77.8513	77.3662	-0.314955	-0.0090177
ENSG00000183386	chr1:38005606-38005606	-1	FHL3	6.55459	6.30378	6.80735	7.19967	-0.250808	0.392317	0.250808	0.392317							21.3224	11.8277	12.5509	12.4168	-0.850203	-0.0155064
ENSG00000138642	chr4:88378739-88378739	1	HERC6	5.32193	4.16993	5.20945	4.70044	-1.152	-0.509014	1.152	0.509014							27.6137	22.0329	26.0264	22.8623	-0.325722	-0.187007
ENSG00000151612	chr4:145938635-145938635	-1	ZNF827	8.16993	7.67948	6.97728	7.12928	-0.490445	0.152003	0.490445	0.152003							2.07068	2.45479	3.97788	2.49767	0.245495	-0.671415
ENSG00000110315	chr11:10541230-10541230	-1	RNF141	10.4625	9.99294	8.8392	9.01123	-0.469564	0.172023	0.469564	0.172023							12.3267	10.9222	12.6328	8.79099	-0.174513	-0.523075
ENSG00000143079	chr1:112396181-112396181	1	CTTNBP2NL	7.06609	6.88264	6.78136	7.2384	-0.183446	0.457045	0.183446	0.457045							9.74877	2.84737	6.31597	5.21235	-1.77559	-0.277071
ENSG00000155561	chr7:135557919-135557919	1	NUP205	10.6573	10.0389	11.1085	11.1306	-0.618399	0.0220461	0.618399	0.0220461							29.4708	25.3616	29.4728	26.8381	-0.216643	-0.135102
ENSG00000164877	chr7:1459502-1459502	-1	MICALL2	8.86728	9.02514	7.71425	8.51175	0.157861	0.797507	0.157861	0.797507							12.1212	8.51855	17.4509	7.95961	-0.508849	-1.13254
ENSG00000108825	chr17:42980528-42980528	-1	PTGES3L-AARSD1	5.20945	5.24793	6.32193	7	0.0384741	0.678072	0.0384741	0.678072							17.1008	9.70331	13.0326	10.5376	-0.817513	-0.306583
ENSG00000179943	chr19:55601970-55601970	-1	FIZ1	7.39232	6.88264	6.87036	7	-0.509674	0.129635	0.509674	0.129635							11.4222	13.9255	13.243	10.2226	0.285885	-0.373466
ENSG00000128159	chr22:50244992-50244992	-1	TUBGCP6	8.09803	7.53916	8.52748	8.60733	-0.558873	0.0798533	0.558873	0.0798533							15.6376	8.57812	14.2589	12.7051	-0.866283	-0.166451
ENSG00000196387	chr12:133079838-133079838	1	ZNF140	6.64386	6.40939	6.62936	7.03342	-0.234465	0.404066	0.234465	0.404066							18.1766	15.1618	17.6279	18.1345	-0.261641	0.040874
ENSG00000033170	chr14:65410592-65410592	1	FUT8	8.41363	8.02791	8.13955	8.39232	-0.385722	0.252766	0.385722	0.252766							12.3699	11.578	13.3393	11.2905	-0.0954528	-0.240566
ENSG00000127586	chr16:788046-788046	1	CHTF18	8.6865	8.19476	8.31288	8.45943	-0.491744	0.146549	0.491744	0.146549							29.7304	16.0752	33.0411	19.3497	-0.887104	-0.771948
ENSG00000130881	chr19:33177603-33177603	1	LRP3	7.2854	6.87036	7.22882	7.45121	-0.415037	0.222392	0.415037	0.222392							14.3813	9.51821	22.9405	13.4958	-0.595434	-0.765385
ENSG00000101265	chr20:4823645-4823645	-1	RASSF2	6.20945	6.20945	3.16993	3.80735	0	0.63743	0	0.63743							74.04	62.1583	62.3966	56.1016	-0.25236	-0.153425
ENSG00000184305	chr4:90127535-90127535	1	CCSER1	0	0	5.75489	6.39232	0	0.63743	0	0.63743							34.7439	33.5608	36.2376	37.573	-0.0499798	0.0522084
ENSG00000165568	chr10:4786629-4786629	1	AKR1E2	5.2854	4.80735	5.90689	6.06609	-0.478047	0.159199	0.478047	0.159199							33.4041	20.6465	55.8482	25.9085	-0.694126	-1.10809
ENSG00000158480	chr20:49915508-49915508	-1	SPATA2	7.62936	6.94251	7.19967	7.14975	-0.686842	-0.0499252	0.686842	0.0499252							15.3748	11.8358	15.1242	12.3829	-0.377408	-0.288518
ENSG00000181450	chr1:227563543-227563543	1	ZNF678	4.70044	4.32193	5.67243	5.93074	-0.378512	0.258312	0.378512	0.258312							60.7667	61.7126	64.9633	60.0935	0.0222848	-0.112417
ENSG00000228889	chr13:99200710-99200710	-1	UBAC2-AS1	5.42626	4.90689	5.88264	6	-0.519374	0.117357	0.519374	0.117357							12.339	7.19616	10.0473	9.22372	-0.777926	-0.123391
ENSG00000197472	chr1:247008093-247008093	-1	ZNF695	5.64386	5.12928	5.08746	5.20945	-0.514573	0.121991	0.514573	0.121991							31.7594	39.8815	43.839	29.1227	0.328536	-0.590069
ENSG00000270181	chr13:102807354-102807354	1	BIVM-ERCC5	7.04439	6.59991	7.45943	7.65105	-0.444481	0.19162	0.444481	0.19162							4.51949	2.75491	5.47179	3.91262	-0.714152	-0.483877
ENSG00000048405	chr7:127431924-127431924	-1	ZNF800	7.93664	7.7879	7.04439	7.53138	-0.148735	0.486987	0.148735	0.486987							6.40527	1.55416	3.17974	5.59947	-2.04312	0.816379
ENSG00000144711	chr3:13073117-13073117	-1	IQSEC1	7.96	7.73471	9.30834	9.71768	-0.225292	0.409337	0.225292	0.409337							73.4737	42.7253	58.0663	60.0417	-0.782136	0.0482652
ENSG00000215251	chr20:3159897-3159897	-1	FASTKD5	8.60363	8.12928	8.21917	8.37938	-0.474343	0.16021	0.474343	0.16021							32.4527	21.6603	23.4283	28.6193	-0.583288	0.288734
ENSG00000114861	chr3:71583989-71583989	-1	FOXP1	2.32193	2	8.7211	9.03342	-0.321928	0.312324	0.321928	0.312324							40.5591	32.3405	39.3409	36.0511	-0.326681	-0.125986
ENSG00000101443	chr20:45469706-45469706	1	WFDC2	7.31288	7.67948	5.08746	6.08746	0.366597	1	0.366597	1							36.8895	26.2436	40.6966	33.1974	-0.491244	-0.293838
ENSG00000161328	chr11:537527-537527	1	LRRC56	6.37504	5.97728	5.9542	6.18982	-0.39776	0.235628	0.39776	0.235628							11.6277	6.6266	12.4423	9.41686	-0.811226	-0.401931
ENSG00000139211	chr12:47079951-47079951	-1	AMIGO2	4.16993	3.16993	9.17742	8.81057	-1	-0.366848	1	0.366848							11.6134	2.41899	4.10343	7.8513	-2.26332	0.936101
ENSG00000161847	chr19:10333640-10333640	-1	RAVER1	9.31515	8.74147	9.34873	9.40727	-0.573683	0.0585396	0.573683	0.0585396							7.83775	2.4354	4.99112	6.4915	-1.68628	0.379189
ENSG00000134954	chr11:128587558-128587558	-1	ETS1	9.73809	9.12928	8.74483	8.76818	-0.608809	0.0233505	0.608809	0.0233505							21.5647	11.1176	17.9828	15.0331	-0.955824	-0.258483
ENSG00000172175	chr18:58671386-58671386	1	MALT1	9.00562	8.99152	8.03342	8.65105	-0.0141027	0.617629	0.0141027	0.617629							1.03265	17.8195	3.50725	0.187084	4.10903	-4.22858
ENSG00000178440	chr10:49972763-49972763	1	LINC00843	4.24793	3.58496	5.52356	5.49185	-0.662965	-0.0317089	0.662965	0.0317089							95.2857	82.5876	94.8952	87.7808	-0.206335	-0.11243
ENSG00000265817	chr8:94436952-94436952	-1	FSBP	0	0	6.70044	7.33092	0	0.630477	0	0.630477							89.1517	59.5049	74.4783	81.0573	-0.583253	0.122123
ENSG00000134531	chr12:13196716-13196716	1	EMP1	10.6147	9.75489	6.08746	5.85798	-0.859822	-0.229482	0.859822	0.229482							31.9978	27.6399	44.9062	20.9905	-0.211223	-1.09718
ENSG00000152127	chr2:134119983-134119983	1	MGAT5	13.3746	12.8859	11.0444	11.1855	-0.488745	0.141101	0.488745	0.141101							48.2057	33.5055	40.6348	41.6563	-0.524805	0.0358195
ENSG00000049618	chr6:156777374-156777374	1	ARID1B	9.08215	8.41785	9.55075	9.5157	-0.664297	-0.0350469	0.664297	0.0350469							38.1505	32.2229	36.5917	34.6778	-0.243615	-0.0775012
ENSG00000140323	chr15:40358235-40358235	1	DISP2	5.88264	5.20945	5.04439	5	-0.67319	-0.0443941	0.67319	0.0443941							14.5553	12.353	13.4774	11.2804	-0.236687	-0.256723
ENSG00000168096	chr16:4734378-4734378	-1	ANKS3	7.08746	6.64386	7.56986	7.75489	-0.443607	0.185032	0.443607	0.185032							41.0733	36.3694	39.9249	36.4797	-0.175476	-0.130195
ENSG00000184381	chr22:38205690-38205690	-1	PLA2G6	5.12928	4.85798	7.04439	7.40088	-0.271302	0.356485	0.271302	0.356485							44.5391	38.1734	43.7479	35.3882	-0.222504	-0.305944
ENSG00000041988	chr1:6624866-6624866	1	THAP3	6.22882	5.42626	6.71425	6.53916	-0.802554	-0.175087	0.802554	0.175087							29.7778	23.275	29.2724	20.8684	-0.355456	-0.488221
ENSG00000067177	chrX:72714319-72714319	-1	PHKA1	8.42626	7.60733	9.00562	8.81378	-0.818934	-0.191843	0.818934	0.191843							25.4483	18.2439	31.5862	20.8538	-0.480153	-0.59898
ENSG00000197150	chr7:151028422-151028422	1	ABCB8	8.27146	7.8009	7.88264	8.03892	-0.470563	0.156276	0.470563	0.156276							36.7934	23.5122	30.4325	28.773	-0.646034	-0.0808973
ENSG00000151006	chr16:31089628-31089628	-1	PRSS53	3.32193	3	6.08746	6.39232	-0.321928	0.304855	0.321928	0.304855							89.8565	63.2327	82.3463	83.66	-0.506952	0.0228347
ENSG00000107105	chr9:23826337-23826337	-1	ELAVL2	3.70044	3.32193	6	6.24793	-0.378512	0.247928	0.378512	0.247928							25.753	15.95	25.3573	28.5624	-0.691188	0.171713
ENSG00000204389	chr6:31815464-31815464	1	HSPA1A	10.5137	10.3365	8.633	9.08215	-0.177221	0.449154	0.177221	0.449154							13.1327	14.9285	17.6801	8.33631	0.18491	-1.08465
ENSG00000185404	chr2:230327184-230327184	1	SP140L	5.55459	5.12928	5.55459	5.75489	-0.425306	0.200299	0.425306	0.200299							78.0217	62.5373	69.0384	73.176	-0.31916	0.0839715
ENSG00000131187	chr5:177409576-177409576	-1	F12	7.85175	7.93664	5.78136	6.49185	0.0848889	0.710493	0.0848889	0.710493							95.1209	82.3702	93.3853	91.6054	-0.20764	-0.0277618
ENSG00000261236	chr8:144291370-144291370	-1	BOP1	9.10591	8.29462	9.93958	9.75322	-0.811288	-0.186362	0.811288	0.186362							6.77575	5.03257	5.95236	5.07624	-0.429084	-0.229701
ENSG00000133488	chr22:30505711-30505711	-1	SEC14L4	7.73471	7.21917	7.91886	8.02791	-0.515541	0.109043	0.515541	0.109043							50.6428	30.8277	46.6	42.9526	-0.71613	-0.117585
ENSG00000197566	chr17:16653856-16653856	-1	ZNF624	5.04439	5.08746	4.08746	4.75489	0.0430687	0.667425	0.0430687	0.667425							12.0789	9.97407	11.6601	10.5381	-0.276233	-0.145962
ENSG00000108352	chr17:40177010-40177010	1	RAPGEFL1	5.04439	4.45943	6.20945	6.24793	-0.584963	0.0384741	0.584963	0.0384741							42.6653	21.3679	35.0457	38.6558	-0.997618	0.141444
ENSG00000154537	chr9:61854162-61854162	1	FAM27C	4.32193	3.16993	6.45943	5.93074	-1.152	-0.528694	1.152	0.528694							32.9537	13	32.0175	33.8028	-1.34193	0.0782804
ENSG00000171223	chr19:12791496-12791496	1	JUNB	8.23362	7.60733	8.44294	8.43879	-0.626289	-0.00415164	0.626289	0.00415164							0.0709219	0.141229	0.553729	0.418368	0.993731	-0.40441
ENSG00000160959	chr8:144517992-144517992	1	LRRC14	8.17991	7.82018	8.30378	8.56605	-0.35973	0.262273	0.35973	0.262273							17.8747	12.7503	15.9127	15.063	-0.48738	-0.0791715
ENSG00000213445	chr11:65585395-65585395	1	SIPA1	8.12412	7.72792	7.70044	7.92481	-0.396201	0.224373	0.396201	0.224373							53.1447	41.7373	51.7014	38.3278	-0.348587	-0.431811
ENSG00000130433	chr19:53992288-53992288	1	CACNG6	6.37504	5.75489	0	0	-0.620152	0	0.620152	0							57.0114	40.1087	52.343	27.8412	-0.507335	-0.910772
ENSG00000233101	chr17:48549630-48549630	1	HOXB-AS3	9.10591	8.60363	5.55459	5.67243	-0.502282	0.117836	0.502282	0.117836							24.5745	56.2143	67.9527	10.6661	1.19378	-2.6715
ENSG00000214193	chr1:36306387-36306387	1	SH3D21	5.20945	4.85798	5.45943	5.72792	-0.351472	0.268489	0.351472	0.268489							19.5727	9.67965	17.6052	11.8934	-1.01582	-0.565838
ENSG00000204186	chr2:206274663-206274663	1	ZDBF2	8.31288	8.03342	7.66534	8.00562	-0.27946	0.340289	0.27946	0.340289							36.0471	34.5735	36.3196	35.2186	-0.0602158	-0.0444101
ENSG00000130589	chr20:63574239-63574239	-1	HELZ2	9.13443	9.00562	8.28077	8.77149	-0.128802	0.490719	0.128802	0.490719							75.2545	51.2801	71.1647	43.2617	-0.553379	-0.718071
ENSG00000162174	chr11:62337448-62337448	1	ASRGL1	7.03342	6.52356	6.47573	6.58496	-0.509861	0.109229	0.509861	0.109229							28.5463	17.6547	26.8836	25.5092	-0.693251	-0.0757077
ENSG00000227195	chr20:26251526-26251526	-1	MIR663AHG	7.74819	7.34873	7.60733	7.82655	-0.399465	0.219218	0.399465	0.219218							86.1463	81.976	82.933	82.3411	-0.071588	-0.0103336
ENSG00000196705	chr19:21142024-21142024	1	ZNF431	6.67243	6.26679	7.04439	7.25739	-0.405639	0.212994	0.405639	0.212994							39.3165	29.9404	33.833	34.0726	-0.393043	0.0101831
ENSG00000175182	chr3:184335926-184335926	1	FAM131A	7.66534	7.53916	6.10852	6.59991	-0.126177	0.491388	0.126177	0.491388							46.1762	40.7536	47.6929	36.7552	-0.180221	-0.375826
ENSG00000213123	chr3:196318299-196318299	-1	TCTEX1D2	7.21917	7.03342	7.01123	7.44294	-0.185746	0.431716	0.185746	0.431716							26.7564	19.1739	25.0616	24.2419	-0.480745	-0.047976
ENSG00000160563	chr9:132079908-132079908	-1	MED27	7.56986	7.19967	6.50779	6.75489	-0.370183	0.247093	0.370183	0.247093							16.8094	8.23186	12.5453	13.4817	-1.02998	0.103858
ENSG00000163013	chr2:73284431-73284431	-1	FBXO41	8.81698	8.52356	8.84862	9.17243	-0.293422	0.323805	0.293422	0.323805							23.95	19.3192	28.0092	15.7959	-0.309993	-0.826348
ENSG00000137496	chr11:71998541-71998541	1	IL18BP	4.24793	4	5.58496	5.9542	-0.247928	0.369234	0.247928	0.369234							89.0376	76.5406	91.5146	71.8817	-0.218189	-0.348378
ENSG00000166532	chr12:8681600-8681600	1	RIMKLB	8.50383	8.49586	4.39232	5	-0.00797071	0.607683	0.00797071	0.607683							29.7083	16.4837	22.0213	26.7815	-0.849827	0.282337
ENSG00000167779	chr12:53097436-53097436	1	IGFBP6	10.5718	10.0795	7.07682	7.19967	-0.492268	0.122857	0.492268	0.122857							15.5505	9.78974	12.742	11.2953	-0.667616	-0.173862
ENSG00000184675	chrX:64205744-64205744	-1	AMER1	7.08746	6.45943	8.33985	8.32643	-0.628031	-0.0134205	0.628031	0.0134205							21.2781	12.6101	22.5619	15.4709	-0.754787	-0.544333
ENSG00000181826	chr4:37686376-37686376	-1	RELL1	4.9542	4.75489	3.16993	3.58496	-0.199309	0.415037	0.199309	0.415037							13.2371	13.8223	16.6658	13.2717	0.0624184	-0.328535
ENSG00000186854	chr2:84907008-84907008	-1	TRABD2A	7.9542	7.62936	5.75489	6.04439	-0.32484	0.289507	0.32484	0.289507							17.8621	21.1494	31.9298	10.6118	0.243711	-1.58924
ENSG00000167680	chr19:4559808-4559808	-1	SEMA6B	8.63662	8.70044	4.64386	5.32193	0.0638151	0.678072	0.0638151	0.678072							73.2545	53.5888	63.8074	59.6415	-0.450986	-0.0974079
ENSG00000168395	chr2:241702035-241702035	1	ING5	8.01123	7.07682	8.75489	8.43463	-0.934412	-0.320259	0.934412	0.320259							21.5671	10.3923	15.5712	12.8234	-1.05331	-0.280094
ENSG00000245532	chr11:65422774-65422774	1	NEAT1	12.5199	11.6115	10.9993	10.7048	-0.908396	-0.294527	0.908396	0.294527							1.38163	1.43018	2.33493	1.3571	0.0498323	-0.782852
ENSG00000123358	chr12:52022832-52022832	1	NR4A1	7.20945	7.39232	5.24793	6.04439	0.182864	0.796467	0.182864	0.796467							27.1934	17.4116	23.9396	19.8379	-0.643208	-0.271143
ENSG00000185339	chr22:30606838-30606838	1	TCN2	5.67243	4.64386	2	1.58496	-1.02857	-0.415037	1.02857	0.415037							39.8803	31.2519	39.5032	34.6105	-0.351734	-0.190762
ENSG00000215788	chr1:6466195-6466195	-1	TNFRSF25	4.52356	4.32193	6.80735	7.21917	-0.201634	0.411814	0.201634	0.411814							94.0227	66.1915	93.0059	84.5409	-0.506362	-0.137671
ENSG00000090565	chr16:425619-425619	1	RAB11FIP3	8.33985	8.13443	7.93664	8.3443	-0.205424	0.407658	0.205424	0.407658							48.4943	32.0031	48.5717	33.0076	-0.599601	-0.557318
ENSG00000141738	chr17:39737927-39737927	1	GRB7	7.80735	7.43463	9.19476	9.43463	-0.372727	0.239871	0.372727	0.239871							20.0535	14.9314	18.1029	15.5913	-0.425504	-0.215481
ENSG00000167700	chr8:144509074-144509074	1	MFSD3	6.78136	6.24793	6.96578	7.04439	-0.533432	0.0786098	0.533432	0.0786098							9.08677	8.42075	14.0148	7.2187	-0.109819	-0.957144
ENSG00000134070	chr3:10164865-10164865	1	IRAK2	4.58496	4.16993	7.6865	7.88264	-0.415037	0.196143	0.415037	0.196143							56.7394	30.2394	36.6309	31.0957	-0.907923	-0.236348
ENSG00000105255	chr19:4304600-4304600	1	FSD1	6.08746	6.55459	3.16993	4.24793	0.467126	1.078	0.467126	1.078				Tet2CD upregulated genes in 620		Tet2CD only upregulated in 620	52.9675	38.8895	64.2113	34.5431	-0.445726	-0.894432
ENSG00000244879	chr15:50354959-50354959	1	GABPB1-AS1	9.25503	8.91588	11.0098	11.2808	-0.339149	0.270942	0.339149	0.270942							0.414667	0.33359	0.111698	0.0637662	-0.313877	-0.80874
ENSG00000147162	chrX:71533083-71533083	1	OGT	12.4252	11.8158	14.2095	14.2095	-0.609432	0	0.609432	0							2.34581	2.25158	2.54171	2.60874	-0.059149	0.0375496
ENSG00000137078	chr9:35650950-35650950	-1	SIT1	0	0	7.09803	7.70736	0	0.609327	0	0.609327							87.9128	49.2792	51.0327	79.8856	-0.835094	0.646514
ENSG00000121390	chr13:19783019-19783019	-1	PSPC1	9.51373	8.97728	8.73132	8.80413	-0.536448	0.072812	0.536448	0.072812							15.6514	11.0087	12.144	12.9151	-0.507655	0.0888209
ENSG00000169570	chr5:118988545-118988545	-1	DTWD2	5.75489	5.24793	6.35755	6.45943	-0.50696	0.10188	0.50696	0.10188							15.0508	13.223	20.3458	14.0009	-0.186785	-0.539212
ENSG00000148824	chr10:133394094-133394094	1	MTG1	8.33092	7.74147	7.79442	7.81378	-0.58945	0.0193653	0.58945	0.0193653							33.9695	22.7761	32.8927	26.0899	-0.576718	-0.334276
ENSG00000147804	chr8:144416895-144416895	-1	SLC39A4	7.40939	6.87036	7.92481	7.99435	-0.539026	0.0695409	0.539026	0.0695409							68.5961	48.561	72.1734	55.2588	-0.498328	-0.385261
ENSG00000166912	chr15:30991607-30991607	-1	MTMR10	7.58496	7.02237	7.27612	7.32193	-0.562595	0.0458037	0.562595	0.0458037							7.02038	5.62643	6.3509	5.02069	-0.319329	-0.339074
ENSG00000100294	chr22:43143394-43143394	-1	MCAT	7.61471	7.09803	7.5157	7.60733	-0.516678	0.0916305	0.516678	0.0916305							31.0247	24.2391	34.1403	24.7487	-0.356078	-0.46412
ENSG00000134716	chr1:59926790-59926790	-1	CYP2J2	4.24793	3.45943	5.08746	4.90689	-0.788496	-0.180572	0.788496	0.180572							24.822	18.3569	20.2968	23.5239	-0.435295	0.212876
ENSG00000108576	chr17:30236002-30236002	-1	SLC6A4	3	3.80735	2.58496	4	0.807355	1.41504	0.807355	1.41504				Tet2CD upregulated genes in 620		Tet2CD only upregulated in 620	44.1351	25.3175	42.6044	32.8542	-0.801792	-0.374927
ENSG00000241945	chr21:44107290-44107290	1	PWP2	3	1.58496	3.80735	3	-1.41504	-0.807355	1.41504	0.807355							16.2162	32.0515	47.2225	0	0.982956
ENSG00000140961	chr16:83948282-83948282	1	OSGIN1	6	4.80735	3.16993	2.58496	-1.19265	-0.584963	1.19265	0.584963							50.8438	41.572	49.5078	48.3585	-0.29046	-0.0338876
ENSG00000135763	chr1:229626234-229626234	1	URB2	8.41785	7.79442	8.08746	8.07146	-0.623437	-0.0160005	0.623437	0.0160005							3.94538	5.28986	5.78878	4.09527	0.423066	-0.4993
ENSG00000136371	chr15:79897379-79897379	-1	MTHFS	6.64386	6	6.32193	6.2854	-0.643856	-0.0365259	0.643856	0.0365259							15.0744	15.4661	21.3124	12.5565	0.0370088	-0.763264
ENSG00000173480	chr19:57916610-57916610	-1	ZNF417	7.30378	6.53916	7.17991	7.02237	-0.764622	-0.157541	0.764622	0.157541							40.6183	40.731	45.1075	34.7475	0.00399869	-0.376457
ENSG00000119917	chr10:89327894-89327894	1	IFIT3	5.42626	5.08746	5.75489	6.02237	-0.338802	0.26748	0.338802	0.26748							69.2626	49.5136	60.2383	61.9282	-0.484254	0.039915
ENSG00000157851	chr2:26847747-26847747	1	DPYSL5	7.70736	7.6865	2	2.58496	-0.0208586	0.584963	0.0208586	0.584963							21.2548	15.8131	24.1463	16.5112	-0.426669	-0.548356
ENSG00000198346	chr19:53467735-53467735	1	ZNF813	5.78136	5.52356	5.45943	5.80735	-0.257798	0.347923	0.257798	0.347923							52.6211	35.6365	42.8486	47.9766	-0.562287	0.163081
ENSG00000181104	chr5:76716043-76716043	1	F2R	4.64386	4.52356	3.90689	4.39232	-0.120294	0.485427	0.120294	0.485427							33.1823	28.6201	31.8826	29.4759	-0.213385	-0.113235
ENSG00000117643	chr1:25617468-25617468	1	MAN1C1	5.12928	4.52356	3	3	-0.605721	0	0.605721	0							37.0984	23.8875	29.1277	24.7899	-0.635103	-0.232639
ENSG00000170921	chr17:63009556-63009556	1	TANC2	8.2384	7.70736	8.76155	8.83605	-0.531046	0.0744991	0.531046	0.0744991							96.7216	93.5853	93.9031	93.969	-0.0475567	0.00101082
ENSG00000125505	chr19:54189882-54189882	-1	MBOAT7	9.90839	9.77972	8.10852	8.58496	-0.128673	0.476438	0.128673	0.476438							1.03942	2.18353	2.2376	1.06095	1.07088	-1.07659
ENSG00000196427	chr1:108244081-108244081	-1	NBPF4	6.33985	5.52356	7.87652	7.66534	-0.816288	-0.211181	0.816288	0.211181							88.031	82.7539	86.1538	86.0442	-0.0891836	-0.00183728
ENSG00000140548	chr15:90001392-90001392	1	ZNF710	7.19967	6.88264	7.64386	7.93074	-0.317029	0.286881	0.317029	0.286881							27.0654	10.4432	24.4945	12.933	-1.37388	-0.921407
ENSG00000127452	chr19:9827816-9827816	-1	FBXL12	6.94251	6.14975	7.02237	6.83289	-0.792767	-0.189478	0.792767	0.189478							28.7186	26.6136	30.6016	27.5526	-0.10982	-0.15142
ENSG00000157110	chr8:30384479-30384479	1	RBPMS	5.20945	4.24793	6.64386	6.2854	-0.961526	-0.358454	0.961526	0.358454							25.2166	16.9994	20.6057	20.758	-0.568887	0.0106256
ENSG00000104728	chr8:1823976-1823976	1	ARHGEF10	8.20945	8.0607	8.18982	8.64386	-0.148757	0.454032	0.148757	0.454032							43.9121	31.2648	44.1278	32.4445	-0.490077	-0.443715
ENSG00000197483	chr19:55476332-55476332	1	ZNF628	6.90689	6.83289	5.93074	6.45943	-0.0740006	0.528694	0.0740006	0.528694							59.3345	38.0596	60.5155	33.8037	-0.640613	-0.840125
ENSG00000048540	chr12:16610594-16610594	-1	LMO3	4	4.08746	5.61471	6.30378	0.0874628	0.689071	0.0874628	0.689071							51.3766	49.5738	55.3267	47.2909	-0.051534	-0.226415
ENSG00000109771	chr4:185395899-185395899	-1	LRP2BP	4.90689	4.70044	5.12928	5.52356	-0.206451	0.394279	0.206451	0.394279							34.978	31.6085	40.2922	30.735	-0.146133	-0.390616
ENSG00000143590	chr1:155078872-155078872	1	EFNA3	5.16993	5.52356	4	4.9542	0.353637	0.954196	0.353637	0.954196							7.36111	6.3592	10.2464	5.35854	-0.211078	-0.935211
ENSG00000164951	chr8:93857807-93857807	1	PDP1	9.15228	8.98014	6.39232	6.82018	-0.172145	0.427862	0.172145	0.427862							2.441	3.53073	6.06977	3.64596	0.532496	-0.735342
ENSG00000102890	chr16:67199111-67199111	1	ELMO3	7.18982	7.06609	6	6.47573	-0.123735	0.475733	0.123735	0.475733							51.242	60.6637	92.1326	26.5014	0.243507	-1.79764
ENSG00000169946	chr8:104590733-104590733	1	ZFPM2	5.16993	4.39232	5.42626	5.24793	-0.777608	-0.178337	0.777608	0.178337							39.8538	38.3504	41.074	36.2675	-0.0554743	-0.179548
ENSG00000054392	chr1:210328252-210328252	1	HHAT	5.72792	6.12928	1	2	0.401363	1	0.401363	1							37.7091	27.1991	36.3562	27.6692	-0.471354	-0.393924
ENSG00000226380	chr7:130913310-130913310	-1	AC058791.1	7.87652	7.10852	4.75489	4.58496	-0.767992	-0.169925	0.767992	0.169925							89.9933	72.4851	90.8523	84.8908	-0.312133	-0.0979154
ENSG00000137285	chr6:3231730-3231730	-1	TUBB2B	11.5445	11.3437	8.47978	8.87652	-0.200741	0.396737	0.200741	0.396737							10.7263	2.49634	5.97361	4.33957	-2.10327	-0.461052
ENSG00000152818	chr6:144285701-144285701	1	UTRN	8.08215	7.71425	9.02791	9.25739	-0.367904	0.229482	0.367904	0.229482							93.5218	61.7214	70.4396	89.7778	-0.599531	0.349972
ENSG00000214595	chr2:54723499-54723499	1	EML6	6.16993	6	4.85798	5.2854	-0.169925	0.427421	0.169925	0.427421							6.19558	5.20057	13.3657	4.17904	-0.252569	-1.67729
ENSG00000185800	chr19:45792802-45792802	-1	DMWD	8.49985	7.76818	8.34873	8.21432	-0.731662	-0.134409	0.731662	0.134409							15.5562	13.4321	22.4333	14.4264	-0.211809	-0.636931
ENSG00000151779	chr2:15561330-15561330	-1	NBAS	9.16993	8.85487	9.13186	9.41363	-0.315057	0.281771	0.315057	0.281771							11.2565	8.10747	10.9822	7.05024	-0.473436	-0.639418
ENSG00000089639	chr19:19643667-19643667	-1	GMIP	7.29462	7.08746	7.64386	8.03342	-0.207158	0.389567	0.207158	0.389567							32.2806	31.8064	30.1872	21.1097	-0.0213534	-0.516033
ENSG00000110881	chr12:50057548-50057548	1	ASIC1	7.94837	7.20945	8.44708	8.30378	-0.738914	-0.143302	0.738914	0.143302							45.8827	32.1632	43.6041	32.5322	-0.512537	-0.422593
ENSG00000117139	chr1:202809470-202809470	-1	KDM5B	8.35315	8.21917	8.43045	8.89178	-0.133978	0.461331	0.133978	0.461331							16.6675	17.5582	39.5324	15.7306	0.075103	-1.32946
ENSG00000205517	chr19:11419342-11419342	-1	RGL3	6.35755	6.16993	7.59246	8	-0.187627	0.407543	0.187627	0.407543							41.1175	22.7822	33.362	27.8101	-0.851847	-0.262595
ENSG00000176171	chr10:131982013-131982013	-1	BNIP3	4.39232	4.08746	4.75489	5.04439	-0.304855	0.289507	0.304855	0.289507							93.6195	83.3689	96.3161	86.6884	-0.167301	-0.151938
ENSG00000092871	chr17:35089319-35089319	-1	RFFL	8.01123	7.56986	8.24793	8.40088	-0.441372	0.152952	0.441372	0.152952							53.5308	45.9182	58.5464	50.3273	-0.221303	-0.218238
ENSG00000183011	chr17:7885238-7885238	-1	NAA38	7.7211	7.31288	6.76818	6.9542	-0.408216	0.186012	0.408216	0.186012							8.0397	6.87208	10.7206	6.06351	-0.226395	-0.82216
ENSG00000171680	chr1:6520061-6520061	-1	PLEKHG5	7.03342	6.64386	8.29921	8.50383	-0.389567	0.204618	0.389567	0.204618							37.0952	32.6451	35.6776	28.8768	-0.184364	-0.305107
ENSG00000158458	chr5:140043299-140043299	-1	NRG2	6.32193	5.72792	0	0	-0.594008	0	0.594008	0							10.3407	12.503	9.09911	7.3483	0.27394	-0.308314
ENSG00000196712	chr17:31094927-31094927	1	NF1	11.0868	10.6027	10.5565	10.6662	-0.484101	0.109718	0.484101	0.109718							34.2914	23.6623	29.4099	30.7865	-0.535253	0.065999
ENSG00000135723	chr16:67247658-67247658	-1	FHOD1	7.39232	7.14975	8.64386	8.99435	-0.24257	0.350497	0.24257	0.350497							3.14665	3.09388	3.82406	1.58666	-0.0244015	-1.26911
ENSG00000161682	chr17:44363875-44363875	-1	FAM171A2	4.24793	3.80735	5.49185	5.64386	-0.440573	0.152003	0.440573	0.152003							27.2867	30.501	19.2426	18.904	0.160657	-0.0256151
ENSG00000100445	chr14:24442905-24442905	-1	SDR39U1	7.3837	6.9542	8.10852	8.27146	-0.429508	0.162939	0.429508	0.162939							28.2558	12.4312	27.5241	27.1391	-1.18458	-0.0203231
ENSG00000122778	chr7:138981318-138981318	-1	KIAA1549	8.43045	8.18488	9.30606	9.65284	-0.245577	0.346783	0.245577	0.346783							15.6496	7.15815	10.1187	8.27218	-1.12846	-0.290692
ENSG00000257315	chr1:203796309-203796309	1	ZBED6	6.88264	6.44294	8.12412	8.27612	-0.4397	0.152003	0.4397	0.152003							60.2738	57.5994	59.7104	56.3385	-0.0654766	-0.0838624
ENSG00000221874	chr19:52962823-52962823	-1	ZNF321P	5.20945	5.2854	5.08746	5.75489	0.0759489	0.667425	0.0759489	0.667425							66.1026	62.858	66.7431	63.4788	-0.0726105	-0.0723456
ENSG00000118369	chr11:78188812-78188812	1	USP35	5.97728	6.18982	5.88264	6.6865	0.212545	0.803857	0.212545	0.803857							46.0872	36.7325	43.8724	36.9235	-0.327308	-0.248778
ENSG00000204642	chr6:29722775-29722775	1	HLA-F	7.40088	7.32193	5.75489	6.26679	-0.0789513	0.511899	0.0789513	0.511899							38.5202	25.6506	47.5504	31.3275	-0.586623	-0.60203
ENSG00000188566	chr9:137205670-137205670	1	NDOR1	7.92481	7.21917	7.50779	7.39232	-0.705644	-0.115477	0.705644	0.115477							13.6007	8.75057	9.44727	10.7608	-0.636227	0.18782
ENSG00000250506	chr17:76000906-76000906	1	CDK3	4	3.32193	6.39232	6.30378	-0.678072	-0.0885367	0.678072	0.0885367							85.6067	76.293	85.871	68.0456	-0.166173	-0.33567
ENSG00000181690	chr8:56211324-56211324	-1	PLAG1	6.52356	6.32193	7.05528	7.44294	-0.201634	0.387661	0.201634	0.387661							1.36583	0.988508	0.650681	0.669095	-0.466448	0.0402607
ENSG00000101298	chr20:1266316-1266316	1	SNPH	6.78136	6.87036	2.32193	3	0.089005	0.678072	0.089005	0.678072							36.0546	29.5305	35.4542	32.1288	-0.287977	-0.142093
ENSG00000269821	chr11:2699994-2699994	-1	KCNQ1OT1	9.96145	9.57365	9.94983	10.151	-0.387803	0.20119	0.387803	0.20119							3.88327	2.14971	3.99447	2.30553	-0.853128	-0.792903
ENSG00000066735	chr14:104138723-104138723	1	KIF26A	6.55459	5.64386	2.32193	2	-0.910733	-0.321928	0.910733	0.321928							5.46721	6.1777	5.18397	5.52354	0.176264	0.0915358
ENSG00000116337	chr1:109616104-109616104	1	AMPD2	8.14466	7.52356	8.9542	8.92184	-0.621096	-0.0323554	0.621096	0.0323554							40.3069	29.8901	38.8472	37.4411	-0.43136	-0.0531858
ENSG00000134470	chr10:5978187-5978187	-1	IL15RA	7.83289	7.77479	4.16993	4.70044	-0.058103	0.530515	0.058103	0.530515							4.95632	15.1449	16.4389	4.42269	1.6115	-1.89412
ENSG00000159055	chr21:32279069-32279069	-1	MIS18A	7.7879	7.41785	6.79442	7.01123	-0.37005	0.216811	0.37005	0.216811							28.3217	21.5456	22.9441	24.0125	-0.394515	0.0656643
ENSG00000166171	chr10:101570560-101570560	1	DPCD	6.52356	5.97728	6.74147	6.78136	-0.546282	0.0398927	0.546282	0.0398927							40.312	33.4594	38.864	35.455	-0.268797	-0.132445
ENSG00000135424	chr12:55716043-55716043	-1	ITGA7	9.00843	8.71425	8.44294	8.73471	-0.294183	0.291766	0.294183	0.291766							25.4743	18.6542	24.3794	20.2378	-0.449539	-0.26861
ENSG00000099364	chr16:30923055-30923055	1	FBXL19	7.32193	7.18982	7.52356	7.97728	-0.132104	0.453718	0.132104	0.453718							20.007	16.4314	20.3941	16.9752	-0.284048	-0.264722
ENSG00000175265	chr15:34437466-34437466	-1	GOLGA8A	9.36632	9.37504	8.86109	9.45533	0.00871722	0.59424	0.00871722	0.59424							82.3159	56.8418	68.2543	78.2406	-0.53422	0.196997
ENSG00000153896	chr19:34773229-34773229	-1	ZNF599	4.58496	5.45943	2	3.45943	0.874469	1.45943	0.874469	1.45943				Tet2CD upregulated genes in 620		Tet2CD only upregulated in 620	33.1756	55.574	55.4075	34.4705	0.744287	-0.684718
ENSG00000116983	chr1:39691689-39691689	-1	HPCAL4	4.75489	5.16993	0	1	0.415037	1	0.415037	1							23.6385	12.3455	24.416	15.7759	-0.937162	-0.63011
ENSG00000137960	chr1:77979542-77979542	1	GIPC2	1	1	3	3.58496	0	0.584963	0	0.584963							77.5971	25.8605	36.5972	70.156	-1.58525	0.938833
ENSG00000264575	chr18:5238598-5238598	-1	LINC00526	3.16993	2.58496	4.39232	4.39232	-0.584963	0	0.584963	0							26.8148	15.343	19.1248	15.8039	-0.805442	-0.275163
ENSG00000106327	chr7:100642779-100642779	-1	TFR2	3.32193	3	2.32193	2.58496	-0.321928	0.263034	0.321928	0.263034							83.6855	63.3811	74.2929	64.9223	-0.400925	-0.194512
ENSG00000178803	chr22:24495074-24495074	-1	ADORA2A-AS1	1.58496	1.58496	1	1.58496	0	0.584963	0	0.584963							92.0134	86.5525	94.0581	66.3827	-0.0882675	-0.502743
ENSG00000163501	chr2:219060467-219060467	-1	IHH	0	0	1	1.58496	0	0.584963	0	0.584963							6.8634	7.27602	8.32764	5.43521	0.0842257	-0.615571
ENSG00000151655	chr10:7703269-7703269	1	ITIH2	0	0	1	1.58496	0	0.584963	0	0.584963							69.9629	68.7655	67.1729	70.8168	-0.0249054	0.0762133
ENSG00000176595	chr8:1973878-1973878	1	KBTBD11	3.16993	1.58496	1	0	-1.58496	-1	1.58496	1							35.2419	27.3703	28.8813	22.2385	-0.364678	-0.377076
ENSG00000021645	chr14:78242391-78242391	1	NRXN3	1.58496	0	1	0	-1.58496	-1	1.58496	1							29.9252	15.0934	18.9197	29.9485	-0.98744	0.662595
ENSG00000162878	chr2:42048020-42048020	1	PKDCC	0	0	1	1.58496	0	0.584963	0	0.584963							25.9378	18.3184	32.0726	16.683	-0.501762	-0.942964
ENSG00000146250	chr6:83512538-83512538	1	PRSS35	1.58496	1	0	0	-0.584963	0	0.584963	0							45.0265	31.2768	35.6761	35.1322	-0.525683	-0.0221652
ENSG00000152217	chr18:44680173-44680173	1	SETBP1	1.58496	0	1	0	-1.58496	-1	1.58496	1							13.6056	19.3287	20.8214	13.6243	0.506544	-0.611889
ENSG00000174640	chr3:134052184-134052184	-1	SLCO2A1	1.58496	1	0	0	-0.584963	0	0.584963	0							54.2345	40.7109	43.8926	48.0193	-0.413794	0.129636
ENSG00000102001	chrX:49233371-49233371	-1	CACNA1F	2.58496	3	4.64386	5.64386	0.415037	1	0.415037	1							86.0141	70.7737	83.1863	63.064	-0.281361	-0.399531
ENSG00000095752	chr19:55370463-55370463	-1	IL11	4.90689	4.32193	3	3	-0.584963	0	0.584963	0							17.8217	18.8285	24.5326	15.5082	0.0792818	-0.661669
ENSG00000108551	chr17:17496395-17496395	-1	RASD1	0	2	0	2.58496	2	2.58496	2	2.58496			Tet2CD upregulated genes in 480	Tet2CD upregulated genes in 620			29.7342	16.2818	24.7299	23.1121	-0.868864	-0.0976082
ENSG00000267322	chr18:49814023-49814023	1	SNHG22	2	2	2	2.58496	0	0.584963	0	0.584963							55.046	46.8516	54.8201	44.7004	-0.232538	-0.294418
ENSG00000132010	chr19:12140407-12140407	-1	ZNF20	6.04439	5.80735	5.45943	5.80735	-0.237039	0.347923	0.237039	0.347923							20.0607	9.64112	16.4906	13.199	-1.0571	-0.321218
ENSG00000177822	chr4:182145249-182145249	-1	AC108142.1	5.16993	4.58496	0	0	-0.584963	0	0.584963	0							8.92845	32.5049	35.9556	2.47213	1.86417	-3.86239
ENSG00000167637	chr19:43827292-43827292	1	ZNF283	6.65821	6.04439	6.64386	6.61471	-0.613817	-0.0291463	0.613817	0.0291463							53.7559	48.5053	52.0739	49.8787	-0.148278	-0.0621367
ENSG00000197332	chr19:11639776-11639776	1	ZNF833P	5.45943	4.75489	4.64386	4.52356	-0.704544	-0.120294	0.704544	0.120294							79.9977	34.7029	39.6506	74.0174	-1.2049	0.900521
ENSG00000104907	chr19:13117567-13117567	-1	TRMT1	8.72451	7.88264	8.82018	8.56224	-0.841871	-0.257937	0.841871	0.257937							5.98812	2.55616	4.4469	2.9274	-1.22813	-0.603183
ENSG00000124459	chr19:43935278-43935278	-1	ZNF45	7.60733	7.01123	6.83289	6.82018	-0.596103	-0.0127111	0.596103	0.0127111							70.0923	67.3068	68.3178	70.4488	-0.058504	0.044313
ENSG00000120158	chr9:4792869-4792869	1	RCL1	7.31288	6.9542	7.70044	7.92481	-0.358687	0.224373	0.358687	0.224373							49.5167	46.5434	48.7003	46.5007	-0.0893397	-0.0666796
ENSG00000120075	chr17:48593961-48593961	-1	HOXB5	8.37069	7.75489	6.45943	6.42626	-0.6158	-0.0331669	0.6158	0.0331669							2.06063	42.7282	75.3425	3.4124	4.37403	-4.4646
ENSG00000110042	chr11:59171430-59171430	1	DTX4	5.58496	5.42626	5.35755	5.78136	-0.158698	0.423808	0.158698	0.423808							4.867	3.40759	3.78605	4.89071	-0.514279	0.369354
ENSG00000160305	chr21:46458899-46458899	1	DIP2A	9.07682	8.97441	8.93369	9.41363	-0.102401	0.479937	0.102401	0.479937							8.80787	7.10083	6.89297	7.97562	-0.310805	0.21047
ENSG00000175556	chrX:118974614-118974614	1	LONRF3	7.24793	6.35755	7.87036	7.56224	-0.890376	-0.308122	0.890376	0.308122							5.23766	2.66961	3.21902	5.42382	-0.972295	0.752688
ENSG00000147536	chr8:41529206-41529206	1	GINS4	8.51964	8.20945	7.35755	7.62936	-0.310183	0.271805	0.310183	0.271805							36.1811	21.9056	32.0129	30.1953	-0.723936	-0.0843264
ENSG00000172932	chr11:67288547-67288547	1	ANKRD13D	7.62205	7.15987	8.13955	8.25739	-0.46218	0.117836	0.46218	0.117836							31.9155	22.0965	28.7247	27.6874	-0.53044	-0.0530631
ENSG00000128886	chr15:43777543-43777543	-1	ELL3	2.80735	2	6.58496	6.35755	-0.807355	-0.22741	0.807355	0.22741							48.7377	17.0487	20.192	26.8039	-1.51537	0.408663
ENSG00000189046	chr12:109093631-109093631	-1	ALKBH2	6.12928	5.58496	6.9542	6.98868	-0.544321	0.0344884	0.544321	0.0344884							46.5677	33.3745	46.3406	34.2325	-0.480582	-0.436909
ENSG00000128309	chr22:37019635-37019635	1	MPST	8.48784	8.09276	9.93958	10.1228	-0.395083	0.183249	0.395083	0.183249							45.5494	24.7312	36.733	28.5221	-0.881104	-0.364997
ENSG00000204149	chr10:49982190-49982190	1	AGAP6	6.75489	6.2854	8.37938	8.48784	-0.469485	0.108462	0.469485	0.108462							94.0832	80.3633	92.0198	93.0746	-0.2274	0.0164427
ENSG00000167065	chr22:30667890-30667890	-1	DUSP18	5.97728	5.16993	6.67243	6.44294	-0.807355	-0.229482	0.807355	0.229482							27.5081	10.7225	17.1613	21.3244	-1.35922	0.313346
ENSG00000092758	chr20:62816244-62816244	1	COL9A3	11.4336	11.4507	8.91886	9.51373	0.0171103	0.594864	0.0171103	0.594864							1.75232	5.85258	13.1201	1.52108	1.73981	-3.10861
ENSG00000176022	chr1:1232265-1232265	1	B3GALT6	8.93958	8.79116	8.51964	8.94837	-0.148416	0.428731	0.148416	0.428731							40.339	25.4824	45.9614	40.6502	-0.662673	-0.177161
ENSG00000177051	chr19:45730904-45730904	-1	FBXO46	7.22882	6.96578	7.97154	8.2854	-0.263034	0.313859	0.263034	0.313859							49.2888	40.351	48.7143	44.4939	-0.288656	-0.130738
ENSG00000077150	chr10:102394110-102394110	1	NFKB2	8.7211	8.17493	7.56224	7.59246	-0.546174	0.0302146	0.546174	0.0302146							14.4992	10.4624	14.1385	12.6855	-0.470762	-0.156451
ENSG00000006377	chr7:97005548-97005548	1	DLX6	5.70044	6.02237	4.45943	5.35755	0.321928	0.89812	0.321928	0.89812							36.4126	25.5979	47.1783	31.2237	-0.508412	-0.595481
ENSG00000163399	chr1:116372668-116372668	1	ATP1A1	13.075	12.7852	12.425	12.7108	-0.28973	0.285853	0.28973	0.285853							36.513	29.8245	38.5918	32.3785	-0.291908	-0.25326
ENSG00000108510	chr17:62065282-62065282	-1	MED13	11.0674	10.5479	11.163	11.218	-0.519576	0.0549371	0.519576	0.0549371							4.76078	2.8389	4.77056	4.35281	-0.745869	-0.132213
ENSG00000130479	chr19:17719242-17719242	1	MAP1S	8.54303	7.67948	8.31741	8.02791	-0.863552	-0.289507	0.863552	0.289507							30.5889	24.0175	31.4633	31.0145	-0.348927	-0.0207303
ENSG00000153404	chr5:140258-140258	1	PLEKHG4B	4.64386	4.45943	7.41785	7.80735	-0.184425	0.389502	0.184425	0.389502							66.7249	48.0394	72.6642	50.5375	-0.474009	-0.523891
ENSG00000174109	chr16:1420800-1420800	-1	C16orf91	5.61471	4.39232	5.85798	5.20945	-1.22239	-0.648528	1.22239	0.648528							35.1068	27.7231	36.7481	26.1659	-0.340661	-0.489982
ENSG00000134830	chr19:47332147-47332147	1	C5AR2	5.85798	5.39232	6.2854	6.39232	-0.465664	0.106915	0.465664	0.106915							79.594	57.7494	73.6612	57.9187	-0.462855	-0.346876
ENSG00000130940	chr1:10796650-10796650	-1	CASZ1	8.25739	7.92481	8.71425	8.9542	-0.332575	0.239951	0.332575	0.239951							10.7163	11.1019	13.7088	9.42613	0.0510088	-0.540365
ENSG00000198466	chr19:57849857-57849857	1	ZNF587	8.65105	8.30378	8.40088	8.62571	-0.347271	0.224829	0.347271	0.224829							54.2836	55.5853	56.4241	53.7772	0.0341863	-0.0693166
ENSG00000130720	chr9:130939286-130939286	-1	FIBCD1	6.88264	6.2854	10.2348	10.2095	-0.597241	-0.0253641	0.597241	0.0253641							33.628	17.8755	28.1014	24.6562	-0.911677	-0.188696
ENSG00000147488	chr8:52460959-52460959	-1	ST18	0	0	8.31741	8.88874	0	0.571331	0	0.571331							71.7068	80.467	94.613	67.2322	0.166286	-0.492888
ENSG00000178184	chr18:80247546-80247546	-1	PARD6G	6.20945	5.83289	6.49185	6.6865	-0.376563	0.194647	0.376563	0.194647							20.5222	19.4251	25.652	13.7475	-0.0792603	-0.8999
ENSG00000174938	chr16:29899547-29899547	-1	SEZ6L2	7.50779	7.47573	7.14975	7.6865	-0.0320612	0.536753	0.0320612	0.536753							8.82101	9.6368	10.7272	10.3028	0.12761	-0.0582372
ENSG00000189223	chr2:113211522-113211522	1	PAX8-AS1	10.4686	10.1459	10.7364	10.9823	-0.322692	0.245879	0.322692	0.245879							26.9538	18.1926	24.756	18.9624	-0.567138	-0.384639
ENSG00000102098	chrX:18354727-18354727	-1	SCML2	4.9542	4.52356	5.64386	5.78136	-0.430634	0.137504	0.430634	0.137504							59.2578	47.0831	58.1684	54.2882	-0.331795	-0.0995978
ENSG00000188825	chr17:43389199-43389199	-1	LINC00910	6.6865	6.12928	7.05528	7.06609	-0.557218	0.0108068	0.557218	0.0108068							29.2331	19.6707	30.3803	19.7196	-0.571557	-0.623505
ENSG00000075539	chr4:48780322-48780322	-1	FRYL	9.56605	9.44294	9.95855	10.403	-0.123111	0.444459	0.123111	0.444459							43.7579	30.1828	42.991	43.0345	-0.535815	0.00145622
ENSG00000083812	chr19:58467045-58467045	1	ZNF324	7.65821	7.34873	7.90689	8.16491	-0.309483	0.258016	0.309483	0.258016							22.7234	18.0173	19.9412	16.5711	-0.334798	-0.267085
ENSG00000127377	chr7:151440813-151440813	-1	CRYGN	7.34873	6.78136	0	0	-0.567368	0	0.567368	0							33.0357	38.1623	46.2135	31.213	0.208121	-0.566168
ENSG00000149573	chr11:118264536-118264536	-1	MPZL2	11.611	11.3465	7.09803	7.40088	-0.264511	0.302847	0.264511	0.302847							18.0576	28.554	42.1949	8.85229	0.661087	-2.25295
ENSG00000115687	chr2:241150264-241150264	-1	PASK	7.84549	7.53138	7.59991	7.85175	-0.314109	0.251836	0.314109	0.251836							21.1764	16.802	21.9249	18.1761	-0.333822	-0.270526
ENSG00000179958	chr16:30430075-30430075	-1	DCTPP1	8.19967	7.86419	7.88874	8.11894	-0.335486	0.230198	0.335486	0.230198							38.5139	27.4416	36.002	29.8669	-0.489018	-0.269531
ENSG00000130702	chr20:62367312-62367312	-1	LAMA5	11.7511	11.6101	11.2161	11.6407	-0.141024	0.424557	0.141024	0.424557							3.43854	1.15204	2.53135	3.41826	-1.5776	0.433354
ENSG00000116396	chr1:110211343-110211343	1	KCNC4	7.12928	7.11894	7.92481	8.47978	-0.0103419	0.554968	0.0103419	0.554968							35.4072	22.4635	45.9832	30.7842	-0.656463	-0.578917
ENSG00000100036	chr22:30635652-30635652	1	SLC35E4	6.71425	5.61471	6.14975	5.61471	-1.09954	-0.535037	1.09954	0.535037							8.53381	5.36984	7.70815	7.1154	-0.66831	-0.115439
ENSG00000081923	chr18:57803101-57803101	-1	ATP8B1	4.32193	4	7.66534	7.90689	-0.321928	0.241555	0.321928	0.241555							25.2845	18.2045	22.1702	17.4374	-0.473964	-0.346441
ENSG00000185305	chr5:54310582-54310582	-1	ARL15	6.56986	6.49185	6.56986	7.05528	-0.0780025	0.485427	0.0780025	0.485427							10.8475	5.87435	9.56511	7.314	-0.884856	-0.38712
ENSG00000123200	chr13:46052759-46052759	-1	ZC3H13	12.4242	11.8138	10.6027	10.5555	-0.610385	-0.0471511	0.610385	0.0471511							23.7087	9.29451	11.9171	18.7402	-1.35097	0.653099
ENSG00000171163	chr1:248859144-248859144	-1	ZNF692	5.67243	5.49185	7.87036	8.25267	-0.180572	0.382301	0.180572	0.382301							13.0159	11.2911	16.0511	10.3736	-0.20509	-0.629756
ENSG00000162512	chr1:30908761-30908761	-1	SDC3	10.5821	10.4727	10.4605	10.9129	-0.109451	0.452433	0.109451	0.452433							47.4666	36.6369	44.2902	37.3496	-0.373618	-0.245893
ENSG00000140543	chr15:88546675-88546675	-1	DET1	5.83289	5.52356	5.97728	6.22882	-0.309328	0.251539	0.309328	0.251539							48.1205	40.5142	43.1274	44.3223	-0.248226	0.0394275
ENSG00000135919	chr2:224039319-224039319	-1	SERPINE2	6.22882	5.75489	8.26209	8.34873	-0.473931	0.0866333	0.473931	0.0866333							28.4148	28.1389	27.7746	28.3288	-0.0140778	0.0285011
ENSG00000184378	chr3:169769895-169769895	-1	ACTRT3	6.18982	6.04439	4.58496	5	-0.14543	0.415037	0.14543	0.415037							34.5988	27.2699	40.0353	31.1374	-0.343415	-0.362626
ENSG00000128596	chr7:128790757-128790757	1	CCDC136	7.33092	7.26679	6.37504	6.87036	-0.0641303	0.495325	0.0641303	0.495325							39.4001	23.67	36.2497	22.3373	-0.735142	-0.698518
ENSG00000204366	chr6:31901992-31901992	-1	ZBTB12	6.80735	6.80735	7.01123	7.56986	0	0.558628	0	0.558628							30.3051	20.5211	31.0384	17.8073	-0.56245	-0.801591
ENSG00000135525	chr6:136550819-136550819	-1	MAP7	8.41363	8.33092	9.13699	9.61287	-0.0827111	0.475877	0.0827111	0.475877							59.4466	32.694	48.4493	53.3511	-0.862567	0.139041
ENSG00000196739	chr9:114155560-114155560	1	COL27A1	5.16993	5.42626	6.37504	7.18982	0.25634	0.814785	0.25634	0.814785							35.8593	18.104	34.6603	22.4756	-0.986038	-0.624926
ENSG00000126464	chr19:49591643-49591643	1	PRR12	8.94251	8.65821	7.90087	8.17493	-0.284303	0.274059	0.284303	0.274059							44.6236	41.2974	43.599	38.3882	-0.111758	-0.183631
ENSG00000168826	chr4:4290251-4290251	1	ZBTB49	5.78136	5.49185	5.75489	6.02237	-0.289507	0.26748	0.289507	0.26748							12.8612	6.79486	14.4985	9.56241	-0.920513	-0.600456
ENSG00000169641	chr1:23177808-23177808	-1	LUZP1	9.28771	8.91886	8.12928	8.31741	-0.368849	0.18813	0.368849	0.18813							22.9992	13.3127	17.0529	14.7178	-0.788781	-0.212453
ENSG00000110660	chr11:107928293-107928293	-1	SLC35F2	8.85175	8.32193	9.43463	9.46148	-0.529821	0.0268512	0.529821	0.0268512							19.695	15.8467	23.5061	15.6589	-0.313652	-0.586053
ENSG00000104998	chr19:14031748-14031748	1	IL27RA	7.30378	6.72792	7.22882	7.20945	-0.57586	-0.0193653	0.57586	0.0193653							30.0842	16.2004	29.4472	21.6218	-0.892981	-0.445647
ENSG00000189362	chr2:190534722-190534722	-1	NEMP2	6.40939	6.10852	6.37504	6.62936	-0.300866	0.254317	0.300866	0.254317							13.2753	5.27459	6.66484	10.6086	-1.33161	0.670596
ENSG00000169814	chr3:15601341-15601341	1	BTD	6.74147	6.30378	5.88264	6	-0.437686	0.117357	0.437686	0.117357							16.5665	14.2893	17.1338	14.2163	-0.213337	-0.2693
ENSG00000064270	chr16:84368527-84368527	1	ATP2C2	5.67243	5.45943	6.42626	6.76818	-0.212994	0.34192	0.212994	0.34192							38.615	35.0858	55.9131	25.2491	-0.138275	-1.14695
ENSG00000032444	chr19:7534004-7534004	1	PNPLA6	8.58496	8.56224	8.32643	8.85798	-0.0227201	0.531552	0.0227201	0.531552							16.7177	13.8044	19.4417	13.81	-0.276247	-0.493442
ENSG00000197385	chr3:31981771-31981771	1	ZNF860	5.78136	5.08746	5.75489	5.61471	-0.693897	-0.140178	0.693897	0.140178							12.5	5.40599	7.61356	8.69552	-1.2093	0.191701
ENSG00000198429	chr19:11887784-11887784	1	ZNF69	5.85798	5.08746	6.42626	6.20945	-0.770518	-0.216811	0.770518	0.216811							37.72	35.2369	41.2057	36.9973	-0.0982444	-0.155422
ENSG00000204946	chr7:149262171-149262171	1	ZNF783	7.16993	6.84549	8	8.22882	-0.324435	0.228819	0.324435	0.228819							20.677	18.8217	25.8462	14.8605	-0.135631	-0.798469
ENSG00000118689	chr6:108559835-108559835	1	FOXO3	9.29002	9.0607	9.17493	9.49785	-0.229323	0.322926	0.229323	0.322926							30.7084	9.42968	20.2975	28.3798	-1.70335	0.483563
ENSG00000142453	chr19:10871513-10871513	1	CARM1	8.89482	8.43463	9.81698	9.90839	-0.46019	0.091409	0.46019	0.091409							11.4563	8.90052	8.69216	9.10806	-0.36418	0.0674285
ENSG00000141428	chr18:35972083-35972083	1	C18orf21	6	5.61471	6.20945	6.37504	-0.38529	0.165586	0.38529	0.165586							30.224	24.0592	33.7607	24.0065	-0.329111	-0.491917
ENSG00000156873	chr16:30748270-30748270	1	PHKG2	7.59991	7.22882	7.2384	7.41785	-0.371094	0.179448	0.371094	0.179448							32.0159	30.4501	41.1002	20.3934	-0.0723379	-1.01104
ENSG00000135547	chr6:125747664-125747664	1	HEY2	5.52356	5.78136	2	2.80735	0.257798	0.807355	0.257798	0.807355							3.62682	5.1793	5.04973	2.77467	0.514054	-0.863891
ENSG00000247626	chr2:197705369-197705369	1	MARS2	7.79442	7.21917	8.11374	8.08746	-0.575247	-0.0262793	0.575247	0.0262793							5.22733	3.02263	3.48	3.43689	-0.79027	-0.0179843
ENSG00000115363	chr2:75569722-75569722	-1	EVA1A	6.30378	5.75489	1	1	-0.548893	0	0.548893	0							46.8845	32.7801	37.8479	37.7728	-0.516289	-0.00286513
ENSG00000215067	chr17:7012349-7012349	-1	ALOX12-AS1	5.58496	5.12928	5.49185	5.58496	-0.455679	0.0931094	0.455679	0.0931094							10.2658	4.53661	6.12932	7.79873	-1.17815	0.347512
ENSG00000187800	chr1:156893698-156893698	1	PEAR1	5.42626	3.80735	4.39232	3.32193	-1.61891	-1.07039	1.61891	1.07039							73.6752	51.5308	61.3824	53.1356	-0.515745	-0.208147
ENSG00000241370	chr6:30345131-30345131	1	RPP21	6.44294	6.04439	6.89482	7.04439	-0.398549	0.149576	0.398549	0.149576							27.1048	25.7462	27.4783	25.4139	-0.0741866	-0.112678
ENSG00000151553	chr10:114821744-114821744	1	FAM160B1	6.91886	6.67243	6.42626	6.72792	-0.246438	0.301656	0.246438	0.301656							15.6383	21.899	19.5308	14.7489	0.48578	-0.405141
ENSG00000234912	chr17:77086716-77086716	1	SNHG20	7.40939	7.15987	7.85175	8.14975	-0.24952	0.297998	0.24952	0.297998							38.0942	31.4771	35.1455	32.1213	-0.27527	-0.12981
ENSG00000169507	chr2:164955525-164955525	-1	SLC38A11	0	0	6.02237	6.56986	0	0.547488	0	0.547488							41.1554	30.6033	38.9844	43.1076	-0.427398	0.145044
ENSG00000066379	chr6:30058899-30058899	1	ZNRD1	6.59991	6.10852	7.24793	7.30378	-0.491388	0.0558532	0.491388	0.0558532							14.1043	6.2913	9.4146	10.3739	-1.16471	0.139987
ENSG00000214783	chr7:44019175-44019175	-1	POLR2J4	5.83289	5.35755	6.61471	6.6865	-0.475338	0.0717907	0.475338	0.0717907							23.6532	19.0844	19.8838	21.1694	-0.309642	0.0903868
ENSG00000132640	chr20:11890723-11890723	1	BTBD3	7.5157	6.9542	9.19476	9.17991	-0.561504	-0.0148478	0.561504	0.0148478							35.5497	17.3261	24.9688	32.9271	-1.03689	0.39915
ENSG00000089327	chr19:35154730-35154730	1	FXYD5	9.52356	9.19967	7.49185	7.71425	-0.32389	0.222392	0.32389	0.222392							27.5703	25.3426	31.1424	20.6511	-0.12155	-0.592661
ENSG00000170631	chr8:144950888-144950888	-1	ZNF16	6.52356	5.83289	6.71425	6.56986	-0.690672	-0.14439	0.690672	0.14439							34.4363	28.1607	30.9353	35.718	-0.290246	0.207401
ENSG00000213020	chr19:52735073-52735073	-1	ZNF611	6.88264	6.49185	6.9542	7.10852	-0.39079	0.154328	0.39079	0.154328							44.9763	48.1937	49.9331	43.6187	0.0996818	-0.195048
ENSG00000170677	chr18:70288901-70288901	1	SOCS6	6.26679	5.90689	6.18982	6.37504	-0.359896	0.185215	0.359896	0.185215							56.9007	48.7855	60.9384	49.4883	-0.221994	-0.300266
ENSG00000109606	chr4:24584550-24584550	-1	DHX15	10.9263	10.403	11.128	11.1497	-0.523284	0.0217528	0.523284	0.0217528							27.5571	19.2916	30.6134	20.5626	-0.514448	-0.574139
ENSG00000180801	chr4:113979727-113979727	-1	ARSJ	6.64386	6	7.07682	6.97728	-0.643856	-0.0995357	0.643856	0.0995357							35.8548	29.6568	51.3333	29.6744	-0.273805	-0.790679
ENSG00000177548	chr16:28936526-28936526	-1	RABEP2	7.09803	6.94251	6.59991	6.98868	-0.155518	0.388772	0.155518	0.388772							11.3921	10.4573	30.0035	9.03898	-0.123526	-1.7309
ENSG00000162063	chr16:2429394-2429394	1	CCNF	8.77479	8.48784	7.94251	8.19967	-0.286947	0.257158	0.286947	0.257158							10.5675	5.97286	13.4702	6.84367	-0.823136	-0.976931
ENSG00000086061	chr9:33025211-33025211	1	DNAJA1	10.9352	10.4594	10.3912	10.4594	-0.475733	0.068188	0.475733	0.068188							19.8849	10.0358	11.1053	14.473	-0.986511	0.382115
ENSG00000168453	chr8:22133384-22133384	-1	HR	8.87958	8.56605	7.74147	7.97154	-0.313529	0.230077	0.313529	0.230077							10.688	9.80229	14.4716	6.45445	-0.124801	-1.16486
ENSG00000157227	chr14:22836557-22836557	1	MMP14	9.11894	9.56796	6.61471	7.60733	0.449015	0.99262	0.449015	0.99262							18.2838	16.8611	25.9293	13.8547	-0.116872	-0.904202
ENSG00000232859	chr17:27894752-27894752	-1	LYRM9	6.33985	6.45943	3.58496	4.24793	0.119582	0.662965	0.119582	0.662965							23.2319	15.8481	22.6314	17.0908	-0.551803	-0.405108
ENSG00000218336	chr4:182143987-182143987	1	TENM3	8.60363	8.0607	0	0	-0.54293	0	0.54293	0							93.5726	56.343	53.1351	81.1015	-0.731851	0.610063
ENSG00000171823	chr12:1594165-1594165	-1	FBXL14	7.8392	7.03342	7.83289	7.56986	-0.805781	-0.263034	0.805781	0.263034							13.7363	4.87821	7.07968	3.94927	-1.49357	-0.842098
ENSG00000168140	chr16:4371848-4371848	1	VASN	7.64386	7.40088	6.50779	6.80735	-0.242977	0.29956	0.242977	0.29956							13.0619	23.2031	26.0542	10.2143	0.828957	-1.35093
ENSG00000135454	chr12:57633355-57633355	-1	B4GALNT1	6.90689	6.76818	5.88264	6.2854	-0.138706	0.402759	0.138706	0.402759							46.4098	20.1284	32.7188	33.4527	-1.20519	0.0320026
ENSG00000070610	chr9:35749228-35749228	-1	GBA2	8.96867	8.67948	8.86419	9.11634	-0.289187	0.252158	0.289187	0.252158							37.9085	32.9679	35.0162	33.3001	-0.20146	-0.0724986
ENSG00000063438	chr5:304176-304176	1	AHRR	4.90689	4.58496	9.58496	9.80413	-0.321928	0.219169	0.321928	0.219169							70.9796	39.0783	67.4511	47.3314	-0.861036	-0.511043
ENSG00000163697	chr4:41216714-41216714	-1	APBB2	9.35094	8.91289	9.28077	9.3837	-0.43805	0.102934	0.43805	0.102934							44.6974	36.5281	44.0235	41.5882	-0.291184	-0.0821018
ENSG00000128311	chr22:37020183-37020183	-1	TST	7.73471	7.31288	8.7879	8.90689	-0.421827	0.118988	0.421827	0.118988							20.7352	9.61024	13.2693	7.47147	-1.10943	-0.82863
ENSG00000156869	chr1:99766631-99766631	-1	FRRS1	5.20945	4.90689	5.2854	5.52356	-0.302563	0.23816	0.302563	0.23816							78.5722	68.4494	74.9658	74.7048	-0.198981	-0.00503078
ENSG00000149927	chr16:30023270-30023270	-1	DOC2A	4.85798	4.85798	3.45943	4	0	0.540568	0	0.540568							49.4797	37.299	53.7211	31.2325	-0.407699	-0.782442
ENSG00000162645	chr1:89150456-89150456	-1	GBP2	4	3.45943	5.12928	5.12928	-0.540568	0	0.540568	0							68.0971	60.3479	77.5425	68.0957	-0.174292	-0.187422
ENSG00000162614	chr1:77888513-77888513	1	NEXN	3	3.45943	1.58496	2.58496	0.459432	1	0.459432	1							39.7131	26.6607	49.5522	38.1916	-0.574901	-0.375693
ENSG00000132623	chr20:9986126-9986126	1	ANKEF1	6.91886	6.89482	7.36632	7.88264	-0.0240455	0.516321	0.0240455	0.516321							28.3116	21.7473	32.2408	23.7728	-0.380557	-0.439574
ENSG00000127080	chr9:92670265-92670265	-1	IPPK	7.53916	7.24793	7.76818	8.01681	-0.291231	0.248624	0.291231	0.248624							56.6676	43.1534	52.0271	48.4633	-0.39305	-0.102372
ENSG00000125779	chr20:3888839-3888839	1	PANK2	9.34873	8.7879	9.41996	9.39874	-0.560826	-0.0212165	0.560826	0.0212165							11.1497	8.53633	12.778	10.2488	-0.385312	-0.318205
ENSG00000214413	chr10:110919274-110919274	-1	BBIP1	7.25739	7	6.85798	7.13955	-0.257388	0.28157	0.257388	0.28157							2.88438	2.10666	3.5789	2.57646	-0.4533	-0.474129
ENSG00000175920	chr4:3463311-3463311	1	DOK7	8.19476	7.70736	8.61471	8.66534	-0.487398	0.0506261	0.487398	0.0506261							15.1978	2.26832	2.18431	16.3931	-2.74417	2.90784
ENSG00000107872	chr10:102419189-102419189	1	FBXL15	5.9542	5.67243	6.6865	6.94251	-0.281771	0.256014	0.281771	0.256014							4.77432	4.72068	5.78577	4.89197	-0.0163012	-0.242094
ENSG00000105613	chr19:12833951-12833951	1	MAST1	4.24793	4.24793	5.67243	6.20945	0	0.537028	0	0.537028							23.9788	12.1814	18.328	19.4976	-0.977078	0.0892487
ENSG00000037042	chr17:42659305-42659305	1	TUBG2	6.76818	6.39232	6.78136	6.94251	-0.375867	0.161155	0.375867	0.161155							38.0589	25.7463	30.0224	27.2434	-0.563869	-0.140135
ENSG00000132694	chr1:157045370-157045370	-1	ARHGEF11	9.10329	8.70736	8.37069	8.51175	-0.395929	0.141065	0.395929	0.141065							9.82388	3.55452	6.6422	6.25486	-1.46664	-0.0866834
ENSG00000172508	chr11:67414968-67414968	1	CARNS1	5.45943	5.2854	4.80735	5.16993	-0.174029	0.36257	0.174029	0.36257							35.0399	23.5662	35.19	22.7737	-0.572279	-0.627798
ENSG00000007392	chr16:229463-229463	-1	LUC7L	8.35315	8.23362	9.47978	9.89633	-0.119527	0.416552	0.119527	0.416552							34.6564	29.9709	35.3545	28.1301	-0.209559	-0.329777
ENSG00000205593	chr22:50327060-50327060	-1	DENND6B	4.85798	4.32193	5	5	-0.536053	0	0.536053	0							30.8663	27.3712	33.3778	36.1982	-0.173376	0.11703
ENSG00000184937	chr11:32435630-32435630	-1	WT1	5.04439	4.85798	6.9542	7.30378	-0.186413	0.349584	0.186413	0.349584							57.5216	44.6556	53.9555	48.2062	-0.365262	-0.162552
ENSG00000125398	chr17:72121020-72121020	1	SOX9	11.3044	11.0934	11.3437	11.6684	-0.210934	0.324701	0.210934	0.324701							0.106291	0.803914	1.11616	0.528207	2.91902	-1.07937
ENSG00000188092	chr1:147928393-147928393	1	GPR89B	6.44294	6.14975	6.35755	6.59991	-0.293196	0.242361	0.293196	0.242361							25.2283	22.4998	22.8904	21.9317	-0.165127	-0.0617238
ENSG00000138744	chr4:75941051-75941051	-1	NAAA	6.59991	6.16993	6.04439	6.14975	-0.429988	0.105353	0.429988	0.105353							23.2087	17.7939	21.8592	17.4368	-0.383284	-0.326106
ENSG00000006607	chr2:241356243-241356243	1	FARP2	8.30834	7.88874	8.40514	8.51964	-0.419596	0.114495	0.419596	0.114495							6.03856	6.64898	10.5276	5.6232	0.138929	-0.904712
ENSG00000188611	chr10:50248610-50248610	-1	ASAH2	5.35755	4.9542	6.85798	6.98868	-0.403356	0.130704	0.403356	0.130704							64.4202	34.1166	41.0663	61.8089	-0.917038	0.589861
ENSG00000119431	chr9:113376999-113376999	-1	HDHD3	6.04439	5.61471	5.32193	5.42626	-0.429684	0.104337	0.429684	0.104337							35.4822	16.866	44.4996	23.7741	-1.07298	-0.904401
ENSG00000165886	chr10:97498868-97498868	1	UBTD1	7.49985	6.89482	6.70044	6.62936	-0.605028	-0.0710831	0.605028	0.0710831							4.371	3.73793	3.58009	2.90646	-0.225725	-0.300735
ENSG00000105447	chr19:48445773-48445773	1	GRWD1	9.55267	9.00562	8.72792	8.71425	-0.547045	-0.0136749	0.547045	0.0136749							53.7572	27.5609	50.9172	48.0646	-0.963834	-0.0831782
ENSG00000008300	chr3:48662915-48662915	-1	CELSR3	9.95128	9.63118	9.9901	10.2033	-0.320108	0.213244	0.320108	0.213244							45.4351	37.8465	41.9314	33.8368	-0.263646	-0.30944
ENSG00000198026	chr20:45972172-45972172	-1	ZNF335	8.39232	7.74147	8.62936	8.51175	-0.65085	-0.117604	0.65085	0.117604							18.8831	14.0672	21.5665	18.042	-0.424753	-0.257428
ENSG00000256045	chrX:55182920-55182920	-1	MTRNR2L10	6.9542	6.94251	8.30834	8.82972	-0.0116818	0.521384	0.0116818	0.521384							58.4372	42.7368	49.5584	58.6628	-0.451408	0.243316
ENSG00000146005	chr5:139795821-139795821	1	PSD2	0	0	9.34873	9.88111	0	0.532386	0	0.532386							36.6295	52.9825	78.6483	20.377	0.532509	-1.94847
ENSG00000007047	chr19:45079288-45079288	1	MARK4	7.13955	7.60733	6.35755	7.35755	0.467779	1	0.467779	1							33.7068	24.0768	31.7706	29.2084	-0.485395	-0.121311
ENSG00000123191	chr13:52011494-52011494	-1	ATP7B	7.80735	7.74147	6.59991	7.06609	-0.0658879	0.466176	0.0658879	0.466176							8.60018	6.94469	10.9422	5.35932	-0.308456	-1.02978
ENSG00000134250	chr1:120069626-120069626	-1	NOTCH2	10.5362	10.115	5.97728	6.08746	-0.421204	0.110183	0.421204	0.110183							55.9269	50.6451	57.6182	64.3404	-0.143121	0.159199
ENSG00000136158	chr13:80340951-80340951	-1	SPRY2	7.57743	7.49185	9.80574	10.2515	-0.0855757	0.445739	0.0855757	0.445739							0.547173	0.888308	0.216916	0.679927	0.699064	1.64824
ENSG00000145014	chr3:194633689-194633689	-1	TMEM44	7.70736	7.59991	7.67948	8.10329	-0.107446	0.423808	0.107446	0.423808							21.6383	19.3258	28.4334	20.0403	-0.16306	-0.504682
ENSG00000134760	chr18:31318089-31318089	1	DSG1	7.01123	6.14975	6.87036	6.53916	-0.86148	-0.331206	0.86148	0.331206							76.1294	74.6158	81.7614	65.9591	-0.0289732	-0.309848
ENSG00000138771	chr4:76435100-76435100	1	SHROOM3	10.8603	10.3805	8.633	8.68299	-0.47985	0.0499994	0.47985	0.0499994							92.5351	69.2366	88.495	84.088	-0.418467	-0.0736952
ENSG00000159921	chr9:36277056-36277056	-1	GNE	7.69349	7.49185	6.55459	6.88264	-0.201634	0.328054	0.201634	0.328054							78.415	72.2943	83.1109	72.5767	-0.117248	-0.195531
ENSG00000111012	chr12:57768986-57768986	-1	CYP27B1	4.58496	4.24793	2.80735	3	-0.337035	0.192645	0.337035	0.192645							19.9314	27.5483	27.9119	16.171	0.466919	-0.787477
ENSG00000196683	chr7:22822852-22822852	-1	TOMM7	9.10329	8.49985	8.32643	8.25267	-0.603442	-0.0737641	0.603442	0.0737641							46.1855	35.5699	35.4316	39.4719	-0.376783	0.155789
ENSG00000161996	chr16:649311-649311	1	WDR90	7.93074	7.46761	8.66534	8.73132	-0.463132	0.0659831	0.463132	0.0659831							58.1815	48.3888	58.5118	43.7548	-0.265889	-0.419287
ENSG00000144026	chr2:95165413-95165413	-1	ZNF514	8.29462	8.33092	7.94251	8.50779	0.0362961	0.56528	0.0362961	0.56528							24.5641	19.4092	28.9159	21.5564	-0.33981	-0.42375
ENSG00000107201	chr9:32526324-32526324	-1	DDX58	6.08746	5.90689	5.45943	5.80735	-0.180572	0.347923	0.180572	0.347923							30.3382	20.4374	33.677	26.2269	-0.569923	-0.360719
ENSG00000125611	chr2:112584240-112584240	1	CHCHD5	6.16993	5.24793	6.06609	5.67243	-0.921997	-0.393664	0.921997	0.393664							43.7414	19.3603	26.9436	39.1219	-1.1759	0.538034
ENSG00000018408	chr3:149736714-149736714	-1	WWTR1	9.19229	9.20457	6.26679	6.80735	0.0122783	0.540568	0.0122783	0.540568							53.1121	28.148	42.8434	34.7355	-0.916008	-0.302664
ENSG00000073712	chr14:52952435-52952435	-1	FERMT2	8.00562	7.96	6.18982	6.67243	-0.0456226	0.482601	0.0456226	0.482601							7.18404	4.77734	7.09251	5.56863	-0.588589	-0.348975
ENSG00000176244	chr10:15088776-15088776	-1	ACBD7	7.70736	7.56224	7.30378	7.6865	-0.145117	0.38272	0.145117	0.38272							43.323	35.9507	40.7579	42.0784	-0.269114	0.0460001
ENSG00000105732	chr19:42068477-42068477	1	ZNF574	7.59991	7.18982	6.72792	6.84549	-0.410088	0.11757	0.410088	0.11757							59.8944	37.6694	43.2006	46.1269	-0.669029	0.0945555
ENSG00000132004	chr19:12696643-12696643	-1	FBXW9	5.08746	4.16993	6.83289	6.44294	-0.917538	-0.389947	0.917538	0.389947							34.8403	28.8501	36.8777	32.8703	-0.272178	-0.165965
ENSG00000019144	chr11:118606440-118606440	1	PHLDB1	10.8803	10.6421	9.36413	9.65284	-0.238297	0.28871	0.238297	0.28871							23.7468	17.7976	21.5918	18.5858	-0.416049	-0.216287
ENSG00000185252	chr22:20394115-20394115	1	ZNF74	6.76818	6.56986	8.01123	8.33985	-0.198329	0.328623	0.198329	0.328623							53.6075	54.295	64.2203	41.735	0.0183849	-0.621771
ENSG00000147604	chr8:73295789-73295789	-1	RPL7	12.2615	12.1293	13.2887	13.6833	-0.132224	0.394602	0.132224	0.394602							3.34983	1.45579	2.37226	2.59902	-1.20228	0.131704
ENSG00000272145	chr1:40692066-40692066	-1	NFYC-AS1	4.52356	4.70044	5.12928	5.83289	0.176878	0.703607	0.176878	0.703607							6.12478	4.222	8.95542	5.22085	-0.536731	-0.778477
ENSG00000169750	chr17:82031624-82031624	1	RAC3	6.71425	6.55459	6.74147	7.10852	-0.159657	0.367057	0.159657	0.367057							27.4046	14.0742	28.0278	22.0653	-0.961369	-0.345077
ENSG00000162613	chr1:77979110-77979110	-1	FUBP1	12.2	11.381	11.8138	11.5211	-0.818977	-0.292672	0.818977	0.292672							3.60123	1.739	2.15736	3.55369	-1.05023	0.720055
ENSG00000137075	chr9:36487548-36487548	-1	RNF38	8.25267	8.19967	7.19967	7.67243	-0.0529931	0.472753	0.0529931	0.472753							4.35066	3.52472	3.58174	4.02604	-0.303725	0.168699
ENSG00000099960	chr22:21032840-21032840	-1	SLC7A4	6.65821	4.9542	6.42626	5.24793	-1.70402	-1.17834	1.70402	1.17834							51.0706	40.5238	50.7061	39.9246	-0.333723	-0.344881
ENSG00000184083	chrX:54183281-54183281	-1	FAM120C	7.13955	6.58496	7.65105	7.62205	-0.554589	-0.0289999	0.554589	0.0289999							20.8049	12.1738	20.7588	17.4634	-0.77314	-0.249387
ENSG00000213904	chr19:42397128-42397128	1	LIPE-AS1	5.24793	5.04439	4.58496	4.90689	-0.203533	0.321928	0.203533	0.321928							40.1464	29.1776	36.9545	30.4256	-0.460408	-0.280463
ENSG00000100336	chr22:36204840-36204840	-1	APOL4	6.08746	5.75489	6.80735	7	-0.332575	0.192645	0.332575	0.192645							85.5734	72.913	80.804	77.8662	-0.230987	-0.0534284
ENSG00000175073	chr8:66667217-66667217	-1	VCPIP1	7.7211	7.50779	7.78136	8.09276	-0.213305	0.311397	0.213305	0.311397							20.4302	16.2026	19.8368	19.8227	-0.334477	-0.00102211
ENSG00000196074	chr20:59933655-59933655	-1	SYCP2	7.40088	7.60733	6.55459	7.2854	0.206451	0.730813	0.206451	0.730813							71.6224	52.6935	64.5931	49.7889	-0.442784	-0.375555
ENSG00000181163	chr5:171387116-171387116	1	NPM1	14.2091	13.685	14.2091	14.2091	-0.524181	0	0.524181	0							18.0672	14.2483	15.5627	13.7809	-0.34258	-0.175427
ENSG00000143631	chr1:152325203-152325203	-1	FLG	6.10852	5	4.58496	4	-1.10852	-0.584963	1.10852	0.584963							87.351	32.8758	35.5847	82.6705	-1.4098	1.21611
ENSG00000135083	chr5:160345396-160345396	-1	CCNJL	7.93664	7.57743	7.30378	7.46761	-0.359209	0.163825	0.359209	0.163825							35.6919	24.8961	34.6366	28.8563	-0.519677	-0.263413
ENSG00000168172	chr8:42896932-42896932	1	HOOK3	8.49185	8.32643	8.0607	8.41785	-0.165424	0.357157	0.165424	0.357157							3.88446	2.58065	2.99209	2.27633	-0.589983	-0.394446
ENSG00000230606	chr2:97433527-97433527	-1	AC159540.1	6.71425	6.6865	6.53916	7.03342	-0.027745	0.494264	0.027745	0.494264							98.4615	48.0769	72.0837	66.4686	-1.03422	-0.116999
ENSG00000012171	chr3:50267558-50267558	1	SEMA3B	9.93369	9.89482	9.63844	10.1215	-0.0388729	0.483098	0.0388729	0.483098							30.1352	17.608	27.7529	17.1488	-0.775219	-0.694529
ENSG00000196586	chr6:75749192-75749192	1	MYO6	8.11894	8.25739	9.29002	9.94983	0.138447	0.659808	0.138447	0.659808							55.276	46.6253	54.4909	51.6114	-0.24554	-0.0783263
ENSG00000141642	chr18:50967991-50967991	1	ELAC1	5.04439	4.58496	4.52356	4.58496	-0.459432	0.0614005	0.459432	0.0614005							29.6186	24.5348	28.6001	17.8287	-0.271672	-0.681817
ENSG00000088367	chr20:36091504-36091504	1	EPB41L1	10.1228	9.90839	6.53916	6.84549	-0.214435	0.306331	0.214435	0.306331							23.612	20.466	24.6278	19.7547	-0.206291	-0.318091
ENSG00000109790	chr4:39045039-39045039	1	KLHL5	12.263	11.7524	8.17493	8.18488	-0.510595	0.00994966	0.510595	0.00994966							45.4675	29.3879	40.4574	41.4236	-0.629616	0.0340519
ENSG00000100105	chr22:31346232-31346232	-1	PATZ1	8.14975	7.94837	7.40939	7.72792	-0.20138	0.31853	0.20138	0.31853							25.1629	10.8976	23.9167	19.9641	-1.20729	-0.260606
ENSG00000269743	chrX:104157027-104157027	-1	SLC25A53	5.75489	5.39232	6.44294	6.59991	-0.36257	0.156969	0.36257	0.156969							30.0345	25.0617	25.5478	26.3887	-0.261133	0.0467248
ENSG00000160352	chr19:21082159-21082159	1	ZNF714	7.54689	7.09803	7.49985	7.56986	-0.448862	0.0700097	0.448862	0.0700097							54.0762	48.241	51.6985	55.3315	-0.164733	0.0979774
ENSG00000066422	chr3:101677495-101677495	-1	ZBTB11	8.3966	8.10329	8.51964	8.74483	-0.293317	0.225198	0.293317	0.225198							16.6146	8.07029	11.1327	11.2384	-1.04176	0.0136345
ENSG00000077380	chr2:171687409-171687409	1	DYNC1I2	11.3253	11.163	10.1762	10.5324	-0.162285	0.356183	0.162285	0.356183							13.8433	10.7912	11.9556	13.2462	-0.359338	0.147883
ENSG00000083857	chr4:186726722-186726722	-1	FAT1	11.3219	10.9607	10.7665	10.9233	-0.361202	0.156799	0.361202	0.156799							0.194502	0.826805	0.918391	2.03452	2.08776	1.1475
ENSG00000238045	chr16:29821252-29821252	-1	PAGR1	5.97728	5.08746	6.04439	5.67243	-0.889817	-0.371969	0.889817	0.371969							15.4284	18.8829	15.6192	13.1974	0.291494	-0.243073
ENSG00000101311	chr20:6123544-6123544	-1	FERMT1	9.18982	8.55842	9.73978	9.62571	-0.631404	-0.114072	0.631404	0.114072							27.1801	23.7486	28.9459	24.2296	-0.19471	-0.256586
ENSG00000234509	chr21:31659500-31659500	-1	AP000253.1	5.61471	5.12928	5.49185	5.52356	-0.485427	0.0317089	0.485427	0.0317089							16.2534	12.6383	20.2086	13.838	-0.36293	-0.546329
ENSG00000161036	chr7:102464929-102464929	1	LRWD1	9.15228	9.02791	7.60733	8	-0.124379	0.39267	0.124379	0.39267							22.7182	15.7135	21.7788	16.0789	-0.531846	-0.437755
ENSG00000156639	chr6:37819499-37819499	1	ZFAND3	9.08481	8.79766	8.94544	9.17493	-0.287147	0.229482	0.287147	0.229482							10.4914	9.77709	12.9373	10.2908	-0.101731	-0.330188
ENSG00000178814	chr8:144063832-144063832	-1	OPLAH	6.42626	6.32193	7.02237	7.43463	-0.104337	0.41226	0.104337	0.41226							59.2439	37.721	52.8228	40.5814	-0.6513	-0.380339
ENSG00000100142	chr22:37952607-37952607	1	POLR2F	8.69	8.15482	8.28077	8.26209	-0.53518	-0.0186759	0.53518	0.0186759							28.8336	18.149	18.4645	19.3315	-0.667862	0.0661997
ENSG00000249307	chr4:78971748-78971748	1	LINC01088	7.10852	7.13955	6.50779	7.05528	0.0310269	0.547488	0.0310269	0.547488							55.8174	48.4887	55.8884	57.1141	-0.203067	0.0312969
ENSG00000146707	chr7:76627261-76627261	-1	POMZP3	6.58496	5.88264	6.50779	6.32193	-0.702319	-0.185867	0.702319	0.185867							23.9248	15.0416	25.8576	23.2245	-0.66955	-0.15494
ENSG00000068079	chr17:43006725-43006725	1	IFI35	6.82018	6.30378	5.16993	5.16993	-0.516398	0	0.516398	0							82.3888	56.8178	77.5013	68.3375	-0.536106	-0.181543
ENSG00000116874	chr1:119140671-119140671	-1	WARS2	6.30378	5.93074	7.26679	7.40939	-0.373043	0.142604	0.373043	0.142604							11.2224	5.85	8.92958	8.38167	-0.93987	-0.0913543
ENSG00000127415	chr4:986997-986997	1	IDUA	5.39232	5.04439	6.02237	6.18982	-0.347923	0.167457	0.347923	0.167457							40.6324	31.5934	36.6553	29.3783	-0.363006	-0.319268
ENSG00000068001	chr3:50322906-50322906	-1	HYAL2	10.2082	9.87344	8.43045	8.61102	-0.33479	0.180572	0.33479	0.180572							24.1472	5.55192	10.3024	13.5364	-2.1208	0.393856
ENSG00000134245	chr1:112466541-112466541	1	WNT2B	4.39232	4.24793	5.35755	5.72792	-0.14439	0.370368	0.14439	0.370368							45.9339	36.4083	49.9181	36.2765	-0.335293	-0.460529
ENSG00000099338	chr19:38335775-38335775	1	CATSPERG	4.32193	3.80735	2.32193	2.32193	-0.514573	0	0.514573	0							17.0774	18.2755	23.4976	12.2807	0.0978196	-0.936125
ENSG00000105810	chr7:92836594-92836594	-1	CDK6	8.85487	8.60733	11.5469	11.8138	-0.247538	0.266887	0.247538	0.266887							0.710019	1.13942	0.384549	0.804148	0.682367	1.06429
ENSG00000165238	chr9:93184916-93184916	1	WNK2	7.55459	7.29462	9.79279	10.0471	-0.259968	0.254334	0.259968	0.254334							24.7231	9.87813	20.7408	9.13221	-1.32355	-1.18343
ENSG00000050327	chr7:144355288-144355288	1	ARHGEF5	10.4635	10.1072	10.4564	10.6138	-0.356307	0.157435	0.356307	0.157435							59.5956	58.0598	67.0496	45.998	-0.0376652	-0.54366
ENSG00000139131	chr12:32755902-32755902	-1	YARS2	7.74147	7.01123	8.19967	7.98299	-0.73024	-0.216679	0.73024	0.216679							16.1969	7.35675	9.56553	11.4412	-1.13857	0.258327
ENSG00000203993	chr9:137618906-137618906	-1	ARRDC1-AS1	7.10852	6.39232	6.62936	6.42626	-0.716207	-0.203092	0.716207	0.203092							12.9023	7.6743	16.2383	9.54578	-0.749524	-0.766462
ENSG00000086544	chr19:40717103-40717103	1	ITPKC	7.41785	7	6.45943	6.55459	-0.417853	0.0951572	0.417853	0.0951572							0.77658	0.0640769	0.0985517	0.692516	-3.59926	2.8129
ENSG00000112343	chr6:25962802-25962802	1	TRIM38	6.87036	6.35755	6.6865	6.6865	-0.512813	0	0.512813	0							36.116	25.595	35.2976	25.4872	-0.496776	-0.469797
ENSG00000101194	chr20:62952647-62952647	1	SLC17A9	9.27612	8.6865	9.93369	9.85643	-0.589624	-0.0772651	0.589624	0.0772651							29.9722	23.3538	29.4459	25.1055	-0.359972	-0.230064
ENSG00000115107	chr2:119223831-119223831	1	STEAP3	6.55459	5.88264	6.9542	6.79442	-0.671946	-0.15978	0.671946	0.15978							23.2836	13.2478	21.8778	17.1455	-0.813556	-0.351639
ENSG00000131697	chr1:5992473-5992473	-1	NPHP4	6.30378	6.2854	7.65105	8.14466	-0.0183785	0.493607	0.0183785	0.493607							15.9301	8.67503	15.8076	9.13689	-0.876815	-0.790844
ENSG00000165282	chr9:35096601-35096601	-1	PIGO	9.13955	8.69697	8.25267	8.32193	-0.442584	0.0692627	0.442584	0.0692627							40.4001	31.7822	37.2825	35.4577	-0.346136	-0.0723976
ENSG00000176155	chr17:82212830-82212830	-1	CCDC57	8.75822	8.2854	9.71768	9.75656	-0.472821	0.0388799	0.472821	0.0388799							33.5678	30.548	31.0207	28.9267	-0.135997	-0.10083
ENSG00000139438	chr12:109714228-109714228	1	FAM222A	7.2854	7.06609	5.85798	6.14975	-0.219313	0.291766	0.219313	0.291766							54.6417	39.4704	52.7313	43.1892	-0.469231	-0.28799
ENSG00000188215	chr16:20900384-20900384	-1	DCUN1D3	9.11634	8.92481	7.89482	8.21432	-0.191531	0.319501	0.191531	0.319501							49.3345	38.3883	39.7375	34.199	-0.361929	-0.216548
ENSG00000214944	chr5:73626158-73626158	1	ARHGEF28	6.87036	6.44294	6.65821	6.74147	-0.427421	0.0832555	0.427421	0.0832555							57.278	50.6001	61.9995	51.1432	-0.17884	-0.277713
ENSG00000113790	chr3:185281990-185281990	-1	EHHADH	7.52356	7.6865	6.20945	6.88264	0.162939	0.67319	0.162939	0.67319							39.1945	36.4124	38.2299	35.9058	-0.10622	-0.0904847
ENSG00000064300	chr17:49495293-49495293	1	NGFR	12.7074	12.1972	3.45943	3.45943	-0.510142	0	0.510142	0							9.11275	10.302	13.7491	6.52404	0.176968	-1.0755
ENSG00000132329	chr2:237858893-237858893	1	RAMP1	5.97728	5.61471	6.02237	6.16993	-0.36257	0.147557	0.36257	0.147557							18.3833	10.2842	17.0561	9.75262	-0.837969	-0.806425
ENSG00000172456	chr1:59296638-59296638	1	FGGY	4	3.45943	7.90087	7.87036	-0.540568	-0.0305021	0.540568	0.0305021							58.1016	32.6341	56.6914	52.0412	-0.832199	-0.123475
ENSG00000104859	chr19:45039040-45039040	1	CLASRP	8.05528	7.69349	8.3443	8.49185	-0.361795	0.147557	0.361795	0.147557							49.1428	37.2952	47.0217	41.2838	-0.397991	-0.187751
ENSG00000168038	chr3:41962430-41962430	-1	ULK4	7.25739	6.90689	5.42626	5.58496	-0.350497	0.158698	0.350497	0.158698							17.4357	14.4524	24.0072	14.5226	-0.270737	-0.725172
ENSG00000185219	chr3:44477670-44477670	-1	ZNF445	8.77479	8.3966	8.3966	8.52748	-0.378182	0.130872	0.378182	0.130872							71.6389	66.6694	70.4369	70.4038	-0.103718	-0.000676729
ENSG00000066279	chr1:197146694-197146694	-1	ASPM	12.042	11.6425	10.9986	11.1079	-0.399498	0.10928	0.399498	0.10928							45.4252	42.8042	44.8768	41.3589	-0.0857402	-0.117772
ENSG00000131016	chr6:151239999-151239999	1	AKAP12	11.056	10.2432	10.3083	10.0042	-0.812786	-0.304119	0.812786	0.304119							72.3736	55.95	66.763	66.6018	-0.371326	-0.00348868
ENSG00000117020	chr1:243851079-243851079	-1	AKT3	8.12928	7.96	7.2384	7.57743	-0.169281	0.339024	0.169281	0.339024							72.2156	62.9729	70.4506	70.8857	-0.19758	0.0088833
ENSG00000145632	chr5:58460260-58460260	-1	PLK2	8.3443	7.45943	6.20945	5.83289	-0.884864	-0.376563	0.884864	0.376563							3.78558	2.86976	4.03183	2.60586	-0.399586	-0.629673
ENSG00000110844	chr12:49568218-49568218	1	PRPF40B	7.6865	7.39232	7.10852	7.32193	-0.294183	0.213404	0.294183	0.213404							45.169	31.131	40.3783	38.1617	-0.536982	-0.0814563
ENSG00000082516	chr5:154938209-154938209	-1	GEMIN5	9.5216	8.98299	8.13955	8.10852	-0.538607	-0.0310269	0.538607	0.0310269							33.2552	22.5201	31.9906	26.4368	-0.562368	-0.275103
ENSG00000167615	chr19:54448887-54448887	1	LENG8	10.7871	10.2082	11.4507	11.3794	-0.578852	-0.0713174	0.578852	0.0713174							13.7037	9.54361	11.2552	10.9771	-0.521954	-0.0360992
ENSG00000117620	chr1:99969789-99969789	1	SLC35A3	7.53138	7.42626	7.39232	7.79442	-0.105117	0.402098	0.105117	0.402098							20.2471	16.9727	37.7446	18.7067	-0.254495	-1.01272
ENSG00000257704	chr19:47274453-47274453	1	INAFM1	6.06609	5.49185	4.45943	4.39232	-0.574236	-0.0671142	0.574236	0.0671142							11.6051	10.6371	18.3492	8.39726	-0.125645	-1.12772
ENSG00000105556	chr19:344807-344807	-1	MIER2	7.11894	6.79442	6.97728	7.15987	-0.324525	0.182591	0.324525	0.182591							36.5073	21.4042	21.4129	20.553	-0.770291	-0.059133
ENSG00000159917	chr19:44305046-44305046	-1	ZNF235	5.16993	5.08746	5.24793	5.67243	-0.0824622	0.424498	0.0824622	0.424498							38.2666	32.1709	32.5535	34.6361	-0.250331	0.089463
ENSG00000259305	chr8:123274487-123274487	-1	ZHX1-C8orf76	4.64386	4.45943	3.58496	3.90689	-0.184425	0.321928	0.184425	0.321928							96.5489	90.4029	97.4474	91.285	-0.0948917	-0.0942454
ENSG00000119547	chr18:57435685-57435685	1	ONECUT2	5.12928	5.2854	6.30378	6.96578	0.156119	0.662004	0.156119	0.662004							39.3007	11.6255	32.6347	27.6562	-1.75726	-0.238804
ENSG00000181458	chr3:100492619-100492619	1	TMEM45A	9.52943	9.25503	9.54496	9.77643	-0.274402	0.231469	0.274402	0.231469							28.5641	22.8478	29.4827	23.5972	-0.322145	-0.321256
ENSG00000112159	chr6:89819723-89819723	-1	MDN1	9.82337	9.3443	10.7398	10.7665	-0.479071	0.0267483	0.479071	0.0267483							29.2452	18.0873	20.8824	24.9337	-0.693224	0.255808
ENSG00000186086	chr1:108375799-108375799	1	NBPF6	4.85798	3.70044	6.78136	6.12928	-1.15754	-0.652077	1.15754	0.652077							95.8696	90.0208	98.4962	90.6024	-0.0908139	-0.120519
ENSG00000174365	chr20:38446578-38446578	1	SNHG11	5.93074	5.08746	6.50779	6.16993	-0.843274	-0.33787	0.843274	0.33787							35.808	24.2027	28.4585	31.2977	-0.565116	0.137199
ENSG00000120057	chr10:97771952-97771952	-1	SFRP5	7.56986	7.35755	5.32193	5.61471	-0.212304	0.292782	0.212304	0.292782							12.3595	8.98887	12.8942	9.73722	-0.459406	-0.40514
ENSG00000127920	chr7:93921699-93921699	1	GNG11	6.2854	5.78136	0	0	-0.504043	0	0.504043	0							48.6116	51.8111	59.6442	41.0868	0.0919582	-0.537708
ENSG00000118058	chr11:118436490-118436490	1	KMT2A	10.9972	10.4157	10.8773	10.7993	-0.581438	-0.0780025	0.581438	0.0780025							0.895421	0.375279	1.18258	1.27698	-1.2546	0.110791
ENSG00000159459	chr15:43106113-43106113	-1	UBR1	8.224	7.86419	8.9571	9.10066	-0.359816	0.14356	0.359816	0.14356							24.6932	12.3888	23.5707	18.7749	-0.995075	-0.328191
ENSG00000261150	chr8:143878464-143878464	-1	EPPK1	7.72792	8.5812	7.56224	8.91886	0.85328	1.35662	0.85328	1.35662				Tet2CD upregulated genes in 620		Tet2CD only upregulated in 620	72.1637	42.7813	68.7869	37.0533	-0.754292	-0.892531
ENSG00000204116	chrX:73563200-73563200	1	CHIC1	6.79442	6.65821	7.17991	7.54689	-0.136204	0.366985	0.136204	0.366985							28.2993	22.8287	24.5376	26.6253	-0.309922	0.117801
ENSG00000198805	chr14:20468954-20468954	1	PNP	8.75154	8.32643	9.08746	9.16491	-0.425115	0.0774441	0.425115	0.0774441							26.8685	23.5462	26.901	26.7839	-0.190417	-0.00629123
ENSG00000182578	chr5:150113372-150113372	-1	CSF1R	0	1.58496	2	4.08746	1.58496	2.08746	1.58496	2.08746			Tet2CD upregulated genes in 480	Tet2CD upregulated genes in 620			83.5294	57.7953	69.4143	65.4752	-0.531333	-0.0842833
ENSG00000150893	chr13:38687129-38687129	1	FREM2	4.08746	3.16993	2	1.58496	-0.917538	-0.415037	0.917538	0.415037							56.9348	51.7467	51.7733	51.6768	-0.137844	-0.00269337
ENSG00000280734	chr13:99499306-99499306	-1	LINC01232	6.67243	6.16993	7.45121	7.45121	-0.5025	0	0.5025	0							37.9506	30.5007	34.9695	31.9151	-0.315282	-0.131858
ENSG00000197279	chr6:28080975-28080975	1	ZNF165	6.49185	6.42626	5.08746	5.52356	-0.0655883	0.436099	0.0655883	0.436099							20.9558	17.4819	20.9445	20.9098	-0.26149	-0.00239026
ENSG00000130066	chrX:23783173-23783173	1	SAT1	10.2715	10.2058	12.0841	12.5201	-0.0656698	0.435984	0.0656698	0.435984							14.7372	7.65309	11.4218	6.58504	-0.945345	-0.794521
ENSG00000176973	chr11:65572349-65572349	1	FAM89B	7.14975	7.04439	5.83289	6.22882	-0.105353	0.395929	0.105353	0.395929							17.9607	12.4581	18.2145	11.3927	-0.527767	-0.676982
ENSG00000104611	chr8:19313617-19313617	1	SH2D4A	9.31515	9.20212	6.90689	7.29462	-0.113026	0.38773	0.113026	0.38773							14.1641	7.56821	17.2455	8.82177	-0.90421	-0.967079
ENSG00000167770	chr11:63985853-63985853	1	OTUB1	9.88722	9.37504	9.9263	9.91439	-0.512181	-0.0119109	0.512181	0.0119109							44.808	31.8132	41.4379	30.7051	-0.494132	-0.432474
ENSG00000187764	chr9:89498130-89498130	-1	SEMA4D	8.93074	8.75489	6.94251	7.26679	-0.17585	0.324272	0.17585	0.324272							70.1721	55.4463	69.0471	55.4448	-0.339807	-0.316529
ENSG00000204519	chr19:57681969-57681969	1	ZNF551	7.2384	6.52356	7.02237	6.80735	-0.714843	-0.215013	0.714843	0.215013							36.328	36.6484	41.3256	36.7777	0.0126677	-0.168204
ENSG00000165526	chr11:126211692-126211692	-1	RPUSD4	8.56605	8.15987	9.26209	9.35535	-0.406183	0.0932563	0.406183	0.0932563							13.6722	8.08421	11.0043	9.54921	-0.758063	-0.204607
ENSG00000099282	chr10:69451473-69451473	1	TSPAN15	7.15987	6.84549	9.37069	9.55459	-0.314381	0.183901	0.314381	0.183901							36.7835	19.0977	31.1156	26.6544	-0.945662	-0.223263
ENSG00000162676	chr1:92486876-92486876	-1	GFI1	4.9542	4.9542	6.40939	6.90689	0	0.4975	0	0.4975							7.81191	6.54685	8.028	5.43192	-0.254873	-0.563578
ENSG00000146243	chr6:78867472-78867472	1	IRAK1BP1	6.16993	5.67243	6.72792	6.72792	-0.4975	0	0.4975	0							62.5526	59.7742	67.3231	60.5498	-0.0655464	-0.152981
ENSG00000197283	chr6:33420070-33420070	1	SYNGAP1	6.71425	6.40939	6.71425	6.90689	-0.304855	0.192645	0.304855	0.192645							46.208	37.5495	44.713	45.4735	-0.299349	0.0243303
ENSG00000250021	chr15:89912882-89912882	-1	C15orf38-AP3S2	7.5157	6.97728	7.47573	7.43463	-0.53842	-0.0411052	0.53842	0.0411052							16.1911	8.78965	16.9291	10.0319	-0.881323	-0.754915
ENSG00000196562	chr20:47786616-47786616	-1	SULF2	10.0993	10.0182	9.5812	9.99718	-0.0811476	0.415979	0.0811476	0.415979							8.98177	13.4233	13.1074	7.36888	0.579669	-0.830869
ENSG00000113119	chr5:140639427-140639427	1	TMCO6	7.06609	6.35755	7.33092	7.11894	-0.708537	-0.211976	0.708537	0.211976							46.6451	33.7792	42.8561	36.6374	-0.465589	-0.226184
ENSG00000232931	chr2:95816215-95816215	-1	LINC00342	5.45943	5.2854	6.16993	6.49185	-0.174029	0.321928	0.174029	0.321928							81.8243	72.6509	74.4196	76.185	-0.171548	0.0338236
ENSG00000139718	chr12:121804180-121804180	1	SETD1B	8.55842	7.82655	8.01123	7.77479	-0.731872	-0.23644	0.731872	0.23644							2.24095	0.639127	0.337797	0.771345	-1.80993	1.19122
ENSG00000101210	chr20:63499315-63499315	-1	EEF1A2	10.314	9.80252	10.7406	10.7245	-0.5115	-0.0161102	0.5115	0.0161102							29.1087	20.2798	37.3311	26.2229	-0.521406	-0.509547
ENSG00000163703	chr3:9933822-9933822	1	CRELD1	5.93074	5.93074	7.04439	7.53916	0	0.494765	0	0.494765							19.5425	6.41341	15.4738	13.1401	-1.60745	-0.235851
ENSG00000169228	chr5:177303744-177303744	-1	RAB24	8.25267	7.97154	7.55459	7.76818	-0.281122	0.213595	0.281122	0.213595							18.157	10.1174	18.3668	9.71962	-0.843689	-0.91813
ENSG00000206195	chr22:15784959-15784959	1	DUXAP8	7.56224	7.24793	9.92333	10.1033	-0.314315	0.17996	0.314315	0.17996							53.1525	17.6253	23.9254	47.2201	-1.59249	0.980857
ENSG00000146828	chr7:100826820-100826820	1	SLC12A9	8.87036	9.04712	6.24793	6.91886	0.176759	0.670936	0.176759	0.670936							25.3383	17.7459	27.5056	20.8441	-0.51383	-0.400084
ENSG00000142677	chr1:24143121-24143121	-1	IL22RA1	6.14975	6.02237	5.24793	5.61471	-0.127379	0.366782	0.127379	0.366782							65.5114	47.8339	61.6063	48.1132	-0.453711	-0.356645
ENSG00000069812	chr1:6424670-6424670	-1	HES2	5.83289	5.80735	6.18982	6.65821	-0.0255351	0.468387	0.0255351	0.468387							21.3352	6.7668	8.49202	6.17573	-1.65669	-0.459498
ENSG00000104886	chr19:2237704-2237704	-1	PLEKHJ1	8.89178	8.32643	8.82655	8.75489	-0.565354	-0.071661	0.565354	0.071661							17.4836	6.32498	10.0541	12.0819	-1.46687	0.265059
ENSG00000059588	chr1:234479103-234479103	-1	TARBP1	8.51175	8.55842	9.87344	10.4136	0.0466681	0.540184	0.0466681	0.540184							8.62078	6.28933	7.79559	7.32791	-0.454912	-0.0892555
ENSG00000133731	chr8:81686693-81686693	-1	IMPA1	7.2854	6.9542	8.02791	8.18982	-0.331206	0.161919	0.331206	0.161919							40.1668	36.2616	41.4178	36.3028	-0.14756	-0.190171
ENSG00000272047	chr6:158168352-158168352	1	GTF2H5	7.33092	7.07682	7.56224	7.8009	-0.254101	0.238657	0.254101	0.238657							14.7353	12.1465	15.5968	12.6981	-0.278736	-0.296631
ENSG00000134262	chr1:113905201-113905201	-1	AP4B1	7.9542	7.54689	7.35755	7.44294	-0.407302	0.0853915	0.407302	0.0853915							25.0976	21.9075	26.1625	23.9321	-0.196124	-0.128552
ENSG00000147439	chr8:22669148-22669148	-1	BIN3	7.74819	7.53138	8.15482	8.43045	-0.216811	0.275634	0.216811	0.275634							46.2925	29.0448	37.8668	39.1232	-0.672497	0.0470921
ENSG00000164164	chr4:145180161-145180161	-1	OTUD4	9.57932	9.24793	9.33539	9.49586	-0.331388	0.160465	0.331388	0.160465							7.34824	3.89519	6.82997	4.81325	-0.915706	-0.504869
ENSG00000103253	chr16:726936-726936	1	HAGHL	6.6865	6.30378	8.12928	8.2384	-0.38272	0.109122	0.38272	0.109122							15.0226	7.35318	15.3535	9.63311	-1.03069	-0.672494
ENSG00000170190	chr17:75087727-75087727	1	SLC16A5	8	7.79442	8.8392	9.12412	-0.205584	0.284918	0.205584	0.284918							36.9067	21.5859	31.9342	23.2763	-0.773796	-0.456241
ENSG00000120868	chr12:98645141-98645141	1	APAF1	8.09276	7.80735	7.46761	7.67243	-0.285402	0.20482	0.285402	0.20482							37.6556	28.0092	35.7761	30.7629	-0.426966	-0.217805
ENSG00000232838	chr20:18137873-18137873	1	PET117	6.82018	6.26679	7.12928	7.06609	-0.553392	-0.0631938	0.553392	0.0631938							7.42266	5.31204	9.22066	7.06679	-0.482669	-0.383816
ENSG00000124608	chr6:44313326-44313326	-1	AARS2	7.63662	7.2384	7.83289	7.92481	-0.39822	0.0919225	0.39822	0.0919225							30.68	25.0306	25.8863	27.8489	-0.293605	0.105433
ENSG00000162302	chr11:64359148-64359148	1	RPS6KA4	9.75489	9.24793	8.41363	8.3966	-0.50696	-0.0170231	0.50696	0.0170231							36.0224	25.4614	38.3633	25.851	-0.500584	-0.569508
ENSG00000129451	chr19:51020175-51020175	-1	KLK10	7.04439	5.55459	2	1	-1.48981	-1	1.48981	1							17.2395	13.3912	17.404	12.1114	-0.364431	-0.523046
ENSG00000123094	chr12:25959029-25959029	1	RASSF8	9.07682	8.9629	5.20945	5.58496	-0.11392	0.375509	0.11392	0.375509							55.3187	29.6611	33.5861	53.0103	-0.899199	0.658411
ENSG00000198589	chr4:151015727-151015727	-1	LRBA	11.3652	11.0947	12.0828	12.3015	-0.270491	0.218682	0.270491	0.218682							7.98308	6.36117	8.80081	6.08443	-0.327652	-0.532515
ENSG00000180667	chr1:207052980-207052980	-1	YOD1	7.64386	7.34873	7.49985	7.69349	-0.295128	0.193641	0.295128	0.193641							13.5255	14.3435	15.5054	9.99916	0.0847144	-0.63289
ENSG00000253710	chr13:52012398-52012398	1	ALG11	7.34873	7.07682	6.79442	7.01123	-0.271913	0.216811	0.271913	0.216811							6.45838	5.5846	9.10979	3.83493	-0.209719	-1.24822
ENSG00000115526	chr2:100417656-100417656	-1	CHST10	6.65821	6.16993	0	0	-0.488286	0	0.488286	0							49.9012	57.1111	59.58	46.705	0.194698	-0.351252
ENSG00000198929	chr1:162069774-162069774	1	NOS1AP	5.16993	4.45943	4.39232	4.16993	-0.710493	-0.222392	0.710493	0.222392							40.9194	37.3715	43.2768	38.2488	-0.130848	-0.178179
ENSG00000183474	chr5:69560208-69560208	1	GTF2H2C	7.65821	7.27612	8.43045	8.53528	-0.382087	0.104823	0.382087	0.104823							26.9708	17.8649	18.2846	19.3866	-0.594265	0.084432
ENSG00000205903	chr7:6637322-6637322	1	ZNF316	9.54496	9.20945	9.17742	9.32867	-0.335511	0.151255	0.335511	0.151255							19.6691	16.8167	18.7	16.4261	-0.226036	-0.187052
ENSG00000128512	chr7:112206411-112206411	-1	DOCK4	8.31288	7.90087	7.40939	7.48382	-0.412016	0.0744248	0.412016	0.0744248							38.0063	30.1122	40.8065	36.1808	-0.335891	-0.173576
ENSG00000161513	chr17:74873031-74873031	-1	FDXR	7.94837	7.30378	7.50779	7.34873	-0.644586	-0.159066	0.644586	0.159066							25.2004	21.9653	24.2147	23.2558	-0.198221	-0.0582882
ENSG00000132437	chr7:50565457-50565457	-1	DDC	0	0	2.32193	2.80735	0	0.485427	0	0.485427							81.4407	69.3127	83.315	68.52	-0.232632	-0.28205
ENSG00000105852	chr7:95396368-95396368	-1	PON3	0	0	2.32193	2.80735	0	0.485427	0	0.485427							90.8617	37.833	60.2327	88.4499	-1.26403	0.554313
ENSG00000258057	chr12:49828542-49828542	1	BCDIN3D-AS1	4.16993	3.90689	4.90689	5.12928	-0.263034	0.222392	0.263034	0.222392							17.1464	11.9195	17.5524	16.0178	-0.524588	-0.131989
ENSG00000177613	chr10:51699591-51699591	-1	CSTF2T	7.93664	7.62205	8.74819	8.91886	-0.314586	0.17067	0.314586	0.17067							27.4708	28.7609	34.2955	28.379	0.0662107	-0.273196
ENSG00000130294	chr2:240820308-240820308	-1	KIF1A	10.2408	10.2562	6.35755	6.85798	0.0154174	0.500429	0.0154174	0.500429							19.2982	19.0144	17.6093	17.9732	-0.0213739	0.029509
ENSG00000104824	chr19:38852347-38852347	-1	HNRNPL	11.2562	10.7879	11.3636	11.3799	-0.468306	0.0163326	0.468306	0.0163326							11.1696	7.64201	14.4962	9.27471	-0.547549	-0.644305
ENSG00000091009	chr5:146203600-146203600	1	RBM27	9.37504	9.08481	8.72451	8.91886	-0.290231	0.194349	0.290231	0.194349							30.1359	17.4859	26.5866	23.4934	-0.785293	-0.178446
ENSG00000267680	chr19:44094339-44094339	1	ZNF224	7.07682	6.88264	7.29462	7.58496	-0.194173	0.290342	0.194173	0.290342							32.5551	28.6748	29.2803	28.8843	-0.183097	-0.0196455
ENSG00000183889	chr16:16317444-16317444	1	NPIPA5	9.74651	9.29002	10.9629	10.9901	-0.456495	0.027208	0.456495	0.027208							90.918	79.0245	85.021	82.9383	-0.202266	-0.0357809
ENSG00000239306	chr11:66616582-66616582	1	RBM14	9.58496	9.14466	9.03342	9.07682	-0.440304	0.0433926	0.440304	0.0433926							16.9463	12.2955	15.8711	14.4341	-0.462845	-0.136927
ENSG00000120008	chr10:120851175-120851175	1	WDR11	10.014	9.74147	10.151	10.3619	-0.272553	0.210927	0.272553	0.210927							35.3922	25.7229	29.5373	31.3742	-0.46038	0.0870407
ENSG00000182685	chr16:2211950-2211950	-1	BRICD5	6.02237	5.45943	5.20945	5.12928	-0.562936	-0.0801703	0.562936	0.0801703							83.0358	52.524	84.7659	49.664	-0.660756	-0.771282
ENSG00000038274	chr5:163503114-163503114	1	MAT2B	9.80413	9.53916	8.6865	8.90388	-0.264972	0.217381	0.264972	0.217381							19.2514	18.7416	21.2433	18.7	-0.0387224	-0.183967
ENSG00000165028	chr9:104764157-104764157	1	NIPSNAP3B	7.44294	7.2384	6.62936	6.90689	-0.204539	0.277534	0.204539	0.277534							27.5445	24.3469	29.514	21.5056	-0.178024	-0.456687
ENSG00000164171	chr5:52989326-52989326	1	ITGA2	8.97441	8.46761	8.67243	8.64746	-0.506809	-0.0249669	0.506809	0.0249669							1.25348	2.15107	4.43114	3.2674	0.779118	-0.439535
ENSG00000173914	chr11:66677921-66677921	-1	RBM4B	7.40088	6.80735	7.44294	7.33092	-0.593525	-0.112027	0.593525	0.112027							36.6568	27.461	35.5837	29.8801	-0.416693	-0.252029
ENSG00000171159	chr9:128160260-128160260	1	C9orf16	7.8392	7.43463	7.65105	7.72792	-0.404576	0.0768688	0.404576	0.0768688							20.7407	17.272	38.9918	16.1572	-0.264029	-1.27099
ENSG00000233937	chr5:181246523-181246523	1	CTC-338M12.4	7.02237	6.78136	7.41785	7.65821	-0.241008	0.240359	0.241008	0.240359							14.4723	5.72252	10.5292	10.6892	-1.33857	0.0217683
ENSG00000204954	chr12:103965708-103965708	-1	C12orf73	6.06609	5.58496	6.65821	6.65821	-0.481127	0	0.481127	0							15.2056	9.7178	12.4449	12.578	-0.6459	0.015354
ENSG00000129197	chr17:5419641-5419641	1	RPAIN	8.54689	8.43879	8.97154	9.3443	-0.108103	0.372752	0.108103	0.372752							12.5564	7.84485	11.8513	9.71806	-0.678605	-0.286306
ENSG00000184988	chr17:43211835-43211835	1	TMEM106A	6.37504	5.39232	5.08746	4.58496	-0.982722	-0.5025	0.982722	0.5025							21.346	16.7297	23.9255	17.1163	-0.351551	-0.483179
ENSG00000267041	chr19:36772825-36772825	-1	ZNF850	6.10852	5.72792	5.80735	5.90689	-0.380604	0.0995357	0.380604	0.0995357							25.6693	18.3604	19.3333	23.5604	-0.483446	0.285276
ENSG00000120662	chr13:41263577-41263577	-1	MTRF1	7.45121	7.19967	6.12928	6.35755	-0.251539	0.228269	0.251539	0.228269							36.8958	42.4681	32.9478	35.3295	0.202923	0.10069
ENSG00000006530	chr7:141551189-141551189	1	AGK	8.24317	7.79442	9.11634	9.1472	-0.448758	0.030861	0.448758	0.030861							42.9447	40.6948	45.231	39.8522	-0.0776368	-0.182652
ENSG00000089199	chr20:5911430-5911430	1	CHGB	4.32193	3.58496	7.25739	7	-0.736966	-0.257388	0.736966	0.257388							5.10774	5.9844	6.5459	4.21345	0.228523	-0.63559
ENSG00000129657	chr17:77086716-77086716	1	SEC14L1	10.7698	10.5147	9.66888	9.8933	-0.255124	0.224417	0.255124	0.224417							45.7002	35.1123	48.6406	32.9531	-0.380225	-0.561748
ENSG00000266338	chr1:144461674-144461674	-1	NBPF15	8.89178	8.50383	10.4868	10.5784	-0.387958	0.0915377	0.387958	0.0915377							70.4233	56.927	74.5559	63.2486	-0.30694	-0.237289
ENSG00000144597	chr3:15427355-15427355	1	EAF1	8.20457	7.8009	8.73809	8.81378	-0.403671	0.0756889	0.403671	0.0756889							26.82	22.2776	23.7589	25.2591	-0.267718	0.0883387
ENSG00000165879	chr10:97319267-97319267	1	FRAT1	5.2854	4.64386	5.55459	5.39232	-0.641546	-0.162271	0.641546	0.162271							25.7966	18.6653	24.9872	22.2075	-0.466827	-0.17014
ENSG00000213599	chr16:30193892-30193892	1	SLX1A-SULT1A3	4.70044	3.45943	6.2854	5.52356	-1.24101	-0.76184	1.24101	0.76184							17.6471	70.0002	62.1795	47.9175	1.98793	-0.375886
ENSG00000213865	chr8:66667615-66667615	1	C8orf44	4.80735	4.16993	5.58496	5.42626	-0.63743	-0.158698	0.63743	0.158698							45.157	39.9202	44.378	42.5099	-0.17783	-0.0620433
ENSG00000147889	chr9:21995301-21995301	-1	CDKN2A	7.93074	7.39232	9.32418	9.26444	-0.53842	-0.0597379	0.53842	0.0597379							59.2309	55.7567	58.9003	58.0921	-0.0872054	-0.0199332
ENSG00000205362	chr16:56638666-56638666	1	MT1A	5.97728	5.20945	4.45943	4.16993	-0.767827	-0.289507	0.767827	0.289507							50.8734	37.5605	59.4626	32.3455	-0.437693	-0.878418
ENSG00000079435	chr19:42427426-42427426	-1	LIPE	5.2854	5.39232	3	3.58496	0.106915	0.584963	0.106915	0.584963							94.6645	79.514	90.3865	82.2157	-0.251615	-0.136693
ENSG00000116127	chr2:73385758-73385758	1	ALMS1	9.11114	8.94544	8.49185	8.80413	-0.165692	0.312278	0.165692	0.312278							4.54812	3.90406	8.09308	4.93454	-0.220292	-0.713774
ENSG00000130511	chr19:18418864-18418864	1	SSBP4	7.16993	6.96578	7.65105	7.92481	-0.204141	0.273761	0.204141	0.273761							30.8473	24.5864	30.8992	22.3999	-0.327282	-0.464077
ENSG00000103227	chr16:981318-981318	-1	LMF1	2.58496	2.32193	6.64386	6.85798	-0.263034	0.214125	0.263034	0.214125							36.2167	17.4681	41.3482	13.3669	-1.05193	-1.62916
ENSG00000125676	chrX:123733056-123733056	-1	THOC2	10.8634	10.7731	11.8138	12.2003	-0.0902728	0.386504	0.0902728	0.386504							70.4684	64.1229	71.6138	63.336	-0.136137	-0.177212
ENSG00000171806	chr1:169794966-169794966	-1	METTL18	5.52356	5.12928	5.67243	5.75489	-0.394279	0.0824622	0.394279	0.0824622							16.2999	11.7594	15.9964	14.4699	-0.471054	-0.144695
ENSG00000124789	chr6:17706834-17706834	-1	NUP153	9.88111	9.35094	9.94544	9.89178	-0.530175	-0.0536601	0.530175	0.0536601							13.4273	13.271	17.2666	12.8467	-0.0168893	-0.426587
ENSG00000165923	chr11:47715389-47715389	-1	AGBL2	4.90689	4.39232	6.22882	6.18982	-0.514573	-0.0389941	0.514573	0.0389941							42.166	34.0622	44.7746	28.2617	-0.307908	-0.663831
ENSG00000111261	chr12:12350541-12350541	-1	MANSC1	6	5.83289	6.39232	6.70044	-0.16711	0.308122	0.16711	0.308122							56.0966	41.8285	53.9218	49.1158	-0.423428	-0.134682
ENSG00000133250	chr19:8514164-8514164	-1	ZNF414	6.18982	5.70044	6.65821	6.64386	-0.489385	-0.0143553	0.489385	0.0143553							43.2719	31.9571	43.8338	36.8997	-0.437297	-0.248435
ENSG00000129038	chr15:73925989-73925989	1	LOXL1	6.35755	5.88264	7.03342	7.03342	-0.474909	0	0.474909	0							9.67067	10.5358	9.78959	6.86392	0.123611	-0.512217
ENSG00000156261	chr21:29073797-29073797	-1	CCT8	12.4242	12.0831	11.9968	12.1306	-0.341019	0.133744	0.341019	0.133744							10.6598	7.26243	7.99439	9.71502	-0.553657	0.281228
ENSG00000163710	chr3:142889203-142889203	-1	PCOLCE2	5.80735	5.12928	5.24793	5.04439	-0.678072	-0.203533	0.678072	0.203533							27.5715	21.1968	28.0245	23.7595	-0.379331	-0.238182
ENSG00000149761	chr11:64225941-64225941	1	NUDT22	8.9542	8.46352	8.47168	8.45533	-0.490672	-0.016348	0.490672	0.016348							30.8094	20.3822	23.8365	25.4707	-0.596062	0.0956648
ENSG00000188167	chr3:33096801-33096801	-1	TMPPE	4.64386	2.58496	4.16993	2.58496	-2.05889	-1.58496	2.05889	1.58496							16.3863	12.9163	17.4939	13.8152	-0.343296	-0.3406
ENSG00000119655	chr14:74494177-74494177	-1	NPC2	10.5421	10.6777	6.59991	7.20945	0.135655	0.609541	0.135655	0.609541							9.39866	4.50738	11.0324	4.55413	-1.06017	-1.27651
ENSG00000240498	chr9:21994778-21994778	1	CDKN2B-AS1	5.45943	5.35755	5.08746	5.45943	-0.10188	0.371969	0.10188	0.371969							14.8143	6.08551	10.2842	13.1535	-1.28354	0.355012
ENSG00000170085	chr5:176238367-176238367	1	SIMC1	7.99435	7.94251	7.2854	7.70736	-0.0518389	0.421957	0.0518389	0.421957							37.0227	43.4691	38.9229	35.3668	0.231578	-0.138223
ENSG00000178096	chr1:149887890-149887890	1	BOLA1	5.78136	5.67243	6.18982	6.55459	-0.108934	0.364764	0.108934	0.364764							36.5382	14.9886	30.1551	27.244	-1.28554	-0.146464
ENSG00000081721	chr1:161749758-161749758	1	DUSP12	7.09803	6.52356	7.57743	7.47573	-0.57447	-0.101695	0.57447	0.101695							24.7458	14.1418	19.8196	19.8186	-0.807222	-7.64707e-05
ENSG00000213339	chr19:10701430-10701430	1	QTRT1	7.36632	6.59991	7.76155	7.46761	-0.766409	-0.293946	0.766409	0.293946							23.2783	17.7225	22.5745	15.164	-0.3934	-0.574046
ENSG00000165410	chr14:34714823-34714823	-1	CFL2	7.80735	7.60733	4.85798	5.12928	-0.200025	0.271302	0.200025	0.271302							12.396	8.73625	12.9929	9.09221	-0.50479	-0.515022
ENSG00000248008	chr12:120495940-120495940	-1	NRAV	6.74147	6.22882	6.72792	6.6865	-0.512648	-0.0414199	0.512648	0.0414199							12.4959	7.9041	10.5699	11.2267	-0.660781	0.0869789
ENSG00000127863	chr13:23570370-23570370	1	TNFRSF19	8.61839	9.20457	6.20945	7.26679	0.586186	1.05733	0.586186	1.05733				Tet2CD upregulated genes in 620		Tet2CD only upregulated in 620	24.2684	17.7883	23.084	20.2466	-0.44815	-0.189219
ENSG00000183317	chr1:37765133-37765133	-1	EPHA10	5.75489	5.16993	6.71425	6.59991	-0.584963	-0.114333	0.584963	0.114333							49.392	37.6243	41.2072	41.5891	-0.392611	0.0133088
ENSG00000011198	chr3:43690113-43690113	1	ABHD5	7.11894	6.74147	4.90689	5	-0.377474	0.0931094	0.377474	0.0931094							7.46661	9.71017	16.9012	2.3854	0.379044	-2.82482
ENSG00000100523	chr14:53153282-53153282	-1	DDHD1	8.00562	7.83289	8.19476	8.49185	-0.172735	0.297096	0.172735	0.297096							3.35558	3.00886	5.97716	3.054	-0.157348	-0.968761
ENSG00000164050	chr3:48430051-48430051	-1	PLXNB1	9.85643	9.61287	10.813	11.0389	-0.243557	0.22594	0.243557	0.22594							34.9053	23.8803	32.6439	27.6693	-0.547628	-0.23853
ENSG00000102312	chrX:48508962-48508962	1	PORCN	6.80735	6.04439	7.90087	7.60733	-0.762961	-0.293536	0.762961	0.293536							34.0254	16.0736	27.3065	21.1273	-1.08192	-0.370137
ENSG00000185551	chr15:96325938-96325938	1	NR2F2	8.84235	8.56224	7.88264	8.07146	-0.280108	0.188819	0.280108	0.188819							13.486	8.78091	14.7002	6.33355	-0.619018	-1.21475
ENSG00000185040	chr7:76541459-76541459	-1	SPDYE16	7.66534	7.3837	6.65821	6.84549	-0.281632	0.187279	0.281632	0.187279							77.1462	79.6746	85.5449	71.6316	0.0465234	-0.256086
ENSG00000105254	chr19:36114289-36114289	1	TBCB	9.13699	8.76487	8.09803	8.19476	-0.37212	0.0967248	0.37212	0.0967248							17.9541	9.55416	17.3765	12.5887	-0.910111	-0.465001
ENSG00000132549	chr8:99013266-99013266	1	VPS13B	9.39446	8.91886	9.66534	9.65821	-0.475599	-0.00712443	0.475599	0.00712443							29.0042	18.1162	28.5441	21.1658	-0.678979	-0.43146
ENSG00000182747	chr6:136922264-136922264	1	SLC35D3	0	0	5.90689	6.37504	0	0.468149	0	0.468149							34.2138	18.3633	32.8602	29.5409	-0.897754	-0.153628
ENSG00000167535	chr12:48813794-48813794	1	CACNB3	8.31741	8.20945	6.98868	7.34873	-0.107959	0.360043	0.107959	0.360043							17.6699	16.8763	19.5596	14.6951	-0.0662923	-0.412543
ENSG00000100321	chr22:39349925-39349925	1	SYNGR1	6.47573	6.62936	6.02237	6.64386	0.153623	0.621488	0.153623	0.621488							38.5474	31.3134	38.3625	31.4249	-0.299853	-0.287788
ENSG00000140497	chr15:74873365-74873365	-1	SCAMP2	8.80413	8.50383	8.30834	8.47573	-0.300305	0.167394	0.300305	0.167394							31.1379	19.3067	24.734	25.0479	-0.689568	0.0181958
ENSG00000124523	chr6:13574529-13574529	1	SIRT5	6.37504	6.37504	7.33985	7.80735	0	0.467505	0	0.467505							16.8214	12.8778	16.5496	14.9197	-0.385405	-0.149581
ENSG00000100201	chr22:38507660-38507660	-1	DDX17	11.7744	11.5967	12.7852	13.0748	-0.17772	0.289562	0.17772	0.289562							20.1139	18.9087	20.7807	19.4827	-0.0891383	-0.0930524
ENSG00000162437	chr1:64745095-64745095	1	RAVER2	8.16993	7.85175	7.66534	7.81378	-0.318176	0.148445	0.318176	0.148445							7.70491	5.56621	8.0351	8.63419	-0.469082	0.103745
ENSG00000010244	chr17:32350117-32350117	1	ZNF207	11.5098	11.163	11.0084	11.128	-0.346754	0.119566	0.346754	0.119566							37.2204	14.2629	28.4018	27.201	-1.38383	-0.062324
ENSG00000101850	chrX:9786297-9786297	-1	GPR143	6.06609	6.59991	3.45943	4.45943	0.533824	1	0.533824	1							92.9473	85.0446	91.6965	84.9159	-0.128193	-0.110831
ENSG00000186895	chr11:69819024-69819024	-1	FGF3	9.35975	9.07682	9.34651	9.52943	-0.282934	0.182917	0.282934	0.182917							1.21114	0.76903	1.52931	0.791595	-0.655259	-0.950044
ENSG00000115556	chr2:218607765-218607765	1	PLCD4	5.9542	5.12928	5.88264	5.52356	-0.824913	-0.359081	0.824913	0.359081							85.8264	71.7443	71.4566	79.4776	-0.258558	0.153482
ENSG00000067369	chr15:43510728-43510728	-1	TP53BP1	8.99152	8.7211	9.59432	9.78953	-0.270423	0.195209	0.270423	0.195209							20.4444	15.4277	19.2962	16.8014	-0.406185	-0.199736
ENSG00000077782	chr8:38468834-38468834	-1	FGFR1	9.85487	9.76818	9.44501	9.82337	-0.0866841	0.378352	0.0866841	0.378352							21.7683	17.6429	24.823	21.1724	-0.303142	-0.229489
ENSG00000187778	chr12:49568153-49568153	-1	MCRS1	9.33316	8.85798	9.66888	9.65821	-0.475174	-0.0106735	0.475174	0.0106735							24.7882	22.4171	25.5833	20.944	-0.145052	-0.288667
ENSG00000128731	chr15:28322152-28322152	-1	HERC2	10.7928	10.3783	10.9174	10.9672	-0.414495	0.0498542	0.414495	0.0498542							1.61373	20.1514	8.86392	3.96213	3.64241	-1.16167
ENSG00000103647	chr15:68578969-68578969	1	CORO2B	6.65821	5.9542	3.70044	3.45943	-0.704015	-0.241008	0.704015	0.241008							53.4703	40.2262	46.5806	44.1181	-0.4106	-0.0783584
ENSG00000132128	chr1:46303608-46303608	-1	LRRC41	8.87652	8.52356	9.5157	9.62571	-0.352955	0.110009	0.352955	0.110009							31.5968	24.2929	34.0061	25.4202	-0.379249	-0.419822
ENSG00000141384	chr18:26225936-26225936	1	TAF4B	6.47573	6	6.82018	6.80735	-0.475733	-0.012824	0.475733	0.012824							13.9741	2.8508	6.36341	8.48548	-2.29331	0.415196
ENSG00000083844	chr19:57191500-57191500	1	ZNF264	4.32193	3.90689	4.90689	4.9542	-0.415037	0.0473057	0.415037	0.0473057							57.1752	61.2533	44.2772	54.2686	0.099398	0.293552
ENSG00000197912	chr16:89490917-89490917	1	SPG7	8.633	8.49985	9.13443	9.46352	-0.133149	0.329098	0.133149	0.329098							25.8679	8.35785	20.8151	15.5469	-1.62996	-0.421005
ENSG00000162139	chr11:74988134-74988134	1	NEU3	8.44708	8.00562	9.12412	9.14466	-0.441459	0.0205369	0.441459	0.0205369							34.3348	26.6339	30.9381	29.7027	-0.36641	-0.0587919
ENSG00000063244	chr19:55654146-55654146	1	U2AF2	11.0941	10.8122	11.2161	11.3961	-0.2819	0.17993	0.2819	0.17993							44.5643	35.6038	43.3336	31.0637	-0.323858	-0.480259
ENSG00000129493	chr14:31420582-31420582	-1	HEATR5A	8.26679	7.83289	8	8.02791	-0.433897	0.027906	0.433897	0.027906							10.8664	9.77584	16.9839	10.1869	-0.152578	-0.737459
ENSG00000160957	chr8:144517845-144517845	-1	RECQL4	9.33092	9.05257	8.55842	8.74147	-0.278349	0.183046	0.278349	0.183046							15.4461	10.7248	13.7499	11.6356	-0.526284	-0.240881
ENSG00000196914	chr11:120336914-120336914	1	ARHGEF12	12.0831	11.5774	12.4686	12.4242	-0.505718	-0.0444578	0.505718	0.0444578							31.8636	26.5258	32.1542	29.7367	-0.264512	-0.112763
ENSG00000104885	chr19:2164149-2164149	1	DOT1L	8.59991	8.12412	9.61839	9.60363	-0.475792	-0.0147592	0.475792	0.0147592							15.9747	10.8216	13.01	12.1337	-0.561879	-0.100601
ENSG00000054967	chr11:73376264-73376264	1	RELT	7.31288	6.65821	7.5157	7.32193	-0.654671	-0.193772	0.654671	0.193772							16.6555	13.738	15.0313	15.5781	-0.277829	0.0515548
ENSG00000182050	chr12:86838904-86838904	-1	MGAT4C	7.20945	6.6865	6.56986	6.50779	-0.522953	-0.062061	0.522953	0.062061							32.8251	19.7189	21.2696	33.7238	-0.735221	0.664978
ENSG00000198353	chr12:54016931-54016931	1	HOXC4	3.80735	3.45943	5.20945	5.32193	-0.347923	0.112475	0.347923	0.112475							52.5965	40.3972	50.4074	43.5111	-0.38071	-0.212253
ENSG00000175449	chr5:95646754-95646754	1	RFESD	5	4.70044	4.08746	4.24793	-0.29956	0.160465	0.29956	0.160465							49.3825	38.0927	50.3498	44.0278	-0.374484	-0.193572
ENSG00000120278	chr6:150599863-150599863	1	PLEKHG1	3.90689	3.90689	3	3.45943	0	0.459432	0	0.459432							87.2784	59.2271	69.5929	79.796	-0.559368	0.197375
ENSG00000140093	chr14:94293271-94293271	-1	SERPINA10	3.45943	3	3	3	-0.459432	0	0.459432	0							78.323	60.3414	63.8016	73.0338	-0.376287	0.194971
ENSG00000170430	chr10:129467184-129467184	1	MGMT	5.45943	5	0	0	-0.459432	0	0.459432	0							47.1927	65.2724	70.5662	47.7745	0.467909	-0.562737
ENSG00000164073	chr4:127965995-127965995	-1	MFSD8	6.53916	6.22882	5.52356	5.67243	-0.31034	0.148863	0.31034	0.148863							17.2629	14.3597	21.1752	13.6797	-0.265654	-0.630337
ENSG00000143641	chr1:230057990-230057990	1	GALNT2	9.16993	9.08481	8.82337	9.19722	-0.0851166	0.373849	0.0851166	0.373849							5.68278	4.27212	7.88861	3.53688	-0.411646	-1.15729
ENSG00000100601	chr14:77708020-77708020	-1	ALKBH1	6.9542	6.78136	6.18982	6.47573	-0.172837	0.285909	0.172837	0.285909							9.05712	3.40134	6.41876	7.5133	-1.41295	0.227151
ENSG00000073910	chr13:32031300-32031300	1	FRY	6.58496	6.53916	7.29462	7.70736	-0.0458037	0.412738	0.0458037	0.412738							23.9811	14.3094	22.0928	18.4233	-0.744932	-0.262052
ENSG00000272636	chr17:181636-181636	-1	DOC2B	1	1	7.74147	8.19967	0	0.458205	0	0.458205							32.6804	8.69044	21.9343	15.6698	-1.91093	-0.485199
ENSG00000050820	chr16:75268053-75268053	-1	BCAR1	9.84078	9.61839	10.1319	10.3674	-0.222392	0.235558	0.222392	0.235558							36.7428	20.6023	31.2306	25.5435	-0.834655	-0.290002
ENSG00000215695	chr1:15659869-15659869	1	RSC1A1	5.70044	3.90689	5.72792	4.39232	-1.79355	-1.3356	1.79355	1.3356							96.7626	96.1159	96.4894	91.5037	-0.0096744	-0.0765405
ENSG00000269893	chr4:118278709-118278709	1	SNHG8	7.66534	6.96578	8.60363	8.36194	-0.699552	-0.241683	0.699552	0.241683							6.08093	6.66855	8.48485	6.47515	0.133081	-0.389974
ENSG00000177426	chr18:3411608-3411608	1	TGIF1	9.17742	8.96	8.69349	8.93369	-0.217418	0.240204	0.217418	0.240204							16.6131	4.74934	7.44256	15.5218	-1.80652	1.06042
ENSG00000170776	chr15:85380571-85380571	1	AKAP13	8.86728	8.61471	8.96	9.16491	-0.252569	0.204905	0.252569	0.204905							41.8898	34.4108	42.6988	34.3547	-0.283738	-0.313687
ENSG00000109063	chr17:10657309-10657309	-1	MYH3	6.52356	6.06609	7.02237	7.02237	-0.457473	0	0.457473	0							90.4102	76.1325	88.1433	89.871	-0.247973	0.0280044
ENSG00000104133	chr15:44663678-44663678	-1	SPG11	8.76487	8.62936	9.76818	10.0901	-0.135515	0.321928	0.135515	0.321928							27.1619	22.3245	27.0748	23.0839	-0.282958	-0.230069
ENSG00000112242	chr6:20401906-20401906	1	E2F3	8.16491	7.77479	8.64024	8.70736	-0.39012	0.0671142	0.39012	0.0671142							1.86663	1.83831	2.49079	1.64978	-0.0220618	-0.594329
ENSG00000100916	chr14:35826318-35826318	1	BRMS1L	6.74147	6.64386	5.72792	6.08746	-0.0976108	0.359542	0.0976108	0.359542							41.8639	17.8161	23.805	30.9545	-1.23252	0.378884
ENSG00000108947	chr17:7705202-7705202	1	EFNB3	6.97728	8.0607	5.04439	6.58496	1.08342	1.54057	1.08342	1.54057			Tet2CD upregulated genes in 480	Tet2CD upregulated genes in 620			36.4947	29.0788	39.928	22.7979	-0.327722	-0.808501
ENSG00000065883	chr7:39950037-39950037	1	CDK13	10.0768	9.87958	9.42836	9.68825	-0.197232	0.25989	0.197232	0.25989							3.29927	2.49491	2.99358	2.59798	-0.403164	-0.20448
ENSG00000158470	chr20:49713878-49713878	-1	B4GALT5	10.5382	10.2252	10.058	10.2021	-0.312981	0.144132	0.312981	0.144132							9.53525	6.90846	9.97142	7.57241	-0.464907	-0.397047
ENSG00000159445	chr1:151909808-151909808	-1	THEM4	6.78136	6.33985	7.52356	7.53916	-0.44151	0.0155969	0.44151	0.0155969							32.0919	21.0272	30.9663	26.9577	-0.609953	-0.2
ENSG00000145990	chr6:13487662-13487662	-1	GFOD1	7.10852	6.97728	7.22882	7.55459	-0.131245	0.32577	0.131245	0.32577							24.5111	24.0196	31.1298	20.5984	-0.0292208	-0.595764
ENSG00000158301	chrX:102712176-102712176	1	GPRASP2	5.80735	5.16993	8.21432	8.03342	-0.63743	-0.180896	0.63743	0.180896							30.2105	25.1474	37.2048	26.451	-0.264639	-0.492164
ENSG00000185504	chr17:81553961-81553961	-1	FAAP100	8.66178	8.01681	9.21917	9.03067	-0.64497	-0.188501	0.64497	0.188501							51.9844	44.7894	53.1741	37.2556	-0.214921	-0.513264
ENSG00000186073	chr15:36579611-36579611	1	C15orf41	6.39232	6.04439	6.26679	6.37504	-0.347923	0.108253	0.347923	0.108253							62.2771	52.0357	62.0393	56.793	-0.2592	-0.127471
ENSG00000077616	chr11:90131515-90131515	1	NAALAD2	7.2854	7.35755	6.42626	6.9542	0.0721498	0.527932	0.0721498	0.527932							19.3359	19.2682	23.8947	21.5855	-0.00506385	-0.146626
ENSG00000100505	chr14:51096061-51096061	-1	TRIM9	4	3.32193	3.80735	3.58496	-0.678072	-0.222392	0.678072	0.222392							38.9785	32.772	39.2803	31.136	-0.250217	-0.335222
ENSG00000270069	chrX:45770274-45770274	-1	MIR222HG	5.45943	5.12928	5.04439	5.16993	-0.330149	0.125531	0.330149	0.125531							12.7059	5.35411	9.59588	9.08412	-1.24678	-0.0790684
ENSG00000257365	chr14:64986720-64986720	1	FNTB	7.31288	6.89482	6.84549	6.88264	-0.418065	0.037153	0.418065	0.037153							17.8094	14.3888	19.7726	15.2576	-0.307695	-0.373971
ENSG00000178188	chr16:28846600-28846600	1	SH2B1	8.35755	8.10852	8.48382	8.69	-0.249028	0.206182	0.249028	0.206182							30.156	20.7662	33.8646	27.9104	-0.538203	-0.278978
ENSG00000107443	chr10:96043394-96043394	1	CCNJ	6.39232	6.06609	6.74147	6.87036	-0.326228	0.128898	0.326228	0.128898							17.7181	12.4317	13.6186	13.2792	-0.511198	-0.0364118
ENSG00000076067	chr12:56521929-56521929	1	RBMS2	9.85331	9.41363	8.87958	8.89482	-0.439682	0.0152345	0.439682	0.0152345							51.5298	47.2623	54.3725	43.3353	-0.124717	-0.327335
ENSG00000106714	chr9:39288315-39288315	-1	CNTNAP3	5.20945	4.39232	4.16993	3.80735	-0.817136	-0.36257	0.817136	0.36257							19.1278	18.4525	19.9358	17.5676	-0.0518517	-0.182445
ENSG00000168916	chr5:124748807-124748807	-1	ZNF608	8.81057	8.633	7.2854	7.56224	-0.177576	0.27684	0.177576	0.27684							1.86945	5.54593	16.0878	1.30727	1.56882	-3.62134
ENSG00000008869	chr2:37084342-37084342	-1	HEATR5B	8.47978	8.15987	8.87958	9.01402	-0.319909	0.134437	0.319909	0.134437							12.3728	11.9848	12.315	10.2012	-0.0459645	-0.271684
ENSG00000231889	chr6:111483511-111483511	1	TRAF3IP2-AS1	4.45943	3.80735	5.2854	5.08746	-0.652077	-0.197939	0.652077	0.197939							1.01693	1.38347	0.858843	0.867618	0.444075	0.0146657
ENSG00000137501	chr11:85811159-85811159	-1	SYTL2	4.75489	4.58496	4.52356	4.80735	-0.169925	0.283793	0.169925	0.283793							69.4466	40.8452	45.0474	60.5627	-0.765738	0.426986
ENSG00000105127	chr19:15379798-15379798	-1	AKAP8	8.82655	8.30834	8.90689	8.84235	-0.518209	-0.0645403	0.518209	0.0645403							4.0879	2.26872	4.69006	1.35521	-0.849479	-1.79108
ENSG00000034533	chr3:131027649-131027649	-1	ASTE1	5.55459	5.24793	4.80735	4.9542	-0.306661	0.146841	0.306661	0.146841							33.1154	32.4859	35.7446	28.1968	-0.0276877	-0.342197
ENSG00000144559	chr3:11846919-11846919	-1	TAMM41	6.44294	6.06609	6.52356	6.59991	-0.376854	0.0763509	0.376854	0.0763509							17.354	10.6384	12.1906	14.101	-0.705986	0.210022
ENSG00000127511	chr19:16829400-16829400	1	SIN3B	8.55842	8.55459	8.73809	9.18735	-0.00383186	0.44926	0.00383186	0.44926							52.3276	44.692	50.6116	43.8084	-0.227554	-0.208261
ENSG00000130038	chr12:3764819-3764819	-1	CRACR2A	7.59246	6.88264	8.59246	8.33539	-0.709814	-0.257067	0.709814	0.257067							23.3931	17.6749	24.8645	17.619	-0.404388	-0.496956
ENSG00000142252	chr19:45079195-45079195	1	GEMIN7	7.43463	6.62936	6.37504	6.02237	-0.805272	-0.352672	0.805272	0.352672							25.3102	24.2195	25.9989	21.8838	-0.0635493	-0.248588
ENSG00000162591	chr1:3611495-3611495	-1	MEGF6	8.03342	7.86419	6.37504	6.65821	-0.169237	0.283172	0.169237	0.283172							21.9828	25.9407	33.0702	12.7026	0.238847	-1.38041
ENSG00000121988	chr2:135531236-135531236	-1	ZRANB3	6.94251	6.45943	6.56986	6.53916	-0.483083	-0.0306968	0.483083	0.0306968							34.0508	26.5003	33.1992	30.5284	-0.361682	-0.120997
ENSG00000111605	chr12:69239537-69239537	1	CPSF6	10.9506	10.623	11.4522	11.577	-0.327589	0.124715	0.327589	0.124715							5.17777	4.21455	6.97305	4.53179	-0.29695	-0.621709
ENSG00000168036	chr3:41194837-41194837	1	CTNNB1	13.6854	13.3748	11.9429	12.0845	-0.310638	0.141595	0.310638	0.141595							21.1254	20.9537	31.1065	19.8475	-0.0117719	-0.648262
ENSG00000099326	chr19:58573575-58573575	-1	MZF1	7.82018	7.46761	8.20945	8.30834	-0.352573	0.0988857	0.352573	0.0988857							10.3848	8.36852	11.1432	9.13169	-0.311422	-0.287212
ENSG00000172893	chr11:71452868-71452868	-1	DHCR7	10.2946	10.0126	9.41363	9.58308	-0.281996	0.169455	0.281996	0.169455							8.29196	4.76221	9.504	5.0491	-0.800084	-0.912509
ENSG00000206573	chr3:9398579-9398579	-1	THUMPD3-AS1	7.22882	6.75489	7.56986	7.54689	-0.473931	-0.0229611	0.473931	0.0229611							1.38883	0.708233	0.795124	0.800583	-0.971579	0.00987169
ENSG00000142185	chr21:44350163-44350163	1	TRPM2	8.41363	7.93074	6.50779	6.47573	-0.482891	-0.0320612	0.482891	0.0320612							72.6844	57.783	71.5457	65.6557	-0.331001	-0.123946
ENSG00000124882	chr4:74365143-74365143	1	EREG	7.19967	6.61471	7.74147	7.60733	-0.584963	-0.134137	0.584963	0.134137							32.6124	27.341	32.8195	24.3377	-0.254356	-0.43136
ENSG00000176697	chr11:27722058-27722058	-1	BDNF	5.35755	4.90689	1	1	-0.450661	0	0.450661	0							22.9812	24.7382	28.2553	20.1037	0.106286	-0.491063
ENSG00000112306	chr6:132814441-132814441	1	RPS12	11.3095	10.7582	12.7108	12.6101	-0.551253	-0.100704	0.551253	0.100704							2.7285	1.11567	1.17087	2.34709	-1.2902	1.0033
ENSG00000120137	chr5:168579600-168579600	-1	PANK3	10.0835	9.77479	9.59991	9.74147	-0.308692	0.141554	0.308692	0.141554							7.67788	7.66483	8.34434	6.19296	-0.00245397	-0.43017
ENSG00000156218	chr15:83654086-83654086	1	ADAMTSL3	6.16993	5.67243	5.9542	5.90689	-0.4975	-0.0473057	0.4975	0.0473057							84.6007	80.0958	80.4792	79.2505	-0.0789428	-0.0221972
ENSG00000005206	chr19:2328615-2328615	1	SPPL2B	8.05528	8.03342	10.2467	10.6751	-0.0218594	0.428334	0.0218594	0.428334							23.0363	10.9106	17.0179	16.5056	-1.07818	-0.0440954
ENSG00000165312	chr10:23439458-23439458	1	OTUD1	5.39232	5.61471	5	5.67243	0.222392	0.672425	0.222392	0.672425							12.9525	10.7399	13.1585	12.9148	-0.270254	-0.0269719
ENSG00000198198	chr1:43389882-43389882	1	SZT2	8.12928	7.74147	8.82655	8.88874	-0.387816	0.0621948	0.387816	0.0621948							17.0945	15.6101	18.4903	14.6038	-0.131053	-0.340432
ENSG00000162222	chr11:62728069-62728069	1	TTC9C	7.97154	7.67243	7.82655	7.97728	-0.299118	0.150731	0.299118	0.150731							4.70159	2.36824	2.66034	2.76261	-0.989331	0.054426
ENSG00000178104	chr1:148808181-148808181	1	PDE4DIP	8.8857	8.8857	8.00562	8.45533	0	0.449703	0	0.449703							60.857	45.0137	61.4721	55.5665	-0.435058	-0.145718
ENSG00000177853	chr10:96129715-96129715	1	ZNF518A	8.25739	8	9.35094	9.54303	-0.257388	0.192093	0.257388	0.192093							42.0881	38.2109	43.2413	40.759	-0.139431	-0.0852921
ENSG00000186615	chr14:55580110-55580110	-1	KTN1-AS1	4.9542	4.32193	5.39232	5.20945	-0.632268	-0.182864	0.632268	0.182864							7.41223	4.18176	7.189	3.91913	-0.825799	-0.875257
ENSG00000221926	chr17:15684311-15684311	-1	TRIM16	9.16239	9.06609	7.37504	7.72792	-0.0963021	0.352881	0.0963021	0.352881							53.9558	52.4359	54.4043	45.7533	-0.0412218	-0.249847
ENSG00000088881	chr20:2692878-2692878	1	EBF4	6.50779	6.85798	5.64386	6.44294	0.350186	0.799087	0.350186	0.799087							33.9177	17.0892	21.5634	18.1574	-0.98895	-0.248032
ENSG00000174827	chr1:145708148-145708148	-1	PDZK1	3	2.58496	6.40939	6.44294	-0.415037	0.0335526	0.415037	0.0335526							80.1484	60.8869	72.9229	67.9705	-0.396542	-0.101463
ENSG00000013503	chr12:106357658-106357658	1	POLR3B	6.59991	5.9542	7.66534	7.46761	-0.645717	-0.19773	0.645717	0.19773							34.4235	32.583	33.3234	31.2129	-0.0792761	-0.0943955
ENSG00000247240	chr15:74461265-74461265	1	UBL7-AS1	5.88264	5.45943	5.85798	5.88264	-0.423211	0.0246621	0.423211	0.0246621							47.0424	31.9044	42.8834	40.1198	-0.560206	-0.0961048
ENSG00000169083	chrX:67544032-67544032	1	AR	3.90689	3.45943	0	0	-0.447459	0	0.447459	0							17.4785	29.9054	26.2952	11.8774	0.774826	-1.14658
ENSG00000104549	chr8:124998497-124998497	1	SQLE	10.0028	9.90539	7.45121	7.8009	-0.097428	0.349689	0.097428	0.349689							14.9161	8.74988	9.86914	10.091	-0.769535	0.0320664
ENSG00000138036	chr2:43774039-43774039	1	DYNC2LI1	6.14975	6.35755	6.55459	7.20945	0.207805	0.654865	0.207805	0.654865							32.4437	31.0923	37.3435	30.2592	-0.0613836	-0.303483
ENSG00000000457	chr1:169894267-169894267	-1	SCYL3	6.22882	5.88264	6.59991	6.70044	-0.346176	0.100527	0.346176	0.100527							37.302	35.9301	40.3635	33.7286	-0.0540597	-0.259079
ENSG00000273344	chr7:155003448-155003448	1	PAXIP1-AS1	7.13955	7.20945	7.88874	8.40514	0.069902	0.516398	0.069902	0.516398							8.07744	5.98022	8.9645	6.63543	-0.433699	-0.434033
ENSG00000168646	chr17:65561647-65561647	-1	AXIN2	12.4679	12.2615	11.0661	11.3061	-0.206353	0.239972	0.206353	0.239972							7.06731	2.27302	6.47955	4.43801	-1.63655	-0.54598
ENSG00000186767	chrX:63351344-63351344	-1	SPIN4	7.33092	6.58496	8.19476	7.89482	-0.745954	-0.299939	0.745954	0.299939							12.18	5.26939	6.91235	8.44847	-1.20881	0.289515
ENSG00000124762	chr6:36676460-36676460	1	CDKN1A	9.28309	9.42206	1	1.58496	0.138976	0.584963	0.138976	0.584963							27.5186	25.5647	27.4863	20.7234	-0.106251	-0.407451
ENSG00000243896	chr7:144259722-144259722	-1	OR2A7	4.32193	4	6.2854	6.40939	-0.321928	0.123989	0.321928	0.123989							91.5175	85.8192	87.5228	85.7131	-0.0927485	-0.0301428
ENSG00000168769	chr4:105145875-105145875	1	TET2	8.37069	15.1136	7.92481	15.1136	6.74289	7.18877	6.74289	7.18877			Tet2CD upregulated genes in 480	Tet2CD upregulated genes in 620			19.5773	17.7983	29.5441	13.0136	-0.137439	-1.18286
ENSG00000139318	chr12:89353271-89353271	-1	DUSP6	11.5755	11.2161	11.0396	11.1261	-0.3594	0.0864546	0.3594	0.0864546							0.480389	0.625369	0.426835	0.643963	0.380507	0.5933
ENSG00000109775	chr4:185425985-185425985	-1	UFSP2	8.14466	7.74147	7.64386	7.6865	-0.403191	0.0426443	0.403191	0.0426443							35.1429	31.19	34.0559	27.9279	-0.17215	-0.286196
ENSG00000038382	chr5:14143702-14143702	1	TRIO	10.332	10.0154	10.865	10.9929	-0.316621	0.127978	0.316621	0.127978							72.2755	59.3336	72.2476	67.6171	-0.284658	-0.0955624
ENSG00000172888	chr3:40524878-40524878	1	ZNF621	9.16239	8.74819	9.01402	9.04439	-0.414198	0.0303736	0.414198	0.0303736							30.3586	23.6522	30.1041	26.8567	-0.360135	-0.164682
ENSG00000158457	chr7:129144892-129144892	1	TSPAN33	7.65105	7.36632	6.55459	6.71425	-0.284729	0.159657	0.284729	0.159657							27.7502	25.9246	30.925	20.5431	-0.0981766	-0.590121
ENSG00000100330	chr22:29883155-29883155	1	MTMR3	8.69	8.39232	8.5157	8.66178	-0.297681	0.146078	0.297681	0.146078							42.0453	37.0801	39.836	39.7675	-0.1813	-0.00248322
ENSG00000109794	chr4:186104419-186104419	1	FAM149A	4.80735	4.64386	3.80735	4.08746	-0.163499	0.280108	0.163499	0.280108							38.547	23.3107	34.5506	31.1315	-0.725623	-0.150332
ENSG00000149308	chr11:108222642-108222642	-1	NPAT	8.42206	8.11374	8.20457	8.33985	-0.308323	0.135279	0.308323	0.135279							4.51036	2.03986	2.67298	2.33007	-1.14477	-0.198073
ENSG00000183044	chr16:8674565-8674565	1	ABAT	7.03342	6.76818	6.62936	6.80735	-0.265239	0.177998	0.265239	0.177998							74.3747	47.3926	60.9971	64.1342	-0.650152	0.0723524
ENSG00000114805	chr3:155745067-155745067	-1	PLCH1	4.45943	4.08746	6.89482	6.96578	-0.371969	0.0709665	0.371969	0.0709665							71.4634	52.4272	73.5127	59.7317	-0.446889	-0.299495
ENSG00000203772	chr10:133424572-133424572	-1	SPRN	5.55459	4.80735	4.39232	4.08746	-0.747234	-0.304855	0.747234	0.304855							76.0123	88.6726	91.1555	61.3953	0.222256	-0.570201
ENSG00000102879	chr16:30182827-30182827	1	CORO1A	7.41785	7.32193	7.12928	7.47573	-0.0959244	0.34645	0.0959244	0.34645							25.3877	24.5005	27.7184	15.7222	-0.0513214	-0.818043
ENSG00000168056	chr11:65558930-65558930	-1	LTBP3	10.8122	10.5401	10.4727	10.643	-0.272049	0.170263	0.272049	0.170263							57.1345	33.0069	51.7358	39.7856	-0.791594	-0.378914
ENSG00000162458	chr1:15756607-15756607	1	FBLIM1	6.30378	6.26679	8.66888	9.07414	-0.0369942	0.405256	0.0369942	0.405256							81.6293	52.9005	73.3147	59.8997	-0.625804	-0.291554
ENSG00000114857	chr3:42600614-42600614	1	NKTR	10.2204	9.92926	10.7125	10.8634	-0.29112	0.150885	0.29112	0.150885							16.2546	12.2187	24.1569	11.1323	-0.411751	-1.11769
ENSG00000148985	chr11:3797724-3797724	1	PGAP2	7.89482	7.35755	8.92184	8.82655	-0.537266	-0.0952924	0.537266	0.0952924							30.6529	26.6371	31.9749	28.5666	-0.202587	-0.162608
ENSG00000130584	chr20:63831244-63831244	-1	ZBTB46	8.49185	8.11374	6.47573	6.53916	-0.378111	0.0634254	0.378111	0.0634254							37.5987	26.2603	38.5381	21.7727	-0.5178	-0.823768
ENSG00000164066	chr4:127623271-127623271	1	INTU	6.42626	6.30378	6.59991	6.91886	-0.122484	0.31895	0.122484	0.31895							14.1752	12.0046	11.1032	10.8815	-0.23978	-0.0290947
ENSG00000114923	chr2:219627327-219627327	1	SLC4A3	8.35315	8.32193	6.18982	6.59991	-0.0312187	0.410088	0.0312187	0.410088							34.2547	26.118	47.4489	25.3754	-0.391258	-0.902945
ENSG00000186862	chr10:101031157-101031157	-1	PDZD7	4.39232	4.58496	4.85798	5.49185	0.192645	0.633872	0.192645	0.633872							24.7504	10.8579	15.0165	12.6597	-1.18871	-0.246304
ENSG00000142949	chr1:43525187-43525187	1	PTPRF	9.5411	9.43671	10.8619	11.1984	-0.104385	0.336583	0.104385	0.336583							9.51111	6.47225	12.8206	6.7162	-0.555345	-0.932751
ENSG00000219626	chr2:24076526-24076526	1	FAM228B	7.01123	6.76818	7.15987	7.35755	-0.243043	0.197681	0.243043	0.197681							12.1815	10.2055	14.7796	10.666	-0.255353	-0.470589
ENSG00000183671	chr2:206218047-206218047	-1	GPR1	3.32193	2	5.12928	4.24793	-1.32193	-0.881356	1.32193	0.881356							80.3487	57.9046	75.6931	74.6656	-0.472596	-0.0197194
ENSG00000161395	chr17:39696797-39696797	-1	PGAP3	5.49185	5.39232	5.90689	6.24793	-0.0995357	0.341037	0.0995357	0.341037							36.0101	32.9387	36.7786	34.7469	-0.128618	-0.0819797
ENSG00000188488	chr14:94561442-94561442	1	SERPINA5	4.24793	3.80735	0	0	-0.440573	0	0.440573	0							72.4323	51.3366	56.4192	63.9717	-0.496645	0.181247
ENSG00000197937	chr19:53159075-53159075	-1	ZNF347	5.24793	4.80735	5.42626	5.42626	-0.440573	0	0.440573	0							72.4463	66.0656	70.0656	67.9536	-0.133014	-0.0441581
ENSG00000128789	chr18:12658043-12658043	1	PSMG2	9.20457	8.87958	8.33985	8.45533	-0.324988	0.115477	0.324988	0.115477							8.58955	7.84011	11.4187	5.0671	-0.131708	-1.17217
ENSG00000157978	chr1:25543580-25543580	1	LDLRAP1	7.74819	7.85798	5.80735	6.35755	0.109788	0.550197	0.109788	0.550197							21.2504	12.8504	23.5356	12.846	-0.725671	-0.873525
ENSG00000197019	chr19:40426025-40426025	-1	SERTAD1	7.33985	6.59991	6.58496	6.2854	-0.739937	-0.29956	0.739937	0.29956							19.1557	12.8717	19.4982	12.9964	-0.573574	-0.585232
ENSG00000142751	chr1:26890297-26890297	-1	GPN2	8.86109	8.57743	8.74483	8.90087	-0.283658	0.156033	0.283658	0.156033							59.3783	51.6552	60.3819	54.3097	-0.201023	-0.152906
ENSG00000107281	chr9:137046203-137046203	-1	NPDC1	8.73132	8.22882	7.35755	7.29462	-0.5025	-0.0629313	0.5025	0.0629313							26.9029	27.2449	52.1872	16.5179	0.0182259	-1.65966
ENSG00000116171	chr1:52927229-52927229	1	SCP2	8.79116	8.59991	9.18239	9.43045	-0.19125	0.248058	0.19125	0.248058							50.9684	37.7267	43.4274	44.6485	-0.434019	0.040004
ENSG00000008838	chr17:40061215-40061215	-1	MED24	9.43463	9.11894	9.26444	9.38802	-0.315687	0.123575	0.315687	0.123575							32.6363	28.8695	32.7831	30.0408	-0.176933	-0.126028
ENSG00000125834	chr20:2101611-2101611	1	STK35	9.28309	8.90989	9.51373	9.57932	-0.373195	0.0655883	0.373195	0.0655883							5.24281	3.89099	5.0569	4.76462	-0.430201	-0.0858921
ENSG00000101665	chr18:48950711-48950711	-1	SMAD7	8.224	7.93074	4.24793	4.39232	-0.293264	0.14439	0.293264	0.14439							3.48913	2.91771	4.52342	2.92768	-0.258028	-0.627655
ENSG00000176678	chr16:86576368-86576368	1	FOXL1	7.02237	6.44294	6	5.85798	-0.579424	-0.142019	0.579424	0.142019							75.3528	45.8732	71.9043	66.6265	-0.716011	-0.109983
ENSG00000177971	chr15:75648706-75648706	-1	IMP3	8.09276	7.84549	8.38802	8.57743	-0.247267	0.189412	0.247267	0.189412							21.5755	12.7669	21.2077	16.5977	-0.75698	-0.353599
ENSG00000197444	chr10:49762379-49762379	-1	OGDHL	5.67243	5.61471	3.32193	3.70044	-0.0577155	0.378512	0.0577155	0.378512							29.1629	43.5301	29.1437	40.7529	0.577879	0.48372
ENSG00000148843	chr10:103396648-103396648	1	PDCD11	9.43463	8.90388	10.1824	10.0875	-0.530746	-0.0949315	0.530746	0.0949315							31.7925	15.633	22.1613	18.3144	-1.02409	-0.275064
ENSG00000214114	chr1:38874105-38874105	-1	MYCBP	7.76818	7.46761	7.74147	7.87652	-0.300579	0.13505	0.300579	0.13505							14.8827	13.4088	17.0405	12.955	-0.150456	-0.395459
ENSG00000225564	chr9:103325034-103325034	-1	LINC01492	7.14975	6.83289	6.71425	6.83289	-0.316857	0.118644	0.316857	0.118644							24.0188	12.908	16.5611	29.4224	-0.895905	0.829116
ENSG00000135299	chr6:89433170-89433170	1	ANKRD6	4.08746	3.45943	4	3.80735	-0.628031	-0.192645	0.628031	0.192645							66.9943	51.0363	76.6121	49.4261	-0.392516	-0.6323
ENSG00000173193	chr3:122680618-122680618	1	PARP14	9.28309	8.87958	8.65821	8.69	-0.403505	0.0317865	0.403505	0.0317865							13.3108	11.3871	18.2358	7.52719	-0.225201	-1.27659
ENSG00000089127	chr12:112906777-112906777	1	OAS1	5.93074	5.55459	6.16993	6.22882	-0.376148	0.0588937	0.376148	0.0588937							70.4663	63.8312	71.806	63.0786	-0.142671	-0.186954
ENSG00000169710	chr17:82098332-82098332	-1	FASN	11.9374	11.7723	11.6101	11.88	-0.165059	0.269864	0.165059	0.269864							13.5762	5.43781	9.83714	6.16493	-1.31998	-0.674154
ENSG00000124177	chr20:41618494-41618494	-1	CHD6	10.1357	9.93664	9.97871	10.2143	-0.199071	0.235609	0.199071	0.235609							35.2654	31.9633	36.5634	33.5892	-0.141837	-0.122401
ENSG00000129682	chrX:139222777-139222777	-1	FGF13	5.55459	5.61471	4.45943	4.9542	0.060121	0.494765	0.060121	0.494765							35.0172	34.0095	28.82	33.0832	-0.0421254	0.199031
ENSG00000111266	chr12:12562383-12562383	-1	DUSP16	8.46352	8.32643	8.48382	8.78136	-0.137095	0.297544	0.137095	0.297544							5.17667	2.39154	4.70613	4.80432	-1.11408	0.0297926
ENSG00000083838	chr19:58474017-58474017	1	ZNF446	6.84549	6.62936	7.31288	7.53138	-0.216133	0.218499	0.216133	0.218499							28.2395	21.7791	26.1306	21.8944	-0.37477	-0.255178
ENSG00000085840	chr1:52404459-52404459	-1	ORC1	8.43879	8.09803	7.89482	7.98868	-0.34076	0.0938669	0.34076	0.0938669							10.9512	7.51565	9.93565	9.23025	-0.543121	-0.106245
ENSG00000189164	chr19:37371061-37371061	1	ZNF527	5.42626	5.2854	4.9542	5.24793	-0.140863	0.293731	0.140863	0.293731							28.1336	17.409	17.0441	24.2406	-0.692464	0.508156
ENSG00000020256	chr20:52204308-52204308	-1	ZFP64	8.18488	7.67948	7.54689	7.47573	-0.505395	-0.071161	0.505395	0.071161							14.6637	13.398	16.9757	10.694	-0.130231	-0.666668
ENSG00000116691	chr1:12019466-12019466	1	MIIP	7.37504	6.9542	6.78136	6.79442	-0.420843	0.0130562	0.420843	0.0130562							47.8679	39.7755	46.8082	37.9836	-0.267178	-0.301386
ENSG00000015133	chr14:91417844-91417844	-1	CCDC88C	8.45121	8.32643	8.82018	9.12928	-0.124782	0.309104	0.124782	0.309104							22.6427	21.9443	25.1304	19.6166	-0.0451976	-0.357358
ENSG00000104369	chr8:74321328-74321328	-1	JPH1	6.22882	5.55459	8.19476	7.9542	-0.67423	-0.240561	0.67423	0.240561							9.32995	5.04918	10.6926	7.445	-0.885818	-0.52227
ENSG00000279508	chr14:19302924-19302924	-1	AL589743.1	8.08215	7.7879	9.90238	10.0417	-0.294246	0.139284	0.294246	0.139284							9.83876	24.7621	10.0011	36.3157	1.33159	1.86043
ENSG00000104228	chr8:27311319-27311319	-1	TRIM35	7.91289	7.36632	7.72792	7.61471	-0.546567	-0.113211	0.546567	0.113211							7.51599	4.85186	6.66908	7.48418	-0.631426	0.166358
ENSG00000214353	chr16:70755098-70755098	1	VAC14-AS1	0	0	8.32193	8.75489	0	0.432959	0	0.432959							93.3097	74.3607	91.1002	86.9915	-0.327486	-0.0665794
ENSG00000180611	chr3:192918161-192918161	-1	MB21D2	6.62936	6.04439	5.90689	5.75489	-0.584963	-0.152003	0.584963	0.152003							9.94931	7.95146	9.95965	7.64056	-0.323376	-0.382417
ENSG00000146063	chr5:181222499-181222499	1	TRIM41	9.10329	8.69697	9.06878	9.0954	-0.40632	0.0266187	0.40632	0.0266187							15.3534	12.9081	19.0583	10.0674	-0.250275	-0.920734
ENSG00000148908	chr10:119542708-119542708	-1	RGS10	6.37504	6.02237	5.12928	5.20945	-0.352672	0.0801703	0.352672	0.0801703							73.7927	58.0694	69.144	54.4036	-0.345699	-0.345902
ENSG00000145604	chr5:36151989-36151989	1	SKP2	7.73471	7.46761	8.49985	8.66534	-0.267104	0.16549	0.267104	0.16549							5.38479	3.23953	4.70658	4.77727	-0.733106	0.0215075
ENSG00000170545	chr12:51270890-51270890	-1	SMAGP	7.65821	7.25739	8.07682	8.10852	-0.400824	0.0317089	0.400824	0.0317089							14.0615	8.8209	12.0383	9.61373	-0.672753	-0.324469
ENSG00000282508	chr19:239440-239440	-1	LINC01002	8.13443	7.93664	8.67243	8.90689	-0.197788	0.234465	0.197788	0.234465							83.7057	64.6736	80.4699	80.8583	-0.372149	0.00694631
ENSG00000204516	chr6:31494881-31494881	1	MICB	8.22882	7.94251	6.82018	6.96578	-0.286304	0.145605	0.286304	0.145605							32.5211	16.9516	30.1908	15.1722	-0.939958	-0.992681
ENSG00000154889	chr18:11909223-11909223	-1	MPPE1	6.90689	6.45943	7.53916	7.52356	-0.447459	-0.0155969	0.447459	0.0155969							18.7357	14.5549	45.737	14.7185	-0.364291	-1.63573
ENSG00000078237	chr12:4321205-4321205	1	TIGAR	7.83289	7.76155	6.20945	6.56986	-0.0713388	0.360402	0.0713388	0.360402							40.6221	28.5974	37.1456	31.9858	-0.506381	-0.215758
ENSG00000154719	chr21:25607517-25607517	-1	MRPL39	8.17991	7.75489	7.76155	7.76818	-0.425022	0.00663309	0.425022	0.00663309							17.3037	13.559	18.416	15.0987	-0.35183	-0.28654
ENSG00000126778	chr14:60658259-60658259	-1	SIX1	5.45943	5.75489	6.44294	7.16993	0.295456	0.726982	0.295456	0.726982							45.6941	10.5471	32.6977	32.7254	-2.11517	0.00122133
ENSG00000186480	chr7:155297776-155297776	1	INSIG1	9.80413	9.99859	6.85798	7.48382	0.194459	0.625835	0.194459	0.625835							7.73712	6.83887	9.21654	3.65946	-0.178039	-1.33259
ENSG00000001167	chr6:41072945-41072945	1	NFYA	8.3966	8.21917	8.48784	8.74147	-0.177436	0.253627	0.177436	0.253627							2.45732	1.94585	3.28609	2.22603	-0.336684	-0.561898
ENSG00000231924	chr19:42879822-42879822	-1	PSG1	8.09276	8.66178	0	1	0.569021	1	0.569021	1							36.0286	41.3166	49.6555	30.8002	0.197579	-0.689011
ENSG00000183495	chr12:131949920-131949920	1	EP400	9.77643	9.42417	10.2009	10.2796	-0.352267	0.078712	0.352267	0.078712							43.5068	36.3543	40.2109	36.6478	-0.259116	-0.13386
ENSG00000169435	chr4:73620631-73620631	-1	RASSF6	4.39232	4.24793	10.3163	10.6027	-0.14439	0.286417	0.14439	0.286417							33.7702	7.2	13.134	31.3098	-2.22968	1.25331
ENSG00000178921	chr17:8247618-8247618	1	PFAS	8.73471	8.22882	9.90839	9.83289	-0.505891	-0.0755026	0.505891	0.0755026							49.8531	42.9945	48.3087	43.1279	-0.213528	-0.163662
ENSG00000112039	chr6:35452361-35452361	1	FANCE	6.53916	6.02237	6.42626	6.33985	-0.516791	-0.0864148	0.516791	0.0864148							14.3519	16.7025	17.0677	10.1311	0.218819	-0.752485
ENSG00000149948	chr12:65824131-65824131	1	HMGA2	8.99435	8.20457	6.70044	6.33985	-0.789782	-0.36059	0.789782	0.36059							0.371125	0.722761	0.207526	0.262569	0.961614	0.339402
ENSG00000140854	chr16:57735730-57735730	1	KATNB1	7.97728	7.44294	9.44501	9.33985	-0.534336	-0.105165	0.534336	0.105165							21.925	15.6877	19.084	18.2572	-0.482939	-0.0639
ENSG00000100926	chr14:24195687-24195687	-1	TM9SF1	8.55842	8.12928	8.0607	8.0607	-0.429138	0	0.429138	0							23.5069	22.3566	32.1221	18.768	-0.0723826	-0.775293
ENSG00000170100	chr16:89217703-89217703	1	ZNF778	7.13955	6.76818	7.19967	7.25739	-0.371367	0.0577155	0.371367	0.0577155							48.3293	40.9085	46.5999	42.0458	-0.240496	-0.148365
ENSG00000182150	chr9:95875701-95875701	1	ERCC6L2	8.84235	8.7211	7.65821	7.96578	-0.121251	0.307573	0.121251	0.307573							11.7936	11.3248	13.3325	11.158	-0.0585266	-0.256867
ENSG00000063660	chr2:240435671-240435671	1	GPC1	11.0217	10.7871	7.11894	7.31288	-0.234588	0.193942	0.234588	0.193942							32.1014	23.0103	33.8726	16.4954	-0.480354	-1.03806
ENSG00000263528	chr1:206470476-206470476	1	IKBKE	7.40939	6.90689	6.32193	6.24793	-0.5025	-0.0740006	0.5025	0.0740006							30.6975	18.0122	22.2991	19.4656	-0.769145	-0.196061
ENSG00000135829	chr1:182839369-182839369	1	DHX9	12.7097	12.1302	11.2461	11.0947	-0.579481	-0.151409	0.579481	0.151409							20.8759	10.6964	15.9401	8.91168	-0.964717	-0.838887
ENSG00000170871	chr4:6781375-6781375	1	KIAA0232	8.56224	8.30378	8.55842	8.72792	-0.258462	0.1695	0.258462	0.1695							10.043	7.19013	8.1441	6.63812	-0.4821	-0.294981
ENSG00000184863	chr7:155644451-155644451	1	RBM33	9.73471	9.45121	10.2021	10.3465	-0.283499	0.14439	0.283499	0.14439							34.8818	29.3287	33.5683	31.5156	-0.250161	-0.0910313
ENSG00000132740	chr11:68903842-68903842	1	IGHMBP2	8.13443	7.67948	8.06609	8.03892	-0.454946	-0.0271702	0.454946	0.0271702							16.022	10.0353	11.8933	7.77764	-0.674972	-0.612746
ENSG00000006432	chr14:70809534-70809534	-1	MAP3K9	9	8.62205	8.41785	8.46761	-0.377948	0.049753	0.377948	0.049753							50.0398	40.4972	49.6368	42.7128	-0.305255	-0.21674
ENSG00000272414	chr4:76251721-76251721	1	FAM47E-STBD1	6.08746	6.50779	3.90689	4.75489	0.420332	0.847997	0.420332	0.847997							30.702	21.62	30.6522	21.5696	-0.505965	-0.506992
ENSG00000198722	chr9:35161992-35161992	1	UNC13B	8.61839	8.25267	8.59991	8.66178	-0.36572	0.0618653	0.36572	0.0618653							35.0748	34.1816	35.123	32.9479	-0.0372167	-0.0922322
ENSG00000259471	chr15:66582190-66582190	1	LINC01169	2	1	5.93074	5.35755	-1	-0.573185	1	0.573185							76.5464	44.7036	57.2628	68.8914	-0.775945	0.266725
ENSG00000255529	chr15:57706629-57706629	1	POLR2M	8.41785	8.24317	9.3443	9.59619	-0.174679	0.251894	0.174679	0.251894							23.1717	18.987	22.5938	22.4627	-0.287352	-0.00839407
ENSG00000185829	chr17:46579722-46579722	-1	ARL17A	9.09803	8.73809	9.50779	9.57365	-0.35994	0.0658525	0.35994	0.0658525							12.9526	12.4308	6.2963	16.875	-0.0593136	1.42231
ENSG00000187961	chr1:960587-960587	1	KLHL17	6.35755	5.9542	7	7.02237	-0.403356	0.0223678	0.403356	0.0223678							25.3462	21.0855	19.288	17.2542	-0.265516	-0.160761
ENSG00000109576	chr4:170091699-170091699	-1	AADAT	6.20945	5.75489	6.65821	6.62936	-0.454566	-0.0288549	0.454566	0.0288549							20.6233	8.79472	11.0379	15.6298	-1.22957	0.501835
ENSG00000132970	chr13:26557703-26557703	1	WASF3	8.74819	8.70736	7.29462	7.67948	-0.0408337	0.384859	0.0408337	0.384859							5.11766	3.83309	4.20825	4.46854	-0.416975	0.0865842
ENSG00000051341	chr3:121546641-121546641	-1	POLQ	9.03342	8.78463	7.69349	7.87036	-0.248788	0.176878	0.248788	0.176878							24.4501	19.0123	23.1431	20.2171	-0.362911	-0.195009
ENSG00000230733	chr7:5475804-5475804	1	AC092171.4	7.65105	7.48382	6.52356	6.78136	-0.167236	0.257798	0.167236	0.257798							0.865336	0.209283	0.508206	1.07291	-2.04781	1.07805
ENSG00000163293	chr4:47914142-47914142	1	NIPAL1	5.64386	5.32193	5.75489	5.85798	-0.321928	0.103093	0.321928	0.103093							28.2212	25.7024	23.9941	25.4708	-0.134879	0.0861627
ENSG00000228672	chr5:139395713-139395713	-1	PROB1	7.71425	7.45943	6.32193	6.49185	-0.254814	0.169925	0.254814	0.169925							92.0428	88.5195	89.1517	66.7418	-0.0563096	-0.417673
ENSG00000180979	chr15:42548802-42548802	-1	LRRC57	7.57743	7.17991	7.30378	7.33092	-0.39752	0.0271361	0.39752	0.0271361							18.6028	11.0116	14.5653	13.2483	-0.756499	-0.136733
ENSG00000148143	chr9:106863097-106863097	1	ZNF462	7.43463	6.85798	3.32193	3.16993	-0.576647	-0.152003	0.576647	0.152003							48.514	46.2413	46.0236	46.4683	-0.0692213	0.0138746
ENSG00000179409	chr17:753999-753999	-1	GEMIN4	9.86728	9.37938	9.82496	9.76155	-0.4879	-0.0634075	0.4879	0.0634075							50.3962	39.5532	46.3898	39.3735	-0.349521	-0.23658
ENSG00000153339	chr18:31953136-31953136	-1	TRAPPC8	7.88874	7.65105	7.61471	7.8009	-0.237692	0.18619	0.237692	0.18619							5.90722	3.15305	7.16584	7.37362	-0.905732	0.041238
ENSG00000120093	chr17:48604912-48604912	-1	HOXB3	10.6018	10.1319	8.57743	8.53138	-0.469914	-0.0460474	0.469914	0.0460474							25.5134	27.1608	43.4414	9.81437	0.0902707	-2.1461
ENSG00000162227	chr11:62771303-62771303	1	TAF6L	7.85175	7.46761	7.75489	7.79442	-0.384143	0.0395284	0.384143	0.0395284							38.1433	25.1321	34.9263	32.0393	-0.601901	-0.124471
ENSG00000125846	chr20:18288283-18288283	1	ZNF133	6.2854	6.12928	6	6.26679	-0.156119	0.266787	0.156119	0.266787							32.5647	28.8218	31.1543	28.8833	-0.176149	-0.109197
ENSG00000121653	chr11:45885651-45885651	1	MAPK8IP1	4.58496	4.52356	7.09803	7.45943	-0.0614005	0.3614	0.0614005	0.3614							53.3084	35.2924	55.7796	45.418	-0.595004	-0.296474
ENSG00000175221	chr19:893218-893218	-1	MED16	8.59246	8.01123	8.93664	8.77808	-0.58123	-0.158561	0.58123	0.158561							50.7383	28.307	53.5193	30.3086	-0.841919	-0.820334
ENSG00000139132	chr12:32399529-32399529	1	FGD4	7.32193	6.98868	7.13955	7.22882	-0.333243	0.0892673	0.333243	0.0892673							76.6346	49.8615	59.5465	71.1859	-0.620071	0.257576
ENSG00000105229	chr19:4007646-4007646	1	PIAS4	8	7.54689	7.89482	7.86419	-0.453106	-0.0306316	0.453106	0.0306316							19.8102	16.2043	23.3522	17.7709	-0.289866	-0.394047
ENSG00000227471	chr7:134549136-134549136	1	AKR1B15	4.75489	4	5.08746	4.75489	-0.754888	-0.332575	0.754888	0.332575							61.9145	41.2187	45.3661	56.0562	-0.586976	0.30526
ENSG00000250317	chr4:25861830-25861830	1	SMIM20	7.39232	7.22882	8.15482	8.41363	-0.163499	0.25881	0.163499	0.25881							33.787	24.77	29.9232	25.9104	-0.447873	-0.207733
[truncated: 10,721 more rows]
