# Supplementary material for: Nuclear localization of TET2 requires β-catenin activation and correlates with favourable prognosis in colorectal cancer
Source: Cell Death Dis. 2023 Aug 24;14(8):552. doi: 10.1038/s41419-023-06038-x (PMC10449923; doi:10.1038/s41419-023-06038-x)
Supplement: Supplementary file 12 — Table S5 [file 41419_2023_6038_MOESM12_ESM.xlsx]

## Sheet: Sheet1
Protein names	Gene names	480-Flag-1	480-Flag-2	480-Flag-3	480-TET2CD-1	480-TET2CD-2	480-TET2CD-3	620-Flag-1	620-Flag-2	620-Flag-3	620-TET2CD-1	620-TET2CD-2	620-TET2CD-3
Breast cancer metastasis-suppressor 1	DKFZp564A063;BRMS1	0	0	0	1784900	2040500	3135800	0	0	0	2216500	2282800	2607100
DDB1- and CUL4-associated factor 7	DCAF7	851730	692190	718690	3141000	3825900	5068800	1045800	1000900	776830	7631000	6649100	8398100
Ubiquitin-associated domain-containing protein 1	UBADC1;UBAC1	0	0	0	2209300	2214200	3562200	0	0	0	4295000	3885000	3995400
AT-rich interactive domain-containing protein 4B	ARID4B	0	0	0	664730	1080300	1207700	0	0	0	830810	1191000	1174300
E3 ubiquitin-protein ligase RNF123	hCG_20123;RNF123	0	0	0	4175500	4393000	6728300	0	0	0	6975000	6869300	7225800
UDP-N-acetylglucosamine--peptide N-acetylglucosaminyltransferase 110 kDa subunit	OGT	0	0	0	2635900000	2850600000	4166600000	7041800	2770000	1632300	4330100000	3750500000	5945100000
Histone deacetylase complex subunit SAP30	SAP30	0	0	0	3360500	3792400	5346600	0	0	0	4301100	3303400	3960300
Paraspeckle component 1	PSPC1	3758400	2070500	2174000	31016000	46649000	48816000	1245800	1082400	1155600	57884000	51776000	53250000
Paired amphipathic helix protein Sin3a	SIN3A	0	0	0	26524000	31652000	41982000	0	0	0	23492000	23105000	27756000
Proline and serine-rich protein 1	PROSER1	0	0	0	12869000	16099000	20481000	0	0	0	23489000	23198000	23579000
Sin3 histone deacetylase corepressor complex component SDS3	SUDS3	0	0	0	3475100	4487000	5513200	0	0	0	3570100	3512200	3406900
DDB1- and CUL4-associated factor 11	DCAF11	0	0	0	243950	379810	295420	0	0	0	426120	288640	375170
Prefoldin subunit 1	PFDN1	0	0	0	2081100	1383900	1513500	0	0	0	1744300	1389000	1943600
Exosome complex component RRP4	EXOSC2	0	0	0	546030	355320	470420	0	0	0	736140	683310	621930
Polyadenylate-binding protein-interacting protein 1	PAIP1	0	0	0	411610	269100	350370	0	0	0	468940	350010	630680
	SAP25	0	0	0	726510000	949340000	1092300000	0	0	0	801670000	731340000	863230000
Histone deacetylase complex subunit SAP130	SAP130	0	0	0	3453300	4522800	5170500	0	0	0	3063700	3531400	3041100
Integrator complex subunit 12	INTS12	0	0	0	340280	273700	399770	0	0	0	362880	456750	464630
Myosin-14	MYH14	5867900	7092900	7907300	13611000	18077000	17103000	3834100	4663700	4088500	9711600	9798100	10079000
Tubulin beta-6 chain	TUBB6	12807000	5325700	11141000	27504000	29837000	20914000	282840	254500	248250	1064100	957390	1501600
DNA polymerase alpha subunit B	POLA2	0	0	0	401730	281030	356400	0	0	0	400700	355050	453290
Methylcytosine dioxygenase TET2	TET2	0	0	0	14582000000	18369000000	20697000000	3369900	255460	297210	26485000000	25498000000	27120000000
Protein S100-A4	S100A4	15689000	9076500	10854000	31910000	23261000	29785000	9758200	7101100	6492700	108230000	115700000	105710000
Acyl carrier protein, mitochondrial;Acyl carrier protein	NDUFAB1	0	0	0	1354800	1847200	1720400	0	0	0	6626300	4386900	6096100
Insulin-degrading enzyme	IDE	0	0	0	2138100	1726700	1860000	0	0	0	3353100	2622200	3835800
45 kDa calcium-binding protein	SDF4	636870	420090	414080	1216400	1089600	1083200	563500	400170	541990	1294700	1144900	1127900
Heat shock-related 70 kDa protein 2	HSPA2	0	0	0	1732100	1472500	1448100	0	0	0	1274900	1215400	1173800
PDZ and LIM domain protein 5	PDLIM5;LIM	1267100	584080	689040	3229300	2777400	2517500	0	0	0	6715900	7122400	8950200
	OGT	0	0	0	682090	644200	744000	0	0	0	804560	755660	1079600
Methylcytosine dioxygenase TET1	TET1	0	0	0	659650000	648740000	732320000	0	0	0	965640000	1194600000	856230000
Golgi-associated PDZ and coiled-coil motif-containing protein	GOPC	0	0	0	187400	201930	209960	0	0	0	417250	511640	736200
Heat shock cognate 71 kDa protein	HEL-S-72p;HSPA8	209740000	154700000	153040000	471130000	478010000	499040000	150580000	138910000	138820000	547330000	512010000	578070000
Heat shock 70 kDa protein 1B;Heat shock 70 kDa protein 1A	HEL-S-103;HSPA1B;HSPA1A	19797000	13888000	14814000	60955000	61492000	62703000	9892900	8251100	7888100	44521000	41446000	50459000
COP9 signalosome complex subunit 8	COPS8	0	0	0	785540	796780	849780	369310	0	0	1053300	1137200	835490
PHD finger protein 1	PHF1	0	0	0	1510100	1485700	1608300	0	0	0	1094300	968500	1471900
Protein FAM60A	FAM60A	1458100	1840100	1831700	2418200	3119100	3469700	1698200	1989900	1828600	5400400	4886200	5572200
NK-tumor recognition protein;Putative peptidyl-prolyl cis-trans isomerase	NKTR;DKFZp686F1754;DKFZp686N24126	0	0	0	372450	697650	751830	409520	683360	533060	991410	955220	1120500
Protein phosphatase 1G	PPM1G	9492600	5062000	5808200	13488000	13404000	11695000	4494900	4551500	4745800	19598000	21610000	19820000
Heat shock protein 105 kDa	HSPH1	29773000	18965000	19584000	45427000	34696000	35739000	16467000	13354000	12544000	34325000	30356000	36060000
Non-POU domain-containing octamer-binding protein	NONO	51442000	48159000	48865000	82841000	103730000	114440000	62715000	62116000	66884000	132860000	119220000	128100000
Histone-binding protein RBBP7	RBBP7	11527000	8985500	9793500	17138000	21169000	23925000	8295000	9909300	10053000	18737000	14007000	17767000
Tubulin beta-8 chain	TUBB8	31552000	24456000	21807000	39732000	42996000	53186000	23733000	13508000	17787000	45364000	37068000	47070000
Prefoldin subunit 3	VBP1	1028800	662390	749820	1779800	1275700	1704700	590870	477280	512130	1968200	2200500	2024400
COP9 signalosome complex subunit 5	COPS5	0	0	0	370300	382130	473340	342060	341770	286840	483680	469220	558850
Tubulin beta chain	TUBB;XTP3TPATP1	37892000	37272000	28490000	56845000	54179000	60254000	32055000	33042000	31503000	72407000	73699000	90683000
Stress-70 protein, mitochondrial	HEL-S-124m;HSPA9	23285000	16073000	17641000	37768000	36215000	33824000	25827000	20569000	19494000	49321000	42703000	53893000
Tubulin alpha-1B chain	TUBA1B	28570000	26704000	25703000	42095000	45725000	49429000	21072000	22009000	18774000	41307000	47491000	45161000
Glia maturation factor gamma	GMFG	856900	829970	1024600	1968100	2144000	1796100	567900	586030	539790	957100	864060	809950
Tubulin alpha-4A chain	TUBA4A	6093900	5380400	5061800	9883500	11037000	11473000	4651700	4268100	4537000	9450000	8866700	9442100
Tubulin alpha-1C chain	TUBA1C	233030000	195580000	216610000	401960000	379040000	382790000	135140000	127710000	130760000	283130000	267390000	308700000
Tubulin beta-4B chain	TUBB2C;TUBB4B	284410000	235650000	254660000	442760000	480660000	483810000	162160000	145840000	143610000	346300000	301070000	351210000
Histone deacetylase complex subunit SAP25	SAP25	0	0	0	0	0	0	0	0	0	670320	606350	1130100
Histone H2A;Core histone macro-H2A.1	H2AFY	0	0	0	0	0	0	0	0	0	1211400	753730	661860
LIM and cysteine-rich domains protein 1	LMCD1	0	0	0	0	0	0	0	0	0	965900	1419100	786900
E3 ubiquitin-protein ligase ARIH2	ARIH2	0	0	0	0	0	0	0	0	0	468610	293480	529480
Lysine-specific demethylase 2B	KDM2B	0	0	0	0	0	0	0	0	0	461770	477120	744830
Nucleolar protein 10	NOL10	0	0	0	0	0	0	0	0	0	1561000	963060	1079300
Wings apart-like protein homolog	WAPAL	0	0	0	0	0	0	0	0	0	470980	799260	633760
Uncharacterized protein KIAA1671	KIAA1671	0	0	0	0	0	0	0	0	0	277480	378320	422450
RNA polymerase II-associated protein 1	RPAP1	0	0	0	0	0	0	0	0	0	827190	767600	1053900
IQ motif and SEC7 domain-containing protein 1	IQSEC1	0	0	0	0	0	0	0	0	0	977300	1283500	1324500
Prefoldin subunit 5	PFDN5	0	0	0	0	0	0	0	0	0	424990	310130	363170
Unconventional myosin-VI	MYO6	0	0	0	0	0	0	0	0	0	712370	557340	747050
Casein kinase I isoform delta	CSNK1D	0	0	0	0	0	0	0	0	0	437580	483230	581520
Retrotransposon-derived protein PEG10	PEG10	0	0	0	0	0	0	0	0	0	504220	588380	665470
BCL-6 corepressor-like protein 1	BCORL1	0	0	0	0	0	0	0	0	0	503160	406220	512170
Transcription elongation factor A protein-like 3;Transcription elongation factor A protein-like 6;Transcription elongation factor A protein-like 5	TCEAL6;TCEAL3;TCEAL5	0	0	0	0	0	0	0	0	0	426790	385670	492570
Prospero homeobox protein 1	PROX1	0	0	0	0	0	0	0	0	0	508870	589300	618360
Peptide deformylase, mitochondrial	hCG_2027080;PDF	0	0	0	0	0	0	0	0	0	443720	396630	465450
Ephrin type-A receptor 8	EPHA8	0	0	0	0	0	0	0	0	0	936690	850250	813780
Tastin	TROAP	0	0	0	0	0	0	0	0	0	643170	576930	567000
Somatomedin-B and thrombospondin type-1 domain-containing protein	SBSPON	0	0	0	0	0	0	0	0	0	1334800	1345900	1189600
TAF6-like RNA polymerase II p300/CBP-associated factor-associated factor 65 kDa subunit 6L	TAF6L	0	0	0	0	0	0	0	0	0	667730	641480	592540
Unconventional myosin-IXb	MYO9B variant protein;MYO9B	1454000	2129400	1801600	1582600	1728700	2041700	1289300	1111100	1215000	3242200	2269800	2985900
N-acetyltransferase ESCO2	ESCO2	2673600	2735400	3255400	1651800	3473800	3216000	0	0	0	1790700	1822300	2227300
Ribonuclease H1	RNASEH1	462340	517260	511840	421410	399230	739220	0	0	0	373040	414770	426910
Bloom syndrome protein	BLM	579360	638840	836980	712710	588110	697060	695410	972520	719470	1505200	1763800	2099600
Prefoldin subunit 6	PFDN6;HKE2	1717000	899540	1542800	1756500	1392500	1212000	0	0	0	2267800	2478600	1855000
FLYWCH family member 2	FLYWCH2	1205200	1183700	1072400	1269900	1057500	1068600	0	0	0	914930	852090	550550
mRNA export factor	RAE1	906490	684910	645790	1085200	655260	672030	0	0	0	807550	689540	940740
DBF4-type zinc finger-containing protein 2	ZDBF2	1662900	2397800	2045600	1468400	1987400	2285400	0	0	0	1892900	1783600	1390300
60S ribosomal protein L22-like 1	RPL22L1	8423000	9747700	11035000	9698800	9440500	11153000	0	0	2129000	3625900	4083700	2322700
	RBM33	732900	0	775130	376290	714080	769080	0	0	0	774810	783060	703160
Coiled-coil domain-containing protein 86	CCDC86	552900	744960	895810	508640	911440	1022200	350010	519010	458620	1118900	1009000	1246700
Cytoplasmic dynein 1 light intermediate chain 1	DYNC1LI1;DKFZp686A1525	946140	978570	852010	1233300	805850	988550	0	0	0	611490	922030	749150
F-actin-capping protein subunit alpha-1	CAPZA1	990430	692140	721330	1554300	986870	617930	0	0	0	791940	740140	840130
Vimentin	HEL113;VIM	5320300	2919100	2493100	5753600	4672500	3170300	1633000	1472600	1080100	4035000	4106100	5093000
E3 ubiquitin-protein ligase UHRF1	UHRF1	1185400	1461800	1234600	1394900	1248100	1587500	1443800	1188000	1691100	2907300	4185500	2719900
SWI/SNF complex subunit SMARCC1	SMARCC1	0	0	0	198390	0	0	0	0	0	322630	452320	404020
Growth arrest-specific protein 6	GAS6	0	0	0	0	0	377290	0	0	0	1112900	1167900	1494800
Nucleolar protein 7	NOL7	871550	0	0	0	0	0	0	0	0	1465300	1551800	1852400
Shugoshin-like 2	SGOL2	0	0	1803300	0	0	0	0	0	0	1725800	1603600	1479900
	SF1	0	0	0	0	638310	0	0	0	0	887180	783440	898410
Tyrosine-protein kinase BAZ1B	BAZ1B	548690	764570	752240	465910	565420	744520	0	0	0	739330	719980	604620
Crossover junction endonuclease MUS81	MUS81	496540	707680	579090	241030	537630	574940	0	0	0	439560	432950	545470
Drebrin	DBN1	830680	499530	709900	2538700	1013000	858590	0	0	0	315930	378390	511970
Coiled-coil domain-containing protein 43	CCDC43	2456700	2322500	2058000	1609900	1845700	2367200	0	0	0	1536600	1348200	1077700
BAG family molecular chaperone regulator 2	BAG2	1114100	801910	1213700	965110	1605800	1507800	595430	0	0	3160800	3830000	2989600
Opioid growth factor receptor	OGFR	621700	481800	458550	764220	581610	550630	0	0	0	510230	444390	484630
Cytosolic purine 5-nucleotidase	NT5C2	1319700	1481700	1189300	897340	1033500	1361400	0	834460	1031500	1584300	2823300	2226300
CAP-Gly domain-containing linker protein 1	RSN;CLIP1	3705300	3256800	3024600	3461400	6396300	4527700	240000	347270	374640	771140	810760	684090
Filamin-binding LIM protein 1	FBLIM1	0	0	0	0	152700	301040	0	0	0	580220	586710	445020
Exosome complex component RRP41	EXOSC4	707610	599570	620040	1136700	712220	769390	458330	0	398340	1065600	979600	1610000
Pyrroline-5-carboxylate reductase;Pyrroline-5-carboxylate reductase 3	PYCRL	511050	0	0	508590	532060	361240	0	0	0	923550	713360	615020
A-kinase anchor protein 13	AKAP13	0	0	0	0	249260	365320	0	0	0	359990	404800	421440
Prefoldin subunit 4	PFDN4	0	0	0	0	524980	697340	270710	0	0	1144200	667360	1461900
Keratin, type II cytoskeletal 7	KRT7	0	0	0	0	759170	905360	0	0	0	18721000	18981000	17653000
Rho GTPase-activating protein 23	ARHGAP23	544570	549400	698230	651820	927260	704750	0	0	0	493280	552970	469650
Programmed cell death protein 2-like	PDCD2L	0	836570	925170	0	0	0	0	548480	0	1333600	1324400	1155700
Protein AF-17	MLLT6	770250	1036600	1114300	522510	798430	873110	0	0	0	427060	461480	556270
Proteasome activator complex subunit 1	PSME1	1593900	744440	923360	1915400	2110900	1228600	0	0	0	512080	339560	641540
GTPase-activating protein and VPS9 domain-containing protein 1	GAPVD1	1226700	1073500	1547600	2085300	1647900	1426000	0	0	0	528870	766400	776290
	AIP	799480	543170	556060	1152300	740770	863490	484470	425260	359890	1069100	740410	1101300
Prefoldin subunit 2	PFDN2	2504700	1721600	1492000	3264500	2652500	2346900	1606700	1407900	1238500	3216100	2641500	3077100
DNA mismatch repair protein Mlh1	MLH1	419450	296950	320520	557300	761480	443490	0	0	0	432050	657930	637980
GTP-binding protein 1	GTPBP1	605830	874830	840370	517770	592670	516500	0	0	0	506720	542110	389240
Cytoskeleton-associated protein 2-like	CKAP2L	1068400	1703700	1600900	1773800	2543000	2897700	0	0	0	1514600	1840500	1509800
DnaJ homolog subfamily A member 1	DNAJA1	5987900	4026800	4283900	6916400	6968300	6248800	7419600	5339000	6251300	14963000	14672000	17615000
Transcription elongation factor B polypeptide 1	TCEB1	2148500	1418300	1298200	2363300	2692800	2400600	0	0	0	1327200	1252000	1786000
BAG family molecular chaperone regulator 4	BAG4	0	0	0	489680	520120	1042900	0	0	0	916250	830560	861800
Mitogen-activated protein kinase kinase kinase kinase 4	MAP4K4;HEL-S-31	432210	553430	412160	269680	310700	313550	0	0	0	331570	506460	430600
Histone H1.2	HIST1H1C	7330500	9290700	0	15650000	21718000	32627000	2259700	1555700	2122100	8843000	8765900	2665900
Krueppel-like factor 13	KLF13	226810	0	0	273470	445590	318860	0	0	0	0	0	0
Ribonuclease P protein subunit p29	POP4	0	0	0	273180	311330	547400	0	0	0	0	737780	543500
Acyl-CoA dehydrogenase family member 9, mitochondrial	ACAD9	0	0	0	646380	529220	278080	0	0	0	0	0	0
Striatin	STRN	813590	915830	781120	1026900	982080	983890	0	0	0	768430	858920	799990
Centrosomal protein of 131 kDa	CEP131;AZI1	0	461230	0	875840	608700	707010	0	0	0	590360	0	461130
Rho GTPase-activating protein 32	ARHGAP32	796810	820450	740710	674690	686780	692340	0	0	0	927210	705670	807010
Heterogeneous nuclear ribonucleoprotein F;Heterogeneous nuclear ribonucleoprotein F, N-terminally processed	HNRPF;HNRNPF	5196200	4239200	4107000	6504600	5494600	5619500	10327000	5990400	6593400	16668000	14374000	16319000
Inactive tyrosine-protein kinase 7	PTK7;DKFZp434L0319	0	0	0	433430	237290	238040	0	0	0	0	0	0
Copine-3	CPNE3	0	0	0	495510	382420	226830	477950	400160	574590	0	0	0
Annexin;Annexin A2;Putative annexin A2-like protein	HEL-S-270;ANXA2;ANXA2P2	53843000	37527000	44183000	150570000	103310000	97865000	28556000	15604000	20132000	11774000	13317000	13152000
Beta-galactosidase	GLB1	0	0	0	869720	775360	406950	0	0	0	0	0	0
Phosphatidylinositol transfer protein alpha isoform	PITPNA;HEL-S-36	0	0	0	421330	258920	224770	0	0	0	0	0	0
Protein S100-A3	S100A3	0	0	0	10568000	5806300	12040000	0	0	0	0	0	0
Golgin subfamily A member 4	GOLGA4	0	0	0	538700	418470	262540	0	0	0	0	0	0
Periplakin	PPL	1936500	2107800	2132600	6040200	4748900	4079600	0	0	0	0	0	288930
Tubulin beta-4A chain	TUBB4A	698150	696770	638690	1742600	2812000	2283700	0	0	0	0	0	0
Telomere length regulation protein TEL2 homolog	TELO2	449040	246670	286610	0	0	0	0	0	0	332440	296890	432270
Four and a half LIM domains protein 1	FHL1	0	0	0	447410	268440	266360	0	0	0	0	0	0
39S ribosomal protein L22, mitochondrial	MRPL22	0	0	0	446410	870060	704670	726070	675110	935910	0	615500	0
G kinase-anchoring protein 1	GKAP1	0	0	0	601940	757910	1101600	0	812070	0	0	0	0
Creatine kinase S-type, mitochondrial	CKMT2	0	0	0	628150	397160	371190	0	0	0	0	0	0
Exosome complex component RRP40	EXOSC3;PNAS-3	0	0	0	533970	298470	371510	0	0	0	0	0	0
COP9 signalosome complex subunit 7a	COPS7A	0	0	0	848970	677490	454580	0	0	0	0	0	0
Heme oxygenase 2	HMOX2	0	0	0	1442200	912730	863570	0	0	0	0	0	0
Ubiquitin carboxyl-terminal hydrolase;Ubiquitin carboxyl-terminal hydrolase 11	USP11	0	0	0	664840	429190	392990	0	0	0	0	0	0
cAMP-regulated phosphoprotein 19	ARPP-19;ARPP19	0	0	0	1432600	1787600	2526900	1980800	2423600	2376100	2960000	0	1867200
Disks large homolog 1	DLG1	0	0	0	993270	654080	597520	511310	0	679510	0	0	0
ATP-dependent RNA helicase SUPV3L1, mitochondrial	SUPV3L1	0	0	0	1035100	600590	723300	1105200	808870	933770	0	0	0
WD repeat-containing protein 26	WDR26	0	0	0	511200	530760	826300	706430	687350	803700	1055300	787560	623320
Nucleolar protein 8	NOL8;DKFZp686P12242	0	0	0	320600	294240	481120	0	0	0	348630	577840	0
Rho guanine nucleotide exchange factor 5;Rho guanine nucleotide exchange factor 35	DKFZp686N1969;ARHGEF5;ARHGEF35	0	0	0	249640	438230	356710	0	0	0	0	0	0
CDKN2A-interacting protein	CDKN2AIP	0	0	0	532760	440040	308520	468740	476850	484170	0	659660	479490
Ataxin-7-like protein 1	ATXN7L1;KIAA1218	0	0	0	362160	320560	512810	0	0	0	0	0	0
UBX domain-containing protein 7	UBXN7	0	0	0	685470	423420	496270	0	0	0	736640	0	610340
Calmodulin-regulated spectrin-associated protein 1	CAMSAP1	0	0	0	314450	317610	477230	0	0	0	0	0	0
Pre-mRNA-splicing factor ISY1 homolog	ISY1	0	0	0	287160	332980	461250	573020	571630	503610	513580	487460	502100
Zinc finger and SCAN domain-containing protein 21	ZSCAN21	0	0	0	274570	444040	329640	0	0	0	0	0	0
NF-kappa-B essential modulator	IKBKG	0	0	0	397220	422030	612950	0	0	0	0	0	0
E3 ubiquitin-protein ligase ARIH1	ARIH1	0	0	0	407040	263790	282580	0	0	0	472910	388270	1008800
Neuroblast differentiation-associated protein AHNAK	AHNAK	7136300	7103600	6674900	58674000	49046000	74740000	2455700	2383600	2505500	312190	647440	1637700
Glycogen debranching enzyme;4-alpha-glucanotransferase;Amylo-alpha-1,6-glucosidase	AGL	0	0	0	1023600	1041200	664480	0	0	0	0	0	0
Golgi apparatus protein 1	GLG1	0	0	0	1091100	1260400	1702000	6152200	6737800	5579100	3429700	3609000	3411200
Protein TFG;Tyrosine-protein kinase receptor	TFG;TFG/ALK fusion	0	0	0	926700	1069500	1431600	1401400	742780	1503900	0	0	0
Ras-related protein Ral-B	RALB	0	0	0	450210	315200	304880	0	0	0	0	0	0
C-terminal-binding protein 1	CTBP1	0	0	0	828940	640690	534830	0	0	0	0	0	0
U6 snRNA-associated Sm-like protein LSm2	LSM2	0	0	0	537450	461530	343220	667800	0	0	0	0	0
Fructosamine-3-kinase	FN3K	0	0	0	582400	431270	388970	0	0	0	0	0	0
Tropomyosin beta chain	HEL-S-273;TPM2;TPM2b	0	0	0	1725600	1163400	1278700	0	0	0	0	0	0
Inhibitor of growth protein;Inhibitor of growth protein 2	ING2	0	0	0	836120	896020	1204100	0	0	0	0	0	0
Putative ATP-dependent RNA helicase DHX30	DHX30	0	0	0	254950	344060	383940	438200	326960	489540	0	0	0
DDRGK domain-containing protein 1	DDRGK1	0	0	0	323500	265570	217750	379680	356650	0	233390	440700	316270
2-oxoisovalerate dehydrogenase subunit alpha, mitochondrial	BCKDHA;DKFZp313C0640	0	0	0	2055400	1602400	2382400	0	0	0	0	0	0
Tax1-binding protein 3	TAX1BP3	0	0	0	2050500	1721000	1384900	0	0	0	0	0	0
Platelet-activating factor acetylhydrolase IB subunit alpha	PAFAH1B1	0	0	0	919840	985450	672040	0	0	0	0	0	0
	TNS3	0	0	0	344400	420900	503860	1086100	1347500	1186700	1004300	958020	863640
Rho guanine nucleotide exchange factor 39	ARHGEF39	0	0	0	441070	636070	591440	0	0	0	0	0	0
Gephyrin;Molybdopterin adenylyltransferase;Molybdopterin molybdenumtransferase	GPHN	1661800	1887600	1806300	819580	1214200	1063800	0	1831800	2049500	4068800	4712300	6652300
Next to BRCA1 gene 1 protein	NBR1	0	0	0	518220	692940	536510	0	0	0	0	0	0
AP-3 complex subunit beta-2	DKFZp686D17136;AP3B2	0	0	0	587940	699060	818020	0	0	0	0	0	0
Protein NPAT	NPAT	604140	630260	679610	406540	470400	502400	0	0	0	790350	595090	361350
Xin actin-binding repeat-containing protein 2	XIRP2	0	0	0	18048000	23554000	24867000	28963000	32180000	25454000	0	0	0
Proteasome subunit beta type;Proteasome subunit beta type-9	PSMB9	0	0	0	1279200	1733900	1383500	0	0	0	0	0	0
Paladin	KIAA1274;PALD1	0	0	0	565760	426010	441800	0	0	0	0	0	0
Cathepsin B;Cathepsin B light chain;Cathepsin B heavy chain	CTSB	3536600	2613300	2717600	13620000	14096000	17691000	0	0	0	0	0	1499400
Ankyrin repeat domain-containing protein 12	ANKRD12	0	0	0	876680	986140	1189300	0	0	0	0	0	0
Chromatin modification-related protein MEAF6	MEAF6	0	0	0	692150	813660	942580	0	0	0	0	1288800	792260
Breast cancer metastasis-suppressor 1-like protein	BRMS1L	0	0	0	3328900	3364500	4306300	0	0	0	957060	0	0
Small nuclear ribonucleoprotein G;Putative small nuclear ribonucleoprotein G-like protein 15	SNRPG;SNRPGP15	0	0	0	1791400	2429600	2118600	0	1635500	0	0	2616600	1777700
28S ribosomal protein S35, mitochondrial	MRPS35	0	0	0	772760	988860	787950	0	0	0	0	0	754930
O-acetyl-ADP-ribose deacetylase 1	OARD1;C6orf130	0	0	0	338280	370080	279600	490150	664700	511450	0	0	0
Cysteine-rich protein 2	CRIP2	0	0	0	1138900	934960	887420	0	0	0	0	0	0
PDZ and LIM domain protein 2	PDLIM2	0	0	0	941780	896750	729110	0	0	0	0	0	0
Splicing factor 3A subunit 2	SF3A2	0	0	0	624750	582880	481900	954920	613180	694620	555610	0	608450
Lamin-B2	LMNB2	0	0	0	324210	415760	352240	623050	290000	192470	371570	0	348990
LanC-like protein 2	LANCL2	0	0	0	349350	325290	415530	525840	245420	559890	480160	397280	532930
Retinoic acid-induced protein 1	RAI1	380750	425380	454830	616130	546060	586510	0	418310	489920	1287400	1122300	1098300
DnaJ homolog subfamily C member 17	DNAJC17	0	0	0	374660	452560	482440	0	0	0	0	0	0
Ras GTPase-activating protein-binding protein 2	G3BP2	1553000	1610100	1954900	3344500	3247100	3952300	2512500	2193900	2150500	3124200	2435700	3015400
Splicing factor 3B subunit 4	SF3B4	0	0	0	652520	762550	822360	0	0	0	0	0	0
BUB3-interacting and GLEBS motif-containing protein ZNF207	ZNF207;DKFZp761N202	0	0	0	1055100	1246600	1008300	763580	1156900	1164400	0	0	0
Coiled-coil domain-containing protein 12	CCDC12	0	0	0	736690	853750	925670	1364400	1567100	1240300	0	0	815840
Cytidine deaminase	CDA	0	0	0	1528100	1880800	1586700	0	0	0	0	0	0
Golgi-specific brefeldin A-resistance guanine nucleotide exchange factor 1	GBF1	0	0	0	455710	371410	437810	0	0	0	0	0	0
Centromere protein F	CENPF	0	0	0	4925600	4998100	5882500	0	0	0	5486500	6686500	0
Splicing factor, arginine/serine-rich 15	SFRS15;SCAF4	0	0	0	460920	446850	536670	0	0	0	0	0	0
Intercellular adhesion molecule 1	ICAM1;P3.58	0	0	0	454220	375820	436280	0	0	0	0	0	0
DNA-directed RNA polymerase II subunit RPB3	POLR2C	0	0	0	954420	1121400	953270	0	0	0	1055400	0	1349500
Dedicator of cytokinesis protein 5	DOCK5;DKFZp779M164	0	0	0	473190	547900	461220	0	0	0	0	0	0
E3 UFM1-protein ligase 1	UFL1	0	0	0	327020	290020	272020	368850	573570	378760	0	0	0
FERM domain-containing protein 4A	FRMD4A	0	0	0	959370	1052300	876830	0	0	0	0	0	0
Vesicle-trafficking protein SEC22b	SEC22B	0	0	0	719430	607100	648540	0	0	0	0	0	0
Receptor protein-tyrosine kinase;Epidermal growth factor receptor	EGFR	0	0	0	422960	375850	361700	0	0	0	0	0	0
28S ribosomal protein S2, mitochondrial	MRPS2	0	0	0	751520	812130	886150	888080	1070300	792270	0	0	0
Striatin-4	STRN4	0	0	0	445500	498020	432780	0	0	0	0	0	0
Nucleosome-remodeling factor subunit BPTF	BPTF	0	0	0	2432700	2602500	2824300	5032100	3337000	3583800	2539800	2454300	2715500
Translocon-associated protein subunit delta	SSR4	0	0	0	469600	455920	406600	360330	349800	292050	0	0	0
Rho guanine nucleotide exchange factor 10	ARHGEF10	0	0	0	495900	512150	569290	0	0	0	0	0	0
Protein S100-A10	S100A10	1615400	902360	757370	4787400	4460900	4820200	5023800	2473100	3676700	2251600	1962100	2194800
Probable global transcription activator SNF2L2	SMARCA2	0	0	0	416680	457510	399080	0	0	0	0	0	0
tRNA pseudouridine synthase;tRNA pseudouridine synthase A, mitochondrial	PUS1	0	0	0	454020	428150	398750	804800	1125500	646630	0	0	0
U3 small nucleolar RNA-interacting protein 2	RRP9	0	0	0	627040	705390	691400	0	0	0	0	0	0
Galectin-3-binding protein	LGALS3BP	0	0	0	215520	235270	239290	774610	905160	841320	741850	550570	649800
Separin	ESPL1	0	0	0	507520	485750	541420	0	0	0	0	0	0
Kinesin-like protein;Kinesin-like protein KIF26B	KIF26B	0	0	0	466330	506900	517360	0	0	0	0	0	0
60 kDa heat shock protein, mitochondrial	HSPD1	131450000	89468000	87846000	299810000	295450000	349180000	72248000	58978000	59272000	66382000	65714000	81149000
Forkhead box protein K1	FOXK1	0	0	0	584650	605200	624950	0	0	0	0	0	0
Protein lin-7 homolog C	LIN7C	0	0	0	543760	571920	538040	0	0	0	0	0	423670
Transketolase-like protein 1	TKTL1	0	0	0	13652000	13407000	14003000	0	0	0	0	0	0
Sjoegren syndrome/scleroderma autoantigen 1	SSSCA1	0	0	0	603620	599800	614570	0	688090	671090	544490	0	820970
Catenin beta-1	CTNNB1	11073000	12374000	12658000	29744000	30158000	30397000	5581300	5862800	5369600	2707500	2522800	3673700
Rab11 family-interacting protein 1	RAB11FIP1	569830	467210	547300	745750	975290	1043400	589620	634530	894220	1138300	1162700	998130
Histone deacetylase;Histone deacetylase 1	HDAC1	3499600	3919800	3470200	7959200	7067900	7688800	4284400	4930200	3782200	6110200	5880500	7352100
Histone deacetylase 2;Histone deacetylase	HDAC2	1360800	1119800	1101400	1740800	1886000	1736100	1397800	1046000	881670	1698300	2087300	2034500
Tubulin beta-2A chain	TUBB2A;TUBB2B;DKFZp566F223	55113000	42171000	43703000	83646000	90091000	96627000	19069000	20625000	16521000	29669000	38525000	28300000
FH1/FH2 domain-containing protein 1	FHOD1	0	0	0	0	0	0	481350	624830	0	498250	0	582610
MAP kinase-activated protein kinase 5	MAPKAPK5	0	0	0	0	0	0	1005200	946390	598490	675410	665700	1183000
Ran-binding protein 10	RANBP10	0	0	0	0	0	0	0	625540	440240	474800	624200	0
Alpha-ketoglutarate-dependent dioxygenase alkB homolog 2	ALKBH2	0	0	0	0	0	0	265820	492880	540100	446410	379010	450100
Chromodomain-helicase-DNA-binding protein 7	CHD7	0	0	0	0	0	0	466790	520380	490770	471620	508400	503400
Ribonuclease 3	RNASEN;DROSHA	0	0	0	0	0	0	0	367200	0	422060	0	0
Dedicator of cytokinesis protein 6	DOCK6	0	0	0	0	0	0	527160	510860	594280	553440	982510	0
Sororin	CDCA5	0	0	0	0	0	0	0	1168600	909560	813800	742030	688530
KRR1 small subunit processome component homolog	KRR1	0	0	0	0	0	0	311830	456720	419540	425110	438020	353870
Microprocessor complex subunit DGCR8	DGCR8	0	0	0	0	0	0	680530	753620	616450	759380	670770	583110
Katanin p80 WD40 repeat-containing subunit B1	KATNB1	0	0	0	0	0	0	900580	1185600	1074500	882680	843200	1327600
Oxidative stress-responsive serine-rich protein 1	OSER1	0	0	0	0	0	0	750220	845350	806880	824400	1023200	636050
Ribosomal RNA small subunit methyltransferase NEP1	EMG1	0	0	0	0	0	0	0	1443100	1481500	1024400	1427200	0
Putative zinc finger protein 724;Zinc finger protein 708	ZNF724P;ZNF708	0	0	0	0	0	0	546930	628480	811880	721280	536300	825670
Tubulin polymerization-promoting protein family member 3	CGI-38;TPPP3	0	0	0	0	0	0	511710	563730	553560	515900	845900	410340
FAD-dependent oxidoreductase domain-containing protein 1	FOXRED1	0	0	0	0	0	0	665010	558910	633460	531640	0	930940
Junctophilin-1	DKFZp779I2251;JPH1	0	0	0	0	0	0	1594400	1641100	1833300	1398300	1730600	1745400
Pleckstrin homology-like domain family A member 1	PHLDA1	0	0	0	0	0	0	603000	712760	766920	0	820650	834650
Anion exchange protein;Sodium bicarbonate cotransporter 3	SLC4A7	0	0	0	0	0	0	477150	529200	480030	565450	459020	363510
Alpha-(1,3)-fucosyltransferase 4	FUT4	0	0	0	0	0	0	918320	579460	971440	821480	1206100	737600
DTW domain-containing protein 2	DTWD2	0	0	0	0	0	0	0	0	511350	300050	287480	287880
Katanin p60 ATPase-containing subunit A1	KATNA1	0	0	0	0	0	0	1025800	745450	879960	911850	984140	944430
Claspin	CLSPN	0	0	0	0	0	0	483490	415110	448780	424770	486200	501700
N-alpha-acetyltransferase 40	NAA40;NAT11	0	0	0	0	0	0	421790	376020	553620	434880	710320	444980
DnaJ homolog subfamily C member 21	DNAJC21	0	0	0	0	0	0	485900	614150	600270	657130	0	515560
SPARC-related modular calcium-binding protein 2	SMOC2	0	0	0	0	0	0	1089900	1020000	1424700	1014000	1052800	1115400
	SSBP3	0	0	0	0	0	0	0	0	0	0	0	13057000
	EIF1AY	0	0	0	0	0	0	0	0	6507800	0	0	0
Fibrinogen alpha chain;Fibrinopeptide A;Fibrinogen alpha chain	FGA	0	0	0	0	0	0	0	0	0	0	0	3572500
Dynein heavy chain 8, axonemal	DNAH8	0	0	0	0	0	0	0	0	2000600	0	0	0
Ig gamma-2 chain C region	DKFZp686I04196;DKFZp686E23209;IGHG2;DKFZp686C15213;DKFZp686M24218	0	0	0	0	0	0	1815200	0	0	0	0	0
Stathmin;Stathmin-2	STMN2	0	0	0	0	0	0	0	0	0	1759100	0	0
Ribosome biogenesis protein BRX1 homolog	BXDC2;BRIX1	0	0	0	0	0	0	0	0	0	0	0	1038100
	ARL6IP4;FLJ00169	0	0	0	0	0	0	0	0	959560	0	0	0
	CEP128	0	0	0	0	0	0	0	0	922480	0	0	0
6-phosphofructo-2-kinase/fructose-2,6-bisphosphatase 3;6-phosphofructo-2-kinase;Fructose-2,6-bisphosphatase	PFKFB3	0	0	0	0	0	0	0	0	0	0	0	922030
MAP7 domain-containing protein 2	MAP7D2	0	0	0	0	0	0	0	0	0	0	0	919090
Tumor suppressor ARF	CDKN2A;p14ARF	0	0	0	0	0	0	0	0	881860	0	0	0
	ZDHHC20	0	0	0	0	0	0	862810	0	0	0	0	0
	SFRS2	0	0	0	0	0	0	0	0	0	0	0	518450
	MMA-1	0	0	0	0	0	0	462710	0	0	0	0	0
HCLS1-associated protein X-1	HAX1	0	0	0	0	0	0	0	0	0	0	0	462230
GC-rich sequence DNA-binding factor 2	GCFC2	0	0	0	0	0	0	0	0	0	0	0	461810
	EWSR1	0	0	0	0	0	0	0	0	0	0	0	424040
ADP-ribosylation factor-like protein 1	ARL1	0	0	0	0	0	0	0	0	0	0	420420000	0
Laminin subunit alpha-3	LAMA3	0	0	0	0	0	0	0	0	23108000	0	0	0
Dual specificity protein phosphatase 26	DUSP26	0	0	0	0	0	0	0	0	0	0	0	18436000
Haptoglobin;Haptoglobin alpha chain;Haptoglobin beta chain;Haptoglobin-related protein	HP;HPR	0	0	0	0	0	0	0	0	0	0	0	14939000
Alpha-2-macroglobulin;Pregnancy zone protein	A2M;PZP	0	0	0	0	0	0	14474000	0	0	0	0	0
Immortalization up-regulated protein	IMUP	0	0	0	0	0	0	0	0	0	0	0	11130000
	DKFZp686A11192;RNPC2;DKFZp686C17209;DKFZp781I1140;RBM39	0	0	0	0	0	0	0	0	0	0	0	8757100
Rho GTPase-activating protein 24	ARHGAP24	0	0	0	0	0	0	0	5429100	0	0	0	0
Aldo-keto reductase family 1 member C3	AKR1C3	0	0	0	0	0	0	4847300	0	0	0	0	0
Sodium-coupled neutral amino acid transporter 3	SLC38A3	0	0	0	0	0	0	0	0	0	0	3851000	0
Keratin, type II cytoskeletal 72	KRT72	0	0	0	0	0	0	3790200	0	0	0	0	0
Hemoglobin subunit epsilon;Hemoglobin subunit gamma-2;Hemoglobin subunit gamma-1;Hemoglobin subunit beta;LVV-hemorphin-7;Spinorphin;Hemoglobin subunit delta	HBE1;beta-globin;HBB;HBD;HBG2;HBG1	0	0	0	0	0	0	0	0	3701900	0	0	0
Ig gamma-1 chain C region	HEL-214;DKFZp686C11235;IGHG1;IGH@;DKFZp686I15196;DKFZp686P15220;DKFZp686K03196;DKFZp686G11190;DKFZp686O01196;DKFZp686H20196;DKFZp686N02209	0	0	0	0	0	0	3348900	0	0	0	0	0
Neutrophil defensin 3;HP 3-56;Neutrophil defensin 2;Neutrophil defensin 1;HP 1-56;Neutrophil defensin 2	DEFA3;DEFA1	0	0	0	0	0	0	0	0	3158300	0	0	0
Transcription elongation factor 1 homolog	ELOF1	0	0	0	0	0	0	0	0	2798600	0	0	0
	KRT1	0	0	0	0	0	0	0	0	0	0	0	2753900
	POLDIP3	0	0	0	0	0	0	0	2714900	0	0	0	0
SUMO-conjugating enzyme UBC9	UBE2I	0	0	0	0	0	0	0	0	2421700	0	0	0
Zinc finger protein 28 homolog	ZFP28;DKFZp686K03205	0	0	0	0	0	0	0	0	2191600	0	0	0
	ARL6IP4	0	0	0	0	0	0	0	0	0	0	0	2102600
Nef-associated protein 1	C9orf156	0	0	0	0	0	0	0	0	1727700	0	0	0
	FUS	0	0	0	0	0	0	0	0	0	0	0	1570300
Complement factor B;Complement factor B Ba fragment;Complement factor B Bb fragment	CFB	0	0	0	0	0	0	0	0	0	0	0	1556100
Protein FAM214A	FAM214A	0	0	0	0	0	0	0	0	0	1484000	0	0
	PCBP2	0	0	0	0	0	0	0	0	0	0	0	1420100
Inner nuclear membrane protein Man1	LEMD3	0	0	0	0	0	0	0	0	0	0	0	1408000
	DDX41	0	0	0	0	0	0	0	1384300	0	0	0	0
CUE domain-containing protein 2	CUEDC2	0	0	0	0	0	0	0	0	1291300	0	0	0
Hemoglobin subunit alpha	HBA1;HBA2	0	0	0	0	0	0	0	0	0	1261300	0	0
DnaJ homolog subfamily B member 4	DNAJB4	0	0	0	0	0	0	0	0	1250900	0	0	0
Cornifin-B	SPRR1B	0	0	0	0	0	0	1191200	0	0	0	0	0
Putative trypsin-6;Trypsin-2;Trypsin-1;Alpha-trypsin chain 1;Alpha-trypsin chain 2	PRSS1;PRSS2;TRY8;PRSS3P2	0	0	0	0	0	0	0	0	0	0	1161300	0
Histone H3.1	HIST1H3A	0	0	0	0	0	0	0	0	0	0	1145600	0
Forkhead box protein P4	FOXP4	0	0	0	0	0	0	0	1103400	0	0	0	0
	U2AF2	0	0	0	0	0	0	0	0	1069500	0	0	0
C-type lectin domain family 4 member F	CLEC4F	0	0	0	0	0	0	0	0	991220	0	0	0
REST corepressor 1	RCOR1	0	0	0	0	0	0	0	0	0	0	0	816590
Myelin-associated neurite-outgrowth inhibitor	LOC130074;FAM168B	0	0	0	0	0	0	0	0	0	0	0	808170
Voltage-dependent anion-selective channel protein 2	VDAC2	0	0	0	0	0	0	0	803570	0	0	0	0
HIG1 domain family member 1A, mitochondrial	HIGD1A	0	0	0	0	0	0	0	0	0	0	0	770980
	HMGA1	0	0	0	0	0	0	0	0	0	0	0	713770
Coiled-coil domain-containing protein 23	CCDC23	0	0	0	0	0	0	0	0	0	0	0	704220
	MYL6	0	0	0	0	0	0	0	0	0	0	0	625560
Zinc-alpha-2-glycoprotein	AZGP1	0	0	0	0	0	0	617150	0	0	0	0	0
	SPIN2B;SPIN2A	0	0	0	0	0	0	0	0	0	0	0	610900
Protein S100-A14	S100A14	0	0	0	0	0	0	587250	0	0	0	0	0
Keratin, type II cytoskeletal 2 epidermal	KRT2	0	0	0	0	0	0	0	0	586420	0	0	0
Zinc finger CCCH domain-containing protein 6	ZC3H6	0	0	0	0	0	0	0	578060	0	0	0	0
	XRRA1;DKFZp686K09128	0	0	0	0	0	0	0	0	574610	0	0	0
Ig alpha-1 chain C region	SNC73;DKFZp686G21220;DKFZp686J11235;DKFZp686K18196;IGHA1	0	0	0	0	0	0	573950	0	0	0	0	0
HLA class I histocompatibility antigen, A-30 alpha chain	HLA-A;HLA;HLA-C;HLA-B	0	0	0	0	0	0	0	0	0	0	0	567810
Survival motor neuron protein	SMN1;SMN2	0	0	0	0	0	0	0	0	0	561710	0	0
F-box only protein 30	FBXO30	0	0	0	0	0	0	0	0	561680	0	0	0
Mitochondrial import inner membrane translocase subunit Tim10	TIMM10	0	0	0	0	0	0	0	0	548970	0	0	0
Late cornified envelope protein 3D	LCE3D	0	0	0	0	0	0	536210	0	0	0	0	0
Protein MON2 homolog	MON2	0	0	0	0	0	0	0	0	533920	0	0	0
Vacuolar protein sorting-associated protein VTA1 homolog	VTA1	0	0	0	0	0	0	0	0	0	0	0	533250
Zinc finger protein 395	ZNF395	0	0	0	0	0	0	0	0	530160	0	0	0
Inhibitor of growth protein;Inhibitor of growth protein 1	ING1	0	0	0	0	0	0	0	0	0	0	522550	0
Suprabasin	SBSN	0	0	0	0	0	0	516730	0	0	0	0	0
Complement component C8 alpha chain	C8A	0	0	0	0	0	0	0	0	0	0	0	516220
UPF0690 protein C1orf52	C1orf52	0	0	0	0	0	0	0	0	0	0	0	506290
Zinc finger C4H2 domain-containing protein	ZC4H2	0	0	0	0	0	0	0	0	0	0	0	499020
Ataxin-7	ATXN7	0	0	0	0	0	0	0	498960	0	0	0	0
Mitotic spindle-associated MMXD complex subunit MIP18	FAM96B	0	0	0	0	0	0	0	0	0	0	0	488050
Zinc finger and BTB domain-containing protein 14	ZBTB14	0	0	0	0	0	0	463170	0	0	0	0	0
	MED16	0	0	0	0	0	0	0	0	0	0	0	461170
D-tyrosyl-tRNA(Tyr) deacylase;D-tyrosyl-tRNA(Tyr) deacylase 1	DTD1	0	0	0	0	0	0	0	0	0	0	0	450660
	EIF2B4;DKFZp586J0119	0	0	0	0	0	0	0	0	0	0	447330	0
Protein SCO1 homolog, mitochondrial	SCO1	0	0	0	0	0	0	0	0	0	0	0	445210
	TAF2	0	0	0	0	0	0	0	0	0	0	0	436390
UPF0688 protein C1orf174	C1orf174	0	0	0	0	0	0	0	0	0	0	0	435420
Werner syndrome ATP-dependent helicase	WRN	0	0	0	0	0	0	0	0	425970	0	0	0
Up-regulated during skeletal muscle growth protein 5	USMG5	0	0	0	0	0	0	0	0	0	0	424840	0
NACHT and WD repeat domain-containing protein 2	NWD2	0	0	0	0	0	0	0	422590	0	0	0	0
Glutamine and serine-rich protein 1	QSER1	0	0	0	0	0	0	0	0	0	0	0	421510
Serine/threonine-protein kinase 19	STK19	0	0	0	0	0	0	1028400	918150	1005400	986430	1027100	1046700
Ubiquitin carboxyl-terminal hydrolase 43	USP43	0	0	0	0	0	0	687400	674750	704940	705650	636940	0
General transcription factor II-I repeat domain-containing protein 1	GTF2IRD1	0	0	0	0	0	0	695040	564810	557280	739080	0	388600
Semaphorin-3A	SEMA3A	0	0	0	0	0	0	2676600	3590300	2838900	2783900	2663700	2707000
Serpin B12	SERPINB12	0	0	0	0	0	0	3535400	0	333870	0	0	0
Plakophilin-1	PKP1	0	0	0	0	0	0	2095500	0	199110	0	0	0
HAUS augmin-like complex subunit 5	HAUS5	0	0	0	0	0	0	996760	1030400	0	1153900	1023300	1083000
NADH dehydrogenase [ubiquinone] 1 alpha subcomplex subunit 9, mitochondrial	NDUFA9	0	0	0	0	0	0	259530	272950	290240	317460	468560	262760
	BCLAF1	0	0	0	0	0	0	635910	683290	593750	0	848740	0
Ig gamma-3 chain C region	FLJ00385;DKFZp686I15212;IGHG3	0	0	0	0	0	0	245190000	40649000	0	0	0	0
Beta-actin-like protein 2	ACTBL2	0	0	0	0	0	0	82793000	13884000	0	0	0	0
WD40 repeat-containing protein SMU1;WD40 repeat-containing protein SMU1, N-terminally processed	SMU1	0	0	0	0	0	0	928870	770850	770920	795080	0	706780
Telomeric repeat-binding factor 2	TERF2	0	0	0	0	0	0	836270	1436900	1046900	1271100	1194100	1581500
Corneodesmosin	CDSN;S	0	0	0	0	0	0	5378500	0	1115400	0	0	0
Nuclear pore complex protein Nup85	NUP85	0	0	0	0	0	0	544590	575350	641100	428360	0	613330
Membrane magnesium transporter 1	MMGT1	0	0	0	0	0	0	513900	331700	363040	264010	285500	406300
A-kinase anchor protein 8	AKAP8;DKFZp586B1222	0	0	0	0	0	0	212480	424290	425110	528200	432940	405820
Keratin, type II cytoskeletal 80	KRT80	0	0	0	0	0	0	2917000	234370	543200	0	0	0
RNA-binding protein 34	RBM34	0	0	0	0	0	0	0	348790	474270	457580	565190	423610
Nucleolar GTP-binding protein 1	GTPBP4	0	0	0	0	0	0	1062100	1132800	1284100	917590	1209500	809960
Lipid phosphate phosphohydrolase 3	PPAP2B	0	0	0	0	0	0	416640	552770	471250	569470	0	0
UPF0547 protein C16orf87	C16orf87	0	0	0	0	0	0	1230800	1717200	1440400	1589900	1873600	1631200
Protein-glutamine gamma-glutamyltransferase E;Protein-glutamine gamma-glutamyltransferase E 50 kDa catalytic chain;Protein-glutamine gamma-glutamyltransferase E 27 kDa non-catalytic chain	TGM3	0	0	0	0	0	0	1184500	0	625780	0	0	0
Stromal membrane-associated protein 1	SMAP1	0	0	0	0	0	0	0	0	0	0	381850	705690
Catalase	CAT	0	0	0	0	0	0	657730	0	394680	0	0	0
Zinc finger protein 281	ZNF281	0	0	0	0	0	0	0	0	0	0	508110	313940
Bromodomain adjacent to zinc finger domain protein 1A	BAZ1A	0	0	0	0	0	0	1483800	1547900	659990	2295200	1582500	1541400
Histone-lysine N-methyltransferase EZH2	EZH2	0	0	0	0	0	0	0	0	0	549460	0	359970
Telomeric repeat-binding factor 2-interacting protein 1	TERF2IP	0	0	0	0	0	0	598870	755470	545430	0	661940	0
Coiled-coil domain-containing protein 134	CCDC134	0	0	0	0	0	0	927850	668670	0	0	0	0
Heat shock 70 kDa protein 6;Putative heat shock 70 kDa protein 7	HSPA6;HSPA7	0	0	0	0	0	0	0	0	0	0	12832000	17707000
CREB-regulated transcription coactivator 2	CRTC2	0	0	0	0	0	0	491590	653950	0	0	0	0
Mitochondrial glutamate carrier 1	SLC25A22	0	0	0	0	0	0	0	0	0	0	1033200	1331200
	KPNA6	0	0	0	0	0	0	12253000	0	9968000	0	0	0
	LOC402624	0	0	0	0	0	0	371990	0	455690	0	0	0
High mobility group nucleosome-binding domain-containing protein 3	HMGN3	0	0	0	0	0	0	534100	0	653770	0	0	0
Tumor suppressor p53-binding protein 1	TP53BP1	0	0	0	0	0	0	0	0	0	0	506020	429060
O-acyltransferase;Sterol O-acyltransferase 1	SOAT1	0	0	0	0	0	0	0	408600	480280	0	0	0
Choline/ethanolaminephosphotransferase 1	CEPT1	0	0	0	0	0	0	0	495570	429140	0	0	0
E3 ubiquitin-protein ligase RNF4	RNF4	0	0	0	0	0	0	668110	0	622360	0	0	0
Melanoma-associated antigen D1	FLJ00163;MAGED1	0	0	0	0	0	0	0	831220	601980	906710	1117200	986350
Highly divergent homeobox	HDX	0	0	0	0	0	0	6167400	6155200	6185500	6672100	6496800	7608500
Dystonin	DST	0	0	0	0	0	0	1191800	1414600	1265900	1630300	2085800	1417700
G2/mitotic-specific cyclin-B1	CCNB1;CCNB1V	0	0	0	0	0	0	633860	566410	510660	478550	459330	540550
Neuroepithelial cell-transforming gene 1 protein	NET1	0	0	0	0	0	0	1037000	1119800	1086200	1032500	716080	873220
SLAIN motif-containing protein 1	SLAIN1	0	0	0	0	0	0	362760	0	330180	471340	366440	729230
Non-canonical poly(A) RNA polymerase PAPD5	PAPD5	0	0	0	0	0	0	1182900	1979000	1303900	0	1325200	0
Ankyrin-3	ANK3	0	0	0	0	0	0	1089600	942850	1056600	839750	982180	717430
Uncharacterized protein C1orf131	C1orf131	0	0	0	0	0	0	667370	1617300	774640	1542100	1899000	1848200
Trimethylguanosine synthase	TGS1	0	0	0	0	0	0	2977600	3759500	2193600	4389000	4562900	3491900
Zinc finger C3H1 domain-containing protein	ZFC3H1	0	0	0	0	0	0	492060	399320	565810	629170	628370	580320
Protein POF1B	POF1B	0	0	0	0	0	0	1736300	627880	692980	2224300	1936400	1726400
Inner centromere protein	INCENP	0	0	0	0	0	0	448790	0	607730	1017400	815470	667430
Putative bifunctional UDP-N-acetylglucosamine transferase and deubiquitinase ALG13	ALG13	0	0	0	0	0	0	962900	990030	750100	635690	793480	662500
U11/U12 small nuclear ribonucleoprotein 48 kDa protein	SNRNP48	0	0	0	0	0	0	688090	699480	745290	617750	646960	689320
Transcription factor SOX-2	SOX2	0	0	0	0	0	0	1445100	1504600	990690	1764200	1941400	1569600
Plakophilin-4	PKP4	0	0	0	0	0	0	631330	756180	771670	509190	639780	583810
40S ribosomal protein S27;40S ribosomal protein S27-like	RPS27L;LOC392748	0	0	0	0	0	0	2449000	1779300	1097600	0	0	0
Spermatid perinuclear RNA-binding protein	HEL162;STRBP	0	0	0	0	0	0	523440	1073000	709880	0	0	0
Probable ATP-dependent RNA helicase DDX28	DDX28	0	0	0	0	0	0	1146000	1774000	2387000	0	0	0
Ubiquitin-conjugating enzyme E2 E1	UBE2E1	0	0	0	0	0	0	1139500	1065500	1063500	853000	610670	553480
Ataxin-10	ATXN10	0	0	0	0	0	0	327170	220270	433340	0	0	0
Calponin-3	CNN3	0	0	0	0	0	0	2112200	1852400	1867000	2738000	2360800	2351600
Growth factor receptor-bound protein 7	GRB7	0	0	0	0	0	0	1138400	960330	1142700	786490	904940	761540
Zinc finger protein 740	ZNF740	0	0	0	0	0	0	472330	860870	722990	0	0	0
WD repeat-containing protein 74	WDR74	0	0	0	0	0	0	1466700	1210700	1611100	781410	1071300	658290
Dual specificity protein kinase CLK2	CLK2	0	0	0	0	0	0	376680	406720	550610	0	0	237920
Cadherin-1;E-Cad/CTF1;E-Cad/CTF2;E-Cad/CTF3	CDH1	0	0	0	0	0	0	454000	259300	389060	0	0	0
Plastin-2	HEL-S-37;LCP1	0	0	0	0	0	0	1974300	1501800	1229500	0	0	0
Zinc finger protein 511	PRAP1;ZNF511	0	0	0	0	0	0	429670	688160	580680	0	0	0
Transcription initiation factor TFIID subunit 8	TAF8;TBN	0	0	0	0	0	0	509200	748050	520710	0	0	0
DNA-directed RNA polymerase III subunit RPC9	RCP9;CRCP	0	0	0	0	0	0	430200	614130	666390	0	0	0
La-related protein 4B	LARP4B	0	0	0	0	0	0	1459900	1261300	1646200	714380	1024000	807010
PDZ domain-containing protein 8	PDZD8	0	0	0	0	0	0	559580	752140	838290	0	0	0
Tricarboxylate transport protein, mitochondrial	SLC25A1	0	0	0	0	0	0	826790	912420	954550	624330	693850	527180
Ubiquitin carboxyl-terminal hydrolase;Ubiquitin carboxyl-terminal hydrolase 36	USP36	0	0	0	0	0	0	746950	1087500	962820	0	0	0
39S ribosomal protein L47, mitochondrial	MRPL47	0	0	0	0	0	0	629240	813000	907960	0	0	0
Cell differentiation protein RCD1 homolog	RQCD1	0	0	0	0	0	0	423170	315640	451050	0	0	0
28S ribosomal protein S18a, mitochondrial	MRPS18A	0	0	0	0	0	0	1243200	896270	962050	0	0	0
Macrophage erythroblast attacher	MAEA	0	0	0	0	0	0	778780	1041700	1093500	0	0	0
Serine/threonine-protein kinase 26	STK26;MST4	0	0	0	0	0	0	459940	348360	485950	0	0	0
GDP-mannose 4,6 dehydratase	GMDS	0	0	0	0	0	0	996040	741580	778220	0	0	0
Magnesium transporter protein 1	MAGT1	0	0	0	0	0	0	713580	528980	704040	0	0	0
Rho GTPase-activating protein 11A	ARHGAP11A	0	0	0	0	0	0	759820	896780	1043500	0	0	0
Histone H1.3	HIST1H1D	0	0	0	0	0	0	894280	700080	845040	1200900	1131400	1334100
Polyadenylate-binding protein 2	PABPN1	0	0	0	0	0	0	1312000	1183800	999780	0	0	0
Mitochondrial import receptor subunit TOM20 homolog	TOMM20	0	0	0	0	0	0	848980	1089400	907720	0	0	0
Cyclin-dependent kinase 6	CDK6	0	0	0	0	0	0	505060	408240	431620	0	0	0
Craniofacial development protein 1	CFDP1	0	0	0	0	0	0	994240	1210000	1075400	0	0	0
60S ribosomal protein L36a-like;60S ribosomal protein L36a	RPL36A;RPL36A-HNRNPH2;RPL36AL	0	0	0	0	0	0	3613400	3906900	4389900	0	0	0
HAUS augmin-like complex subunit 3	HAUS3	0	0	0	0	0	0	658890	700820	789530	0	0	0
NF-kappa-B-repressing factor	NKRF;NRF	0	0	0	0	0	0	787240	901120	895950	1134200	1217900	1245500
WW domain-containing adapter protein with coiled-coil	WAC	0	0	0	0	0	0	624560	693240	743530	0	0	0
PCTP-like protein	STARD10	0	0	0	0	0	0	1091600	1287100	1245000	0	0	0
Polycomb protein EED	EED	0	0	0	0	0	0	666280	697690	600930	0	0	0
Zinc finger protein 1 homolog	ZFP1	0	0	0	0	0	0	445360	420000	387690	0	0	0
Spectrin beta chain, non-erythrocytic 2	SPTBN2	0	0	0	0	0	0	557600	524560	573090	0	0	0
MICOS complex subunit MIC27	APOOL;DKFZp779P1227	0	0	0	0	0	0	563390	524500	521050	0	0	0
Ubiquitin-associated domain-containing protein 2	PHGDHL1;UBAC2	0	0	0	0	0	0	467670	466510	443360	0	0	0
Pre-mRNA-splicing factor RBM22	RBM22	0	0	0	0	0	0	441710	416720	426030	0	0	0
DCN1-like protein;DCN1-like protein 5	DCUN1D5	0	0	0	0	0	0	740080	758320	741080	0	0	0
28S ribosomal protein S31, mitochondrial	MRPS31	2373900	2872300	2890700	2251500	2800300	3083500	3282700	3743100	3007600	2543300	2973900	3229500
Condensin-2 complex subunit D3	NCAPD3	535680	516660	668000	445530	789690	484310	554050	496710	539350	730160	667790	645610
GMP synthase [glutamine-hydrolyzing]	GMPS	7391700	4303700	3523900	8187600	4080900	2937000	2114600	1238000	1193300	980620	885940	1477100
28S ribosomal protein S22, mitochondrial	MRPS22	849340	1017900	718320	826510	869060	890850	657990	909050	658440	583490	779620	632840
Nuclear pore complex protein Nup107	NUP107	2398400	2655000	2343600	2057400	2605400	2730600	2976100	3472200	3118600	2992800	3032600	3300800
Heat shock protein HSP 90-alpha	EL52;HSP90AA1	69718000	30325000	35769000	74666000	39253000	22296000	16568000	15054000	17040000	6085800	4980300	12596000
Probable ATP-dependent RNA helicase DDX10	DDX10	1707500	2026600	1951700	1306000	2038000	2348800	2848400	3404800	3774200	5210900	3969000	4397900
Elongation factor 1-beta	EEF1B2;LOC392793	11775000	5164900	5397300	9823100	7076800	5501100	3953700	4003700	3168600	2367800	2589300	3536900
Probable ATP-dependent RNA helicase DDX52	DDX52	5272900	7187900	7212400	3954700	7755300	7922600	7646900	7788500	7919600	9879300	8860800	9488100
Plastin-3	PLS3	1592700	841190	941800	1537200	826540	1021400	1444200	996500	1166000	830320	0	982820
Calnexin	CANX	13582000	6451400	5584100	12900000	7010400	5604200	4940000	3290800	3478600	1030000	1954100	2945500
tRNA 2-phosphotransferase 1	TRPT1	2366500	3042600	2806300	2401400	2889200	2934700	2447600	2200300	1879200	2256800	2387600	1734700
UV excision repair protein RAD23 homolog B	RAD23B	4287900	1497400	1614400	4118400	1707700	1622400	0	0	0	0	0	0
Importin-5	RANBP5;IPO5	2991500	1545600	2011500	2945800	1817200	1760600	4258400	3771700	3801100	2998900	2655300	3311500
DNA-directed RNA polymerase;DNA-directed RNA polymerase I subunit RPA1	POLR1A	1146700	1319000	1169100	1135400	1174900	1321100	973030	1080100	1063900	1125200	1144600	1212600
Translation initiation factor IF-3, mitochondrial	MTIF3	3507700	5189300	4535800	3878400	4189600	5137600	2678600	2620800	2959200	2303700	2404900	2271200
Junction plakoglobin	JUP	891670	0	425640	465830	476030	388650	16204000	0	834350	0	0	0
E3 SUMO-protein ligase CBX4	CBX4	5257700	6884200	7425500	5099400	7392800	7123100	9843500	10764000	10757000	9448600	10777000	9609600
Thioredoxin domain-containing protein 17	TXNDC17	3820500	1589400	1585700	3394600	2094200	1554800	1282800	0	1014600	621190	0	931680
Pre-mRNA-splicing factor 38A	PRPF38A	43140000	62384000	57241000	47633000	57120000	57652000	119260000	125690000	113230000	119660000	107780000	108610000
RNA-binding protein 33	RBM33	10120000	13441000	13161000	7621400	11084000	17813000	12466000	14001000	16068000	12923000	12646000	11363000
Extended synaptotagmin-1	FAM62A;ESYT1	4233400	2422000	4517500	4440400	4930300	1881400	1178500	1256500	732330	0	1191200	1335400
Echinoderm microtubule-associated protein-like 4;Tyrosine-protein kinase receptor	EML4	5290700	5058300	5515800	5751600	5619300	4462200	3071200	3429500	3531300	2742900	2815300	3182500
Afadin	MLLT4	1280200	1269100	1208700	1194700	1159800	1409800	1139000	1061600	1194300	1075100	1375700	833340
Uncharacterized protein C6orf203	C6orf203	776780	1338600	965850	882090	981110	1203200	1093700	0	875940	1170700	812210	693420
Sorting nexin-1	SNX1	701640	509160	440650	779430	531390	353030	0	0	0	0	0	0
Septin-11	2021-09-11	10697000	10711000	10984000	10100000	11728000	10518000	5743000	6465200	5608100	5496800	5305400	6092600
Ras-related protein Rab-5C	RAB5C	2105200	1320700	1118100	2313000	1572300	707980	501780	950760	545960	0	0	0
Serine/threonine-protein kinase 38-like	STK38L	220440000	264560000	269200000	203230000	244280000	309890000	904650000	887610000	898830000	714220000	662950000	783240000
Insulin-like growth factor 2 mRNA-binding protein 2	IGF2BP2	666640	484720	488400	833950	449720	370790	0	0	0	0	0	0
Replication factor C subunit 1	RFC1;LLDBP	7677200	11023000	9803100	7558000	10042000	11037000	8604700	10425000	9876300	11029000	11289000	9872000
Eukaryotic translation initiation factor 6	EIF6	11299000	9474300	8423400	10173000	9032800	9899000	7470100	5558100	6967000	5085400	4659900	5343000
28S ribosomal protein S26, mitochondrial	MRPS26	1015400	875660	1254100	917440	1166100	1076000	617550	941840	779590	1131800	1347300	1147500
RNA exonuclease 4	REXO4	571410	678860	713440	532610	754370	667890	527080	572500	719030	608890	713080	596420
RNA-binding protein 4;RNA-binding protein 4B	RBM4;RBM4B	858460	360850	511280	909910	457710	336840	377970	417280	420850	0	0	0
U3 small nucleolar ribonucleoprotein protein IMP3	IMP3	496510	277850	518640	140360	688100	443820	0	459070	0	677920	637150	771510
PRA1 family protein 3	ARL6IP5	449910	279880	251490	559390	400490	0	0	0	0	0	0	0
PHD and RING finger domain-containing protein 1	PHRF1;KIAA1542	786800	992750	1396400	881670	1103500	1165300	763710	599020	872530	935610	958020	870770
Cytochrome c	CYCS	2961900	2636900	2575800	2861300	2814800	2477100	2593700	3301000	2853100	2127800	1848800	1706900
	UBAP2	977200	1407300	1485500	906840	1063300	1857000	1288000	1646800	1659700	1389400	1624200	1278100
Keratinocyte proline-rich protein	KPRP	1437200	258540	0	286860	476570	870040	17634000	0	1217800	478460	0	240850
Amino acid transporter;Neutral amino acid transporter B(0)	SLC1A5	9603400	5133300	5440700	9698500	6663000	3522700	1773900	1951400	1777600	1417000	1204100	1515100
Zinc phosphodiesterase ELAC protein 2	ELAC2	1859800	725290	1349100	2046300	1175000	776880	0	0	0	0	0	0
Mitotic spindle assembly checkpoint protein MAD1	MAD1L1	441670	456870	378980	438020	399170	436780	0	0	0	0	0	0
Protein FAM64A	FAM64A	7508600	10967000	10341000	8717600	9257600	10682000	6709800	10005000	9372400	10123000	9587000	8372700
RNA-binding protein EWS	EWSR1	210010000	266550000	278600000	178890000	290680000	291240000	340820000	432930000	420250000	379370000	304520000	326230000
ATPase WRNIP1	WRNIP1	559180	503670	494510	614220	455970	479300	529830	564130	479930	550970	656630	503060
Phosphoribosylformylglycinamidine synthase	PFAS	713190	312560	406230	882260	508190	0	544470	368030	493470	0	0	0
Telomerase-binding protein EST1A	SMG6	914800	1046400	1152800	782260	1108900	1245800	910840	1052500	938880	895500	1053100	790500
Arginine and glutamate-rich protein 1	FLJ10154;ARGLU1	31509000	39927000	43934000	25733000	42193000	48627000	94554000	123610000	107020000	107270000	75122000	87823000
Keratin, type II cytoskeletal 5	KRT5	60809000	47112000	49121000	43608000	54472000	59942000	200450000	2459200	23079000	5886900	1752700	3162200
Smad nuclear-interacting protein 1	SNIP1	14228000	19189000	19786000	14294000	19676000	19636000	20917000	26769000	24932000	21733000	22880000	21709000
ATP synthase subunit O, mitochondrial	ATP5O	2996600	3045500	2877400	3241700	3276600	2348900	5169900	5515300	5984300	3436800	3671200	3635500
Nuclear migration protein nudC	NUDC;NPD011	980890	460320	640040	1068500	603780	448190	785210	785690	641280	504940	570280	586330
Unconventional myosin-XVIIIa	MYO18A;hCG_27198	4468600	5778400	5733000	4810900	5087000	6180100	4468000	5427600	4781400	3454500	3709600	3441200
E3 ubiquitin-protein ligase UBR4	UBR4	1299800	1126900	1869600	2238600	965790	1011700	778660	586430	738760	376150	586460	529090
Nuclear distribution protein nudE homolog 1;Nuclear distribution protein nudE-like 1	NDE1;NDEL1	278720	0	0	301500	0	0	344890	0	396330	424030	494150	564320
Rac GTPase-activating protein 1	RACGAP1	1489400	1896200	1959400	1621600	1793500	1901000	2732200	2953900	2651000	1616000	1719000	1587800
Deoxyuridine 5-triphosphate nucleotidohydrolase, mitochondrial	DUT	4947700	3087600	3208200	5017400	3526500	2534900	3094100	3191100	2476900	2520000	2270300	3729100
CAP-Gly domain-containing linker protein 2	CLIP2	7152400	7370300	7137200	6147000	7612900	7800200	3574300	3901800	3630200	3520700	3737300	3994400
Cysteine--tRNA ligase, cytoplasmic	CARS	822620	602340	742110	994630	687030	453920	0	0	0	0	0	0
Malate dehydrogenase;Malate dehydrogenase, cytoplasmic	HEL-S-32;MDH1	7206700	2560900	2852400	7113000	3349800	2533500	2574000	1292700	1371500	0	0	0
Protein transport protein Sec61 subunit beta	SEC61B	924410	2095500	1085300	1396100	1654700	1132300	1453400	1628100	1868600	1282300	1700800	1380600
E3 ubiquitin-protein ligase HUWE1	HUWE1	50864000	55249000	54911000	46168000	58109000	57571000	43279000	49043000	45642000	44222000	42184000	44566000
Sepiapterin reductase	SPR	777880	474290	491590	808660	533650	430830	0	0	0	0	0	0
Ribosomal RNA processing protein 1 homolog A	RRP1	1802800	2024700	2623800	1610300	2602600	2164100	820520	0	945500	1147600	1238400	1481500
Signal recognition particle subunit SRP68	SRP68	1337500	1180600	1215000	1487300	1180200	1036400	1639600	1425700	1598000	1578300	1814300	1695400
Probable ATP-dependent RNA helicase DDX27	DDX27	585810	599400	650740	499680	624440	699070	351770	368230	290600	537840	479230	481050
Serine/arginine-rich splicing factor 9	SRSF9	486890	532210	679290	611740	411970	655560	1423400	1287300	1290600	686920	831250	716760
Cell division control protein 42 homolog	CDC42;hCG_39634	1698700	1059000	1030900	1752800	1287000	819060	0	0	0	0	0	0
Histone H3;Histone H3.3;Histone H3.2;Histone H3.1t	H3F3B;H3F3A;HIST2H3A;HIST3H3	5103200	6707700	5093400	5172300	4202800	7310500	5914400	5703100	6914500	4034200	7407600	4716400
DNA polymerase delta subunit 3	POLD3	668290	731630	792030	685750	608490	879300	1456700	1855500	1617500	1106000	1730700	1150500
Transcription elongation factor SPT5	SUPT5H	639470	491600	561880	658040	457780	562270	511350	559440	492450	473970	642660	513750
Dolichyl-diphosphooligosaccharide--protein glycosyltransferase subunit 2	RPN2	2609500	2174200	1989300	2272400	2510600	2037500	2453600	2338900	2294100	1463500	1611200	1496800
Small ubiquitin-related modifier 1;Small ubiquitin-related modifier	SUMO1	1948800	1315600	1623000	2135200	1284800	1398900	869210	996990	739010	650020	772370	747110
Endonuclease 8-like 1	NEIL1	313550	403100	348000	261530	338640	451290	0	0	0	0	0	0
Protein DGCR14	DGCR14	1281400	1656800	1778100	1215700	1582900	1865900	2064600	2431000	2609000	2902700	3078800	2759500
Apoptosis-inducing factor 1, mitochondrial	AIFM1	739610	666440	409420	740480	550590	550150	489590	886980	640110	1084200	953690	1135300
Probable 28S rRNA (cytosine(4447)-C(5))-methyltransferase	NOP2	11506000	15064000	13895000	12320000	15069000	13363000	16078000	21589000	18019000	20483000	20732000	20073000
Formin-binding protein 4	FNBP4	747240	777960	945740	696340	814920	982440	678760	807050	883130	1300900	1099400	1054700
COP9 signalosome complex subunit 2	COPS2	656220	659720	576600	0	1291800	687850	1119300	743440	901240	621990	0	896250
Alpha-adducin	ADD1;LA04NC01-25A3.2-001	3018100	2798500	2952000	3127500	2408600	3173400	2984100	2862700	3142700	2391200	2477900	2040500
Lipopolysaccharide-responsive and beige-like anchor protein	LRBA	1542700	1385100	1388500	1653000	1397400	1235600	1607200	1511900	1435200	1001600	1035900	1468200
WD repeat-containing protein 60	WDR60	3135700	3931100	4287400	2965800	4196000	4075800	3568300	4026500	3613000	3580800	3487300	3288900
MICOS complex subunit MIC19	CHCHD3	1385300	1312100	1215800	1115900	1280400	1489300	2422900	2835100	2803200	2133100	2549800	2092800
39S ribosomal protein L11, mitochondrial	MRPL11	810220	953670	930590	945320	971220	794200	1322900	1509200	1982300	1524200	1391000	1325700
Elongation factor 1-gamma	EEF1G	18437000	10602000	12351000	20238000	12903000	7150200	9056600	7006100	7461000	4354700	4919900	7940400
Homeobox protein engrailed-2	EN2	259790	389380	515370	254210	272290	676990	0	182100	192910	0	0	0
Nucleolar transcription factor 1	UBTF	694970	882600	787060	752470	725890	905300	0	0	0	0	0	0
	LSM14A	11110000	10639000	10863000	6762700	12081000	13245000	15998000	16300000	14769000	11784000	8537100	10184000
Gamma-adducin	ADD3	2568900	2865700	2421900	2442100	2285600	3060700	3219700	2798500	2685300	0	0	0
ADP-ribosylation factor GTPase-activating protein 2	ARFGAP2	336330	365000	339930	378150	338450	329150	454900	444970	506330	298230	474010	401270
28S ribosomal protein S34, mitochondrial	MRPS34	389210	466460	465340	382320	442700	507310	608990	620270	613960	0	0	0
PDZ and LIM domain protein 4	PDLIM4	3661100	2535300	3010700	3913600	3297600	2155400	0	0	0	0	0	0
Putative RNA polymerase II subunit B1 CTD phosphatase RPAP2	RPAP2	203580	277530	0	0	211110	240740	0	227690	222640	199110	457280	234840
N(G),N(G)-dimethylarginine dimethylaminohydrolase 2	HEL-S-277;DDAH2	489380	389120	0	612680	0	326680	0	0	0	0	0	0
Regulator of nonsense transcripts 3B	UPF3B	10648000	14261000	14529000	9243300	14325000	15269000	20555000	25794000	25630000	23454000	21319000	20163000
Lysine-specific demethylase 3B	KDM3B	596440	489980	561510	639410	586200	400770	416990	505430	416040	0	0	0
	IGKV A18;IGKV2D-26;IGKV2D-29	2454600000	3368900000	2790600000	2541000000	2767500000	3214000000	3808500000	3859500000	3259200000	3998600000	3177600000	2760800000
Thymosin beta-10	TMSB10	30613000	10261000	10832000	28997000	17023000	8168400	2490800	2801700	2607900	0	467520	1764000
RNA-binding protein 14	RBM14	9492500	10393000	9597000	8615000	9404500	11749000	19800000	19757000	19849000	26982000	27664000	24433000
Alpha-actinin-1	ACTN1	16355000	3903100	5810300	14005000	6445000	4246700	1003000	1427000	1124700	0	0	0
S-adenosylmethionine synthase isoform type-2;S-adenosylmethionine synthase	MAT2A	2213100	1135700	1543000	2499000	1327600	902340	1849800	1291700	1028200	1537100	1153800	1591700
DNA fragmentation factor subunit alpha	DFFA	549750	260540	237240	596780	391290	0	0	0	0	0	0	0
Leukotriene A-4 hydrolase;Leukotriene A(4) hydrolase	LTA4H	1757000	637820	615310	1769000	872580	522170	0	0	0	0	0	0
Lactoylglutathione lyase	GLO1;HEL-S-74	897660	418440	539950	1006700	504510	413400	509970	576630	672670	0	0	0
CLIP-associating protein 1	CLASP1	1238600	1382100	1763800	1400900	1679000	1243700	900700	1056600	890730	968450	895990	1132900
Asparagine synthetase [glutamine-hydrolyzing]	ASNS	1966400	928220	1257200	2055800	1402200	530480	0	0	0	0	0	0
Serine/threonine-protein kinase PRP4 homolog	PRPF4B	10880000	14935000	15001000	10031000	14030000	16072000	17888000	19453000	18492000	22913000	21368000	21879000
PITH domain-containing protein 1	PITHD1	478820	463910	410810	471940	417120	472960	0	0	0	0	0	0
Caprin-1	CAPRIN1	12161000	9773400	9351900	12953000	9192400	8641700	16706000	14497000	14561000	9462300	11212000	9842300
DNA replication licensing factor MCM7;DNA helicase	MCM7	12770000	8273400	9082300	12724000	10137000	6564600	5078800	4071500	4989100	4561200	3795100	6422100
ELAV-like protein 1	ELAVL1	617690	342760	385940	583780	403930	391890	423150	399310	0	0	0	0
SRA stem-loop-interacting RNA-binding protein, mitochondrial	SLIRP	2079600	1651900	1654500	2515100	1157900	1574000	1550400	1451500	1840400	1197500	1414600	1040900
G patch domain-containing protein 8	GPATCH8	2306400	2934300	3003300	2058500	3091200	2968900	1948400	2056200	1976000	2845600	2761900	3058800
Heat shock protein HSP 90-beta	HSP90AB1	112120000	57572000	71594000	132750000	77588000	41142000	43812000	37833000	38834000	19590000	16498000	35566000
N-alpha-acetyltransferase 10	NAA10	788380	449240	617270	640660	702270	548210	0	0	0	0	0	0
Replication factor C subunit 5	RFC5	365750	307410	328320	251030	497220	280760	599720	249730	238760	0	0	0
HMG box transcription factor BBX	BBX	4005500	4326800	4571100	2925600	5003100	4740400	2286100	2521200	2415500	2427700	2767800	2723600
RNA polymerase-associated protein RTF1 homolog	RTF1	21399000	20450000	23958000	20238000	22933000	22192000	20872000	20791000	24960000	18371000	22464000	19314000
Nicalin	NCLN	677860	551440	408940	830000	444790	303170	565230	624330	679600	0	0	0
Serine/threonine-protein phosphatase;Serine/threonine-protein phosphatase 5	PPP5C	1225500	532460	652920	1062500	717200	541430	450070	492660	455980	346580	0	450290
CD2 antigen cytoplasmic tail-binding protein 2	CD2BP2	1696300	1800100	1618400	1605000	1796100	1740200	1630500	1593400	1662100	2144200	2215200	2276300
Glutaminyl-peptide cyclotransferase	QPCT	188560000	172280000	198580000	135310000	168450000	243730000	14983000	9114600	8385200	3736200	3399700	2542400
Protein FAM178A	FAM178A	478120	596810	617970	418990	767880	545430	445070	0	487780	0	0	0
Coatomer subunit beta	COPB2	16034000	14737000	14036000	13728000	15196000	15600000	15756000	17613000	15189000	14057000	12712000	15103000
Tyrosine-protein kinase JAK1;Tyrosine-protein kinase;Non-specific protein-tyrosine kinase	JAK1	19758000	23926000	23430000	17451000	22884000	25796000	46341000	50055000	45939000	34934000	35522000	32765000
ATP-citrate synthase	ACLY;ACLY variant protein	11401000	4898400	6039700	12333000	8221600	2963900	2530600	1642600	1830200	1856100	1051600	2247000
SURP and G-patch domain-containing protein 1	SF4;SUGP1	348410	0	365410	411090	364810	0	351470	0	0	0	525610	0
Choline-phosphate cytidylyltransferase A	PCYT1A;hCG_2002711	1596100	1201300	1553700	1930100	1272000	1241300	903290	856010	873220	1001000	827070	961260
Regulation of nuclear pre-mRNA domain-containing protein 1B	RPRD1B	1519800	649490	719400	1343600	898890	515030	457520	423010	0	0	0	0
Eukaryotic initiation factor 4A-III;Eukaryotic initiation factor 4A-III, N-terminally processed	DDX48;EIF4A3	726560	382380	482300	900950	488930	277660	584150	676070	488310	0	0	0
Lysine-rich nucleolar protein 1	KNOP1	3016400	3916000	3527200	2699000	3953000	3988600	3876900	4727800	4250800	8445300	8450100	7259500
Chromodomain-helicase-DNA-binding protein 8	CHD8	1343300	1445100	1363400	1057200	1565400	1469000	1391100	1656100	1538100	1841700	2408100	2010300
Eukaryotic translation initiation factor 1	SUI1;EIF1	31463000	39520000	33218000	32638000	32683000	37789000	25931000	25933000	26682000	29178000	32088000	22149000
Glutaminyl-peptide cyclotransferase-like protein	QPCTL	12467000	17484000	13808000	11002000	15382000	16544000	14715000	12994000	12558000	14426000	12872000	11912000
Leukocyte receptor cluster member 1	LENG1	7600700	9395000	9236400	6825100	10048000	9805600	9716800	11648000	11623000	10560000	10357000	10231000
Activator of basal transcription 1	ABT1	576310	807640	651600	445440	748250	793290	1057500	1513400	1677300	1182700	1431100	1278200
Far upstream element-binding protein 3	hCG_31253;FUBP3	1598300	865210	1088600	1363200	1208300	882160	871800	1221900	943230	845220	1400900	1173600
Serine/threonine-protein phosphatase PP1-alpha catalytic subunit;Serine/threonine-protein phosphatase	PPP1CA	3706300	3517400	3593000	4338200	3436500	2870400	3581500	3188800	3109200	2881200	2673300	3223800
Coatomer subunit alpha;Xenin;Proxenin	COPA	35283000	35585000	35353000	31172000	37421000	36824000	39500000	42246000	41312000	38544000	35587000	38432000
Protein S100-A13	S100A13	1749200	1304100	1594200	2095100	1013100	1404300	1358500	1368200	1905000	0	0	0
Proteasome subunit alpha type;Proteasome subunit alpha type-4;Proteasome subunit beta type	PSMA4	4902700	5285400	4700400	4540200	5382600	4849800	5174900	4398200	4465000	3594500	4078400	4233700
40S ribosomal protein S15	RPS15	2956100	2860000	2847300	3462000	2568100	2745800	3017100	2523000	0	2911900	3312300	3068400
Calpain-1 catalytic subunit	CAPN1	5255800	2292200	2668500	5347900	3149800	2229700	1365800	750880	881560	445270	407700	705160
GTP-binding nuclear protein Ran	RAN	36874000	27150000	31701000	45870000	29477000	23306000	32694000	31025000	27242000	24590000	26022000	21987000
Actin-related protein 2/3 complex subunit 1B	ARPC1B	2295700	1158200	1245000	2506300	1404400	1015000	0	0	0	0	0	0
Tether containing UBX domain for GLUT4	ASPSCR1	373980	318360	308250	566310	510040	0	514650	371590	501390	412600	445810	0
Tropomodulin-3	DKFZp686E1899;TMOD3	5307400	6287400	5865200	4356400	6458100	7000300	11050000	8380000	8374300	11812000	10871000	12317000
Actin-related protein 2/3 complex subunit 4	ARPC4;ARPC4-TTLL3	2213900	1699400	949160	2533300	1282600	787180	0	623040	565120	0	0	0
Filamin-A	FLNA;FLJ00119	404450000	480480000	456590000	379110000	483280000	497560000	97022000	101790000	103050000	127670000	121640000	128680000
Fructose-bisphosphate aldolase;Fructose-bisphosphate aldolase A	HEL-S-87p;ALDOA	80499000	23456000	27665000	74401000	45819000	21448000	13948000	12547000	14769000	3078500	1553600	6039500
tRNA (cytosine(34)-C(5))-methyltransferase	NSUN2	3541900	2570300	2600200	4211900	2515500	2280700	5074900	3818500	4459600	3034900	4305100	3176100
Leucine-rich repeat-containing protein 47	LRRC47	5874900	4967400	5266300	5894300	5242000	4795000	6484200	6308100	6443700	5288200	6112000	5263700
Calpastatin	CAST	10917000	3310900	3616800	9292800	6143300	3686800	1102500	1088100	1819500	0	0	0
Serine/threonine-protein phosphatase;Serine/threonine-protein phosphatase 2A catalytic subunit alpha isoform;Serine/threonine-protein phosphatase 2A catalytic subunit beta isoform	PPP2CA;PPP2CB	4763300	4641300	4410300	4684900	4219900	4819000	5398700	5177700	5635600	6585300	4953100	5641500
39S ribosomal protein L50, mitochondrial	MRPL50	208500	324320	276250	364690	515230	0	497320	700520	531810	460030	401760	530470
Fructose-bisphosphate aldolase;Fructose-bisphosphate aldolase C	ALDOC	608980	207210	0	486550	230720	0	0	0	0	0	0	0
Nipped-B-like protein	NIPBL	331160	344650	342250	277050	345230	381550	524130	543950	595780	436880	669560	593810
Platelet-activating factor acetylhydrolase IB subunit beta	HEL-S-303;PAFAH1B2	1850400	707350	698470	1839400	1131700	520990	0	0	0	0	0	0
Large neutral amino acids transporter small subunit 1	SLC7A5	2075200	1695600	1898000	2404600	1950500	1448700	1013800	1161500	1312000	907920	919990	1182900
DCN1-like protein;DCN1-like protein 1	DCUN1D1	358860	164820	173010	449300	181620	0	0	0	0	0	0	0
40S ribosomal protein SA	RPSA;LOC388524	21185000	7648800	10122000	23390000	12353000	6120000	3097000	3197400	2698500	363200	243630	2066500
Vesicle-associated membrane protein-associated protein A	VAPA	3746700	2578400	2490600	3913000	2420400	2178000	2243900	1886500	1855600	1532900	0	0
ATP-dependent DNA helicase Q4	RECQL4	1471800	1665700	1982500	1144200	1986500	1852000	553740	642860	663910	1100900	899320	932660
Numb-like protein	NUMBL	1240600	788390	1605000	1174700	1216000	1357900	477050	543630	492250	536300	520850	548140
Gamma-soluble NSF attachment protein	NAPG	1960400	893610	1052500	1876400	1296300	929590	0	0	0	0	0	0
DNA ligase;DNA ligase 1	LIG1	450020	335040	271210	541700	326790	236050	288720	174050	191030	114650	0	146180
SEC23-interacting protein	SEC23IP	450350	266070	278340	493230	264760	280170	0	0	0	259800	335270	0
Protein S100-A2	S100A2	4530100	1972000	3167700	3063400	3208300	3038500	0	0	0	0	0	0
Leydig cell tumor 10 kDa protein homolog	C19orf53	31490000	0	46937000	26978000	28095000	30241000	34025000	36942000	33625000	36019000	50107000	36019000
Carbonyl reductase [NADPH] 3	HEL-S-25;CBR3	1117100	588700	587450	1275000	624690	532840	0	0	0	0	0	0
PIH1 domain-containing protein 1	PIH1D1;FLJ20643	439770	239750	324570	478500	241660	326920	0	0	0	0	0	0
Interferon-induced, double-stranded RNA-activated protein kinase	EIF2AK2	969280	891560	1048800	1154100	996200	812510	872230	0	929870	0	0	0
3-mercaptopyruvate sulfurtransferase;Sulfurtransferase	MPST	581710	271300	215350	771360	419280	0	0	0	0	0	0	0
Heterogeneous nuclear ribonucleoprotein A/B	HNRNPAB	3256100	2827900	2555800	4434700	2518800	2066200	1304900	1324400	1010200	865760	810920	988670
Serine/arginine-rich splicing factor 3	SFRS3;SRSF3	606840000	680330000	757030000	525480000	745750000	731660000	877640000	1262700000	1002600000	950970000	1032300000	953900000
Ran-specific GTPase-activating protein	RANBP1	7005500	3726600	3684600	7246300	3609300	2687200	3237900	3077800	2996100	1582600	1953300	2265200
Small ubiquitin-related modifier;Small ubiquitin-related modifier 2	SUMO2	9122600	4796800	5295900	8750400	5258900	4258500	5700800	6499000	5106400	3456900	4167900	3859800
Protein flightless-1 homolog	FLII	4742800	4974900	4397900	4494900	4548400	4962000	3440800	3510400	3804500	4414500	4638500	4658500
3-hydroxyisobutyrate dehydrogenase;3-hydroxyisobutyrate dehydrogenase, mitochondrial	HIBADH	1084900	481960	596190	1410700	521200	0	0	0	0	0	0	0
60S ribosomal protein L3	RPL3;rpl3	11794000	9190800	9603900	16718000	9713700	5872500	4101800	4752400	5228000	3812000	5591000	6028300
Acyl-coenzyme A thioesterase 1;Acyl-coenzyme A thioesterase 2, mitochondrial	ACOT1;ACOT2	550950	264170	245310	831030	364930	0	0	0	0	0	0	0
Prolyl 4-hydroxylase subunit alpha-2	P4HA2;DKFZp686M0919	519720	0	440040	746020	351280	0	0	0	0	0	0	0
Splicing factor 3A subunit 1	SF3A1	2777400	2161400	1997300	2682400	2280400	1794000	2489500	2158400	2432100	1940700	1894700	2495300
Acidic leucine-rich nuclear phosphoprotein 32 family member A	ANP32A	6153100	2238500	2444600	6492900	2807000	2465000	2332600	1795800	1845200	0	0	0
Splicing factor 3A subunit 3	SF3A3	2114500	1479300	1468900	2000700	1555200	1360000	1756200	1118900	1454900	1183700	1485700	1782700
Pinin	PNN	808810	834820	1085500	543300	947340	1134700	2084100	1980100	2252200	1457300	1307400	1315600
Serum albumin	ALB	66797000	98732000	78247000	61264000	107530000	83630000	274170000	123720000	88945000	95647000	89689000	92973000
Superoxide dismutase [Cu-Zn]	HEL-S-44;SOD1	2719300	917090	621180	1189000	954650	2552300	0	0	0	0	0	0
Elongation factor Ts, mitochondrial;Elongation factor Ts	TSFM	1154500	830970	761680	1319300	814520	731740	0	1149800	1188800	482430	608440	660360
X-ray repair cross-complementing protein 6	XRCC6	11086000	6218700	6718300	12844000	7169000	5470100	5043200	5876600	4883900	3189100	3556600	4961000
Ataxin-2-like protein	ATXN2L	1033000	945500	842010	1211600	838230	676860	1094300	1074500	1058200	1150500	1006000	857960
Integrin-linked protein kinase	HEL-S-28;ILK	1978500	1200800	1172700	2187200	1357000	1041800	0	0	0	0	0	0
60S ribosomal export protein NMD3	NMD3	530710	267020	0	567300	353350	0	0	0	0	0	0	0
Protein max	MAX	875910	1000900	1012300	698830	1073500	1207500	990550	1195600	1270600	1659400	1828100	1663600
Complement component 1 Q subcomponent-binding protein, mitochondrial	C1QBP	7559900	5446500	5421000	6954900	7006900	4997200	7988600	8439800	7980900	7276400	5788500	7010500
Cullin-1	CUL1	848550	468540	522200	810110	503820	434090	435020	416150	380100	368800	325890	473860
Lysine-specific demethylase PHF2	PHF2	1314400	1428000	1796100	796750	1830900	1707400	608840	534340	691670	814120	718140	645970
Protein SON	SON	4209000	6204300	5359500	4133700	5453200	5761500	4230800	4635300	5075200	7784600	8380300	7543900
Glutamate-rich WD repeat-containing protein 1	GRWD1;DKFZp564C172	762780	693120	0	681880	462240	459500	0	0	0	0	0	566620
Enkurin domain-containing protein 1	ENKD1	596550	656980	762320	473010	648770	828890	1914000	2009100	2055200	2886000	2309200	2627400
N-terminal kinase-like protein	SCYL1	535840	0	492250	417650	482090	0	319640	0	490090	0	0	0
Serine/threonine-protein phosphatase PGAM5, mitochondrial	PGAM5	648490	784400	903490	1027200	921560	491700	1703000	1619800	1783400	1003600	830600	1079000
Actin-binding LIM protein 1	ABLIM1	7193300	6636100	5575000	7310800	8416300	4429300	390480	306970	412580	0	0	0
Keratin, type II cytoskeletal 8	KRT8	63612000	46454000	46864000	56104000	48995000	48199000	56466000	47276000	50291000	76452000	73695000	91312000
Protein AF-10	MLLT10;DKFZp779J0967	499850	403290	433410	352740	390830	552930	0	0	0	583770	0	0
60S acidic ribosomal protein P1	RPLP1	6743900	0	3537800	8618400	3526600	0	0	0	0	0	0	0
Phosphoserine aminotransferase	PSAT1	1502200	621420	773070	1551600	1027800	0	0	0	0	0	0	0
Ubiquitin-fold modifier 1	UFM1	1965100	0	880480	1569000	0	846510	0	0	0	0	0	0
MARCKS-related protein	MARCKSL1	1043400	588230	591660	1088500	910690	0	1521400	2174400	1969600	929070	1319000	1411400
LIM and SH3 domain protein 1	LASP1	37893000	23257000	29524000	43668000	33185000	18861000	7326300	8376800	8198000	3878300	5148300	5524400
Ornithine aminotransferase, mitochondrial;Ornithine aminotransferase, hepatic form;Ornithine aminotransferase, renal form	OAT	2150500	1209200	1014000	2796700	1448100	577270	728000	760560	607290	0	0	0
NADPH--cytochrome P450 reductase	POR;DKFZp686G04235	1137300	437320	0	1223200	645280	0	0	0	0	0	0	0
Chromobox protein homolog 5	HEL25;CBX5	573850	597460	902230	730680	698060	572020	1095500	1420900	1363200	744130	1152100	687580
Prostaglandin E synthase 2;Prostaglandin E synthase 2 truncated form	PTGES2	428210	210150	272720	576600	453280	0	0	0	0	0	0	0
Filaggrin-2	FLG2	1226400	0	1158900	563830	525210	1626300	3680500	0	1882600	0	0	0
WD repeat-containing protein 61;WD repeat-containing protein 61, N-terminally processed	WDR61	410890	467630	452600	440650	451500	427260	666370	601900	565490	0	0	664010
Krueppel-like factor 16	KLF16	1114300	1223500	1355900	924670	1560600	1076600	1611500	1748700	1935600	1952100	1632700	1745100
Multifunctional methyltransferase subunit TRM112-like protein	HSPC152;TRMT112	5693600	4514600	4897900	4783200	4498200	6227500	6481800	3545900	4396900	5136400	5290200	5461700
Angio-associated migratory cell protein	AAMP	474420	336910	465620	539180	392710	386840	0	0	0	0	0	0
Leucine-rich repeat flightless-interacting protein 1	LRRFIP1	6400500	7019400	7177300	6105700	7255200	7557000	6514800	7556100	7464200	7042900	7920000	7558700
La-related protein 7	LARP7	602640	592900	583010	448440	518320	750600	404600	348780	369020	0	0	0
YTH domain-containing family protein 3	YTHDF3;DKFZp451J085;DKFZp451A052	533200	209870	285280	355520	428250	165040	346950	183170	195480	0	0	0
Cdc42-interacting protein 4	TRIP10;STP	315160	237680	331360	500580	232790	215010	0	0	0	0	0	0
Cellular retinoic acid-binding protein 2	CRABP2	6785900	3186900	3427800	8320900	4166700	2297300	0	0	0	0	0	0
RNA-binding protein 6	RBM6	11858000	15092000	15466000	11670000	15480000	16474000	12458000	12459000	11774000	14692000	15147000	13085000
Proteasome subunit beta type;Proteasome subunit beta type-1	PSMB1	13127000	11807000	12283000	10638000	13908000	13401000	8897700	8386700	8062600	8411300	8668000	10299000
Bromodomain-containing protein 2	BRD2	603340	1033600	1105200	569590	829880	1188000	743110	677410	919480	0	0	0
Oxidoreductase HTATIP2	HTATIP2	452850	208640	187320	484850	255770	0	0	0	0	0	0	0
Proteasome subunit beta type;Proteasome subunit beta type-6	PSMB6	16366000	18492000	19075000	19432000	20429000	15259000	12877000	15373000	13391000	16699000	17412000	18513000
Keratin, type II cytoskeletal 1	KRT1	577490000	42408000	168600000	173380000	133310000	363270000	4499600000	82848000	351030000	167350000	23789000	90597000
Protein unc-13 homolog D	UNC13D	659810	782650	523470	1097900	1129500	0	0	0	0	0	0	0
Dual specificity protein kinase CLK1	CLK1	5773200	8139700	7049900	4879100	7966300	7345100	4335300	4757200	4325100	4142500	3432500	3754500
Protein arginine N-methyltransferase 1	PRMT1;HRMT1L2	6687300	3073900	4259300	7288500	4749800	3055900	2778500	1579100	1669600	1165600	1375800	1903000
Ras-related protein Rab-11A;Ras-related protein Rab-11B	RAB11A;RAB11B	1928600	752780	1167800	2509100	1203900	580680	793950	957010	731220	0	0	0
Importin subunit beta-1	KPNB1	13359000	7944500	8297300	11925000	10497000	5421900	8803500	7140300	7447400	4229000	3770000	5517200
Zinc finger CCCH domain-containing protein 11A	ZC3H11A	294050	387700	318340	446390	446950	0	432560	406200	364830	1333000	1160800	346100
Arginine--tRNA ligase, cytoplasmic	RARS	4768800	3889700	3781800	6104300	3664900	3316400	2361000	1871600	1819900	1064700	1621500	1768800
Nucleoside diphosphate kinase;Nucleoside diphosphate kinase B;Putative nucleoside diphosphate kinase	NME1-NME2;NME2;NME2P1	36297000	14568000	16716000	36457000	23097000	14349000	8387100	6741700	6653700	3344000	2928900	5385600
Serine hydroxymethyltransferase;Serine hydroxymethyltransferase, mitochondrial	SHMT2;HEL-S-51e;DKFZp686P09201	10240000	4969800	4867700	13086000	6383400	2973300	3621700	3213900	2867200	0	0	1488100
E3 ubiquitin-protein ligase BRE1B	RNF40	1231500	1201500	971720	1138700	1128200	1197800	1485300	1551800	1278900	1828600	1890800	1874900
Protein regulator of cytokinesis 1	PRC1	1180600	1469700	1484400	1355200	1396800	1309200	1905200	1830900	1933000	1499400	2025600	1528000
Nucleolin	NCL	55066000	46188000	47983000	59288000	47565000	45873000	64401000	61443000	56744000	44291000	53476000	48146000
	DKFZp667P103	12527000	16191000	16154000	10973000	17360000	18394000	20756000	19019000	20414000	21154000	18645000	19616000
Protein FAM76A	FAM76A	1444900	2075300	1663300	1338100	1641100	2016900	1584100	1610600	1559100	1747000	1820500	1885000
60S ribosomal protein L5	RPL5	7832000	4299500	5462800	8803200	4964200	2301900	2190200	2785700	2803400	0	0	2340300
Protein LIAT1	LIAT1;C17orf97	1469500	2045200	1793800	1541600	1672900	1950100	882460	1176200	1013400	1624900	1481000	1589100
MICOS complex subunit MIC60	IMMT	1836100	1898200	2011600	1950100	1694700	2216700	4246400	4220600	3963000	3096300	3350100	3776100
Keratin, type II cytoskeletal 78	KRT78	606360	0	0	0	0	851240	5793700	0	540940	0	0	0
Integrin beta;Integrin beta-5	ITGB5	620150	661470	509130	512280	608380	723760	0	0	0	0	0	0
Histone H2A;Histone H2A type 1-J;Histone H2A type 1-H;Histone H2A.J;Histone H2A type 2-C;Histone H2A type 2-A;Histone H2A type 1-D;Histone H2A type 1	HIST1H2AH;H2AFJ;HIST1H2AK;HIST1H2AJ;HIST2H2AC;HIST2H2AA3;HIST1H2AD;HIST1H2AG	7665900	9733100	12798000	7598000	11110000	13021000	10539000	13859000	11644000	15221000	12932000	12429000
Merlin	NF2	1445200	2232200	2094800	1569900	1902600	2095000	0	0	0	0	0	0
Proteasome inhibitor PI31 subunit	PSMF1	1401200	908240	0	1769200	0	1004900	0	0	0	803970	0	0
Dual specificity protein kinase CLK4	CLK4	802940	1056100	1109300	817620	1176700	1075100	0	615990	601360	429130	502390	0
ELKS/Rab6-interacting/CAST family member 1	ERC1	1739500	2069700	2298600	1709300	1818800	2390300	2243100	1868300	1945500	2204000	2221400	2019900
WD repeat-containing protein 46	C6orf11;WDR46	634410	802080	709630	508560	885590	663760	0	0	0	0	0	0
UPF0160 protein MYG1, mitochondrial	C12orf10;MST024	1147400	385930	245870	1804900	425010	0	0	0	0	0	0	0
Insulin-like growth factor 2 mRNA-binding protein 1	IGF2BP1	2113100	1972500	1961200	2588400	1921400	1737300	1892200	1974900	2010800	1306200	1538500	1559800
Ubiquitin carboxyl-terminal hydrolase 47	USP47	1349800	7177700	3227400	5391000	8568400	0	0	0	0	0	0	0
Translation initiation factor eIF-2B subunit gamma	EIF2B3	1406400	1469400	1865500	1800600	1522600	1541800	2065200	2054500	1963800	2188200	1521100	1819200
Carbonyl reductase [NADPH] 1	CBR1	5135400	2823000	3273700	6005500	3749700	2402800	940500	1132000	878330	0	0	0
DNA replication licensing factor MCM4	MCM4	7739700	5139200	5577200	7841300	5204200	4460400	3179800	2869100	2779000	2005600	2091400	3381300
DNA replication licensing factor MCM6	MCM6	7273200	3704200	5148200	7048500	4911800	3027200	2031400	2119900	1878500	1205900	3096800	1766600
Eukaryotic translation initiation factor 3 subunit F	EIF3F	952480	1108400	949120	1213300	1078700	814500	352740	563250	621970	0	510090	576680
40S ribosomal protein S19	RPS19	16982000	15593000	13529000	18697000	13265000	12483000	12271000	13840000	11846000	10114000	10461000	10455000
Asparagine--tRNA ligase, cytoplasmic	NARS	550270	507980	454350	830460	491460	0	440740	646970	482250	0	0	0
Arginine/serine-rich coiled-coil protein 2	RSRC2;FLJ11021	15896000	17396000	19384000	12669000	21630000	20702000	18231000	23186000	23130000	20053000	20090000	19150000
ATP synthase subunit alpha;ATP synthase subunit alpha, mitochondrial	HEL-S-123m;ATP5A1	25763000	21778000	21112000	27284000	23807000	19562000	39570000	40995000	41296000	26236000	24196000	35794000
Protein O-GlcNAcase	MGEA5	602330	386560	411880	510620	491600	453420	0	0	0	0	0	0
Coiled-coil domain-containing protein 6	CCDC6	541710	420690	0	599040	553630	0	876710	602310	562070	541030	507430	561510
Macrophage migration inhibitory factor	MIF	3597100	0	0	2530600	2169600	0	0	0	0	0	0	0
Aspartate--tRNA ligase, cytoplasmic	DARS	7027100	5747500	4614900	9537500	5359100	3926000	4171100	3326800	3249000	1447500	2922700	3316400
Microtubule-associated protein 1B;MAP1B heavy chain;MAP1 light chain LC1	MAP1B;DKFZp686F1345	25327000	28047000	26947000	21623000	27350000	29397000	0	0	0	0	0	0
E3 ubiquitin/ISG15 ligase TRIM25	TRIM25	904900	472380	644680	1043200	568800	565580	443210	343490	442070	0	0	0
Serine/arginine-rich splicing factor 11	SRSF11;SFRS11;DKFZp686P22142;DKFZp686D02116	20073000	22798000	23972000	14014000	24854000	24926000	33529000	34435000	33280000	36308000	28802000	30482000
LETM1 and EF-hand domain-containing protein 1, mitochondrial	LETM1	312080	189180	258840	590290	310970	0	314880	293670	326500	0	0	0
Purine nucleoside phosphorylase	HEL-S-156an;PNP	973100	459260	294540	1337000	402200	292410	0	0	0	0	0	0
Integrin beta;Integrin beta-4	ITGB4	10570000	10206000	9447000	10815000	10778000	7775300	6115300	6001000	5675800	1626200	1830800	2414800
Eukaryotic peptide chain release factor subunit 1	ETF1	1226900	842510	1121000	1542200	1233600	643710	816620	816350	749550	0	584140	633580
UDP-glucose 4-epimerase	GALE	713580	0	479590	996970	474870	0	0	0	0	0	0	0
Prostaglandin E synthase 3	PTGES3	4738800	2377900	2761900	4860700	2586800	3208900	3297500	2424800	2804800	2055900	1963400	2378500
Adipocyte plasma membrane-associated protein	APMAP	2092400	716490	1011400	2329300	1225800	756690	0	0	0	0	0	0
Ubiquitin-conjugating enzyme E2 N;Putative ubiquitin-conjugating enzyme E2 N-like	HEL-S-71;UBE2N;UBE2NL	1269700	587970	527820	1141900	593110	394140	798460	775700	663260	0	0	0
Methionine aminopeptidase 1	METAP1;DKFZp781C0419	537690	441990	498660	708300	418010	433070	0	0	0	0	0	0
THAP domain-containing protein 11	THAP11	612300	1140400	1036200	552880	667420	1335600	1846100	1817900	2148500	3698700	2343000	2046500
Ribosomal protein S6 kinase;Ribosomal protein S6 kinase alpha-1	RPS6KA1	491720	300320	318330	450550	412000	307180	0	0	0	0	0	0
Eukaryotic peptide chain release factor GTP-binding subunit ERF3A	GSPT1	2457200	1643000	2068400	2704500	1883900	1869600	2481100	2060600	1763600	1775600	1508800	1980200
Retinoblastoma-associated protein	RB1	1404800	765060	850690	1165800	796360	871120	441830	496900	522270	0	0	0
Polyglutamine-binding protein 1	PQBP1	14355000	16639000	14291000	14145000	14187000	18228000	14114000	17716000	16452000	16201000	20409000	12930000
Transducin beta-like protein 2	TBL2	2208300	2528400	2571500	2554100	2340700	2521700	2438300	2177600	2286300	0	2952300	1651800
Kinectin	KTN1	8040900	6424100	6871700	9726800	6196400	6440900	3914400	4652600	4632700	4684300	6483100	4895400
Histone-arginine methyltransferase CARM1	CARM1	450040	407710	424680	615770	430360	312590	614620	442900	495840	0	0	0
SH2 domain-containing adapter protein B	SHB	453980	641090	706970	535440	673810	519110	674930	853290	879190	686230	667970	686560
Peptidyl-prolyl cis-trans isomerase;Peptidyl-prolyl cis-trans isomerase B	HEL-S-39;PPIB	21245000	27136000	30662000	22684000	24432000	29182000	39108000	45726000	40436000	35710000	40963000	31347000
Cation-independent mannose-6-phosphate receptor	IGF2R	5920000	6538800	5791200	5565200	6652600	6357300	3100700	3430100	3069700	3722100	3656000	3573700
Methionine aminopeptidase 2;Methionine aminopeptidase	METAP2	1451300	1659000	1594800	1834800	1457200	1262300	1262200	1491000	1379600	526890	834830	783270
ES1 protein homolog, mitochondrial	C21orf33	2003800	709320	633880	1959400	1068800	782480	0	0	0	0	0	0
Proteasome subunit beta type-5	PSMB5	14648000	14131000	13684000	14170000	14864000	12891000	10230000	10022000	10890000	11477000	11523000	13446000
Ras-related protein Rab-6A	RAB6A;RAB6B	1899300	1436200	1186100	2233500	1815600	856040	961190	915060	853630	0	0	0
Heterogeneous nuclear ribonucleoprotein R	HNRPR;HNRNPR;DKFZp686A13234	3115700	3666300	3621300	2930300	3608200	4213500	6230100	5571900	5966400	5750900	5676300	6122700
RNA-binding protein Raly	RALY	2499400	2280000	2671100	2400400	2192700	2702300	2144800	2085200	1818100	2410300	2735600	3317600
Aurora kinase A	AURKA	998090	925140	974080	1188500	817580	987140	1082000	1028800	1021100	1138400	1305500	1212500
Syntenin-1	SDCBP	617450	347150	383080	690970	443730	327380	0	0	0	0	0	0
Putative RNA-binding protein 15	RBM15	7301900	8840400	9098400	7204400	8522000	10441000	11179000	13379000	11744000	11294000	11356000	9416900
Heterogeneous nuclear ribonucleoprotein U-like protein 1	HNRNPUL1;HNRPUL1	3918500	3808400	3788600	4349500	4103500	3335700	4337100	4807400	4324500	3472100	4317100	3589300
Transcription initiation factor TFIID subunit 4	TAF4	27604000	36864000	35569000	25112000	34308000	36778000	13321000	14984000	13959000	24205000	23560000	20924000
Triosephosphate isomerase	HEL-S-49;TPI1	9461900	3995100	4603700	9844400	6781800	3535600	3220200	3919900	7031800	0	0	1042100
Zinc finger protein 318	ZNF318	1260200	1826500	1686100	1346600	1450300	1791700	1412900	1523200	1475600	1514600	1381400	1329900
Peptidyl-prolyl cis-trans isomerase FKBP1A;Peptidyl-prolyl cis-trans isomerase	FKBP1A	2614900	1187800	1460700	3152600	1759400	1004900	1534600	1405600	1397600	0	0	0
A-kinase anchor protein 2	hCG_28765;AKAP2	300630	451050	613450	500350	672020	0	588130	0	498440	0	0	0
Cytosolic non-specific dipeptidase	CNDP2	547070	0	503570	722550	567860	0	0	0	0	0	0	0
Putative heat shock protein HSP 90-beta 2	HSP90AB2P	3334900	1401200	2009700	3177600	1825000	1020400	1074300	1077000	1157000	474370	0	940710
	FMR1	2561300	3384800	3219100	2567200	2821000	4298100	1517300	1317400	1631200	0	0	0
Obg-like ATPase 1	OLA1;PTD004	3713300	2573900	1940500	4833100	2421300	1879500	1286400	807640	961790	0	0	0
Glucosamine-6-phosphate isomerase;Glucosamine-6-phosphate isomerase 1	GNPDA1	1475400	699460	719040	2355000	1181300	0	0	0	0	0	0	0
Calcyclin-binding protein	CACYBP	3394600	2140200	2200200	3344700	2066800	1777300	2749800	2995000	3449000	1900100	3100200	1682100
60S ribosomal protein L14	RPL14	7362000	5552200	5978200	8850300	6053700	5103400	3264400	2529500	3609200	2124600	3343300	3420600
Putative PIP5K1A and PSMD4-like protein	PIPSL	2548900	2759200	2382000	1819000	2392400	3118900	1877400	1478800	1491500	0	1845000	1913900
BTB/POZ domain-containing protein KCTD5	KCTD5	358540000	487300000	480780000	347990000	401450000	519310000	354820000	410890000	360770000	426530000	421680000	403700000
Glyoxalase domain-containing protein 4	GLOD4	1878900	532030	808350	1757200	1158800	750590	0	0	0	0	0	0
Inverted formin-2	INF2	2565100	2166100	2125400	3281400	2369100	1658500	5026100	5809600	5943100	1474700	1710700	1428100
Catenin delta-1	CTNND1;DKFZp781O2021	7100300	6868300	7157200	8085500	6507600	6982600	9200200	8420500	9079400	8245200	9499300	8707600
Nuclease-sensitive element-binding protein 1	YBX1	21375000	14480000	20178000	21235000	18383000	13673000	13878000	18421000	14776000	8877800	13048000	12526000
Programmed cell death 6-interacting protein	PDCD6IP;DRIP4	5775800	1690000	2264600	7078000	2506400	1998400	1505200	1207600	915660	0	0	0
Polyadenylate-binding protein;Polyadenylate-binding protein 1	PABPC1	14552000	9218700	9137300	14622000	8428300	7224700	10930000	10401000	10361000	4230900	4784600	6057100
Thymidylate kinase	DTYMK	850790	546360	658280	927000	625890	623840	0	0	0	0	0	0
Proteasome assembly chaperone 1	PSMG1	682300	385710	388410	801500	419240	386600	266040	246250	297740	353950	0	267270
Alpha-enolase;Enolase	ENO1	178400000	67700000	64335000	209500000	105710000	49743000	46386000	42219000	33545000	7064500	1607900	17651000
60S ribosomal protein L35	RPL35	13878000	14971000	15029000	17962000	13774000	9863500	7849300	11244000	9292500	9614500	9399700	8097600
Splicing factor U2AF 35 kDa subunit	U2AF1	373690000	516830000	484080000	331710000	543170000	581990000	510790000	614200000	589070000	619630000	579060000	526920000
Egl nine homolog 1	EGLN1	300660	0	296560	435960	0	0	401490	388700	429940	0	0	0
Kinesin-like protein;Kinesin-like protein KIF18A	KIF18A	308480	402040	392770	205710	371510	452300	362630	493670	526630	369340	765720	413440
Pre-mRNA-splicing factor SPF27	BCAS2	955000	875550	780170	900780	865500	894400	1007900	744710	783080	859210	798400	731600
Serine/threonine-protein phosphatase;Serine/threonine-protein phosphatase PP1-beta catalytic subunit	HEL-S-80p;PPP1CB	2449700	1593600	1903000	4170800	3008600	0	0	1273800	1548900	0	0	0
Mesencephalic astrocyte-derived neurotrophic factor	MANF	2980700	3800700	3524600	2345200	3152400	4238900	5567100	4461900	4579300	5606900	4783200	4699300
U1 small nuclear ribonucleoprotein A	SNRPA	1331600	1132200	1447600	890710	1469100	1362600	2352400	1904500	1665300	0	0	0
39S ribosomal protein L3, mitochondrial	MRPL3	896410	1394400	1224200	1134600	1001700	1226400	1377600	1516000	1588600	1402600	1347200	1052900
HBS1-like protein	HBS1L	955970	892180	796630	935290	970900	802490	1454200	2090500	1549600	1214000	1820400	1546200
RNA-binding motif protein, X chromosome;RNA-binding motif protein, X chromosome, N-terminally processed	RBMX	45490000	53241000	55331000	38665000	54167000	55389000	60631000	74769000	71807000	80406000	76031000	70182000
Gamma-glutamyl hydrolase	GGH	222520	365860	394540	660960	526180	0	0	0	0	0	0	0
YY1-associated factor 2	YAF2	1009600	1278300	1907200	1103300	1247800	1558500	1093700	1242300	1554900	0	0	0
TATA element modulatory factor	TMF1	605570	996310	774560	791330	832210	867090	0	0	0	0	0	0
Pyrroline-5-carboxylate reductase;Pyrroline-5-carboxylate reductase 1, mitochondrial	PYCR1;PIG45	783890	519370	2242500	2901500	841450	649200	1306600	2837000	4276800	665630	939580	1444900
ATP-dependent RNA helicase DDX50	DDX50;mcdrh	505620	587560	535160	606550	493820	484140	547230	651380	929890	763550	1685700	1018300
E3 ubiquitin-protein ligase BRE1A	RNF20	419760	318390	412650	0	548800	432190	580800	0	505000	624630	520300	766590
Fatty acid-binding protein, heart	FABP3	702520	336860	0	732930	275460	272910	0	0	0	0	0	0
UPF0544 protein C5orf45	C5orf45	602360	593000	526450	558020	696130	524070	590860	627610	588040	0	0	687390
Myosin regulatory light chain 12A;Myosin regulatory light chain 12B	MYL12A;MYL12B	19930000	23410000	24019000	18090000	23607000	29018000	25743000	21113000	23277000	24855000	25479000	28187000
Transcription initiation factor IIE subunit beta	GTF2E2	1279600	540180	548640	532830	952690	613110	3542000	5283100	5487900	3260700	4480200	6274600
RalBP1-associated Eps domain-containing protein 1	REPS1	769110	993530	781170	729250	941140	974670	484230	859390	853220	915710	1006500	906250
Splicing factor, proline- and glutamine-rich	SFPQ	73808000	79405000	83437000	65395000	81427000	83568000	99254000	101870000	108350000	101560000	100130000	90354000
ATP-dependent RNA helicase DDX55	DDX55	1994500	3582000	3055900	1644500	3266300	3058300	2806600	2748200	3213800	4445100	3120100	3312900
RNA/RNP complex-1-interacting phosphatase	DUSP11	7191300	9574700	9269500	5335200	8953800	10148000	4382600	5555600	4474400	5928100	4944400	5442100
PCI domain-containing protein 2	PCID2;RP11-98F14.6	964270	908320	959910	1021000	823360	927980	1133100	1162800	993660	953660	949420	953380
BRCA1-associated RING domain protein 1	BARD1	404090	453170	413530	506430	576780	0	333900	0	262950	0	0	0
Farnesyl pyrophosphate synthase	FDPS	1963400	701020	837980	2748700	927830	595920	0	0	0	0	0	0
Alpha-actinin-4	ACTN4	86454000	35170000	45243000	104630000	51347000	36364000	6425400	6987700	7602900	1985400	877050	5366000
60S ribosomal protein L7a	RPL7A;RP-L7a	21398000	16904000	16684000	28310000	17334000	14002000	9213500	8728600	9425700	6661400	8443900	9715000
Lysine--tRNA ligase	KARS	3107300	2475000	2240400	4628200	2329600	1798300	4664300	3791700	4224600	2516900	2597500	3791000
Clathrin light chain B	CLTB	1992600	849000	932070	2423800	1269200	700680	0	0	0	0	0	0
KH domain-containing, RNA-binding, signal transduction-associated protein 1	KHDRBS1	22868000	30012000	26565000	23136000	22102000	30798000	33272000	38478000	41715000	29019000	33102000	26139000
Replication protein A 14 kDa subunit	RPA3	1226900	821650	543310	707200	1338700	820640	1124300	447850	781480	502400	1591800	634510
Band 4.1-like protein 4A	EPB41L4A	273280	428340	356080	283820	373010	348290	0	0	0	0	0	0
Actin-related protein 2/3 complex subunit 3	ARPC3	1815800	1092300	1047200	2128300	1456500	824220	1124100	838510	844540	476510	597300	714360
Translationally-controlled tumor protein	TPT1	6083800	3385200	2608400	7494100	3967400	2451400	1457200	1440700	1109100	0	0	0
Probable peptide chain release factor C12orf65, mitochondrial	C12orf65	2262700	3453600	2976700	2815400	2622300	2880700	3926900	4268300	3955100	3103900	3145600	2674900
Clathrin light chain A	CLTA	2074300	1321900	1422200	3367600	1482200	808930	491880	1321000	1405100	0	0	0
GAS2-like protein 3	GAS2L3	486960	1347800	1449300	829630	1194100	1649600	0	0	0	0	515300	0
Protein SET;Protein SETSIP	SET;SETSIP	23703000	8821200	8483000	26574000	11613000	10117000	4848800	3668900	2323700	0	1557600	3022700
Retinol-binding protein 1	RBP1	14728000	9055800	7827900	15485000	12609000	6849500	0	0	0	0	0	0
Leucine-rich PPR motif-containing protein, mitochondrial	LRPPRC	7295700	5631600	4873800	8514600	4182600	3272800	6019100	5741300	5617100	2794100	3263500	2602000
Protein canopy homolog 3	TNRC5;CNPY3	1160800	2103600	1659400	1850300	1696700	1672900	1050700	1677000	1507200	1088700	1146100	998560
Multifunctional protein ADE2;Phosphoribosylaminoimidazole-succinocarboxamide synthase;Phosphoribosylaminoimidazole carboxylase	PAICS	8687400	5586100	6178400	9016000	6259100	3193400	7381000	7680300	6248200	3806600	3269900	5531000
SNW domain-containing protein 1	SNW1	17710000	20246000	20601000	17267000	20481000	22672000	19886000	24082000	22563000	22552000	23196000	19181000
Pericentriolar material 1 protein	PCM1	430110	823710	837890	845290	533440	541330	0	0	0	0	0	0
Nuclear pore complex protein Nup160	NUP160	701850	0	0	436830	560320	0	887190	965640	950990	687800	678150	882840
Ubiquitin carboxyl-terminal hydrolase;Ubiquitin carboxyl-terminal hydrolase 7	USP7	1161200	1788900	849160	1262300	1273200	1575000	2265200	1075400	1298300	3423300	2691900	3137900
Rho-associated protein kinase;Rho-associated protein kinase 1	ROCK1	24130000	30477000	28678000	20379000	27625000	31402000	23544000	23957000	23049000	23068000	19989000	22935000
Peroxisomal multifunctional enzyme type 2;(3R)-hydroxyacyl-CoA dehydrogenase;Enoyl-CoA hydratase 2	HSD17B4	857460	534500	728260	1175700	705230	476860	0	0	0	0	0	0
Tryptophan--tRNA ligase, cytoplasmic;T1-TrpRS;T2-TrpRS	WARS	3650700	2583100	2321200	3577300	2517500	1783100	1740800	1329700	1829600	768500	0	1042800
Proline/serine-rich coiled-coil protein 1	PSRC1	1653400	2539300	2217400	1472800	2302400	2253900	1612900	1698200	2156400	1591300	1590300	1294200
Eukaryotic translation initiation factor 4 gamma 2	EIF4G2;AAG1	1558400	1194500	1204200	1883000	1396600	979850	872130	961380	1094200	738330	1009200	760470
Coatomer subunit delta	ARCN1;DKFZp686M09245	11324000	12085000	12030000	10406000	12048000	12303000	14638000	14477000	13483000	12288000	10744000	12491000
40S ribosomal protein S12	RPS12	14551000	11579000	13106000	14149000	8923100	14123000	13684000	13519000	12123000	11334000	10333000	13126000
26S protease regulatory subunit 8	PSMC5	29181000	29725000	29864000	25860000	32149000	33309000	16052000	19537000	18942000	20215000	20252000	21341000
Protein phosphatase 1 regulatory subunit 14B	PPP1R14B	2104900	694870	681310	1088500	1224300	626990	881670	661720	953660	772640	733770	678440
UBX domain-containing protein 1	UBXN1;LOC51035	1248800	646080	954710	2028100	1013300	362360	735490	412950	467720	0	0	0
Acyl-CoA-binding protein	DBI	680710	652120	389020	963160	0	441330	0	0	0	0	0	0
Paxillin	PXN	418950	0	335410	462810	0	508700	0	0	0	0	0	0
Probable ATP-dependent RNA helicase DHX37	DHX37	1862200	2378300	2495800	1437600	2811800	3078100	2956200	3104600	3767700	4345500	3497900	3790600
60S ribosomal protein L10a;Ribosomal protein	RPL10A	3676700	2595200	3696100	5489700	3242200	2330700	1345200	2229100	1729900	0	0	0
ATP-dependent RNA helicase DDX42	DDX42	7942300	8544200	7408100	7987000	7743900	8601800	10037000	10564000	9298700	6479400	8354100	6468900
Ig kappa chain C region;Ig kappa chain V-II region RPMI 6410	VKA17;HEL-213;IGK@;IGKC	2120100000	3751600000	1338100000	2412000000	2752500000	2851700000	3282600000	3354700000	1397000000	3856500000	2849800000	2671500000
Cold shock domain-containing protein E1	CSDE1;UNR	2029900	1445200	1914200	3319100	1744100	1086500	1630200	1320400	1470100	0	1043900	1609300
Protein FAM192A	NIP30;FAM192A	846180	757870	758600	1034800	733160	714380	1244300	1016800	945200	1202300	1497800	1199000
DNA-directed RNA polymerase, mitochondrial;DNA-directed RNA polymerase	POLRMT	2896800	4131600	3860900	2329300	3551400	4278100	5289700	5534800	4728700	6634800	6281000	6763400
Eukaryotic translation elongation factor 1 epsilon-1	EEF1E1;EEF1E1-BLOC1S5	526840	462380	383420	573750	576840	0	458130	0	0	0	541380	507240
60S ribosomal protein L6	RPL6	13407000	9417800	8978000	18549000	11796000	5840600	3444000	4453900	3143800	1390800	4331000	4178000
Luc7-like protein 3	LUC7L3;CROP	91401000	120010000	123450000	70176000	120390000	122580000	167620000	181300000	164720000	140220000	158420000	141530000
DNA helicase;DNA replication licensing factor MCM2	MCM2	7575300	5598500	4742800	10051000	6369300	3728200	2573200	1824200	2124000	1581800	1292000	2048000
5-3 exoribonuclease 2	XRN2	12377000	11145000	12543000	13488000	11011000	12486000	11893000	13149000	12996000	12127000	12853000	12774000
Small glutamine-rich tetratricopeptide repeat-containing protein alpha	SGTA	1162900	474410	433210	1641600	475420	453900	0	0	0	0	0	0
Bromodomain-containing protein 9	BRD9	3492200	4344000	4864600	2794800	4285900	4827500	3767200	3557400	3674500	4664000	4228000	4098300
26S protease regulatory subunit 6B	PSMC4	28198000	34542000	28474000	24699000	31857000	31315000	17156000	19130000	16843000	21263000	19502000	22377000
Tumor protein D54	TPD52L2	5851800	3685200	4255100	6202400	5384200	3361000	1985900	2316200	2258700	0	1145100	1437600
Electron transfer flavoprotein subunit beta	ETFB	5957400	2955700	2959100	7059400	3625800	2945700	1904900	2081200	1409000	0	0	0
	CALD1	1636700	1390100	1289600	2366900	1174400	1236500	1480100	1563500	1720400	0	1061300	1207100
DnaJ homolog subfamily C member 2;DnaJ homolog subfamily C member 2, N-terminally processed	DNAJC2	1694300	1293000	1220400	1631500	1350700	955320	965100	969390	1246600	831520	985600	706280
Vasodilator-stimulated phosphoprotein	VASP	2584300	1641800	1655100	3415200	2111600	1167700	1249300	1018400	855080	834480	0	1675800
Adipogenesis regulatory factor	hCG_1773630;ADIRF	1487800	726820	614830	1071500	809640	603270	0	0	0	0	0	0
Ski oncogene	SKI	786820	1140800	1038700	555120	1104000	1075400	936180	853840	909290	1001900	1029900	1132000
Myeloid-derived growth factor	MYDGF	702730	483130	0	1110900	502350	0	0	0	0	0	0	0
Protein phosphatase 1 regulatory subunit 35	PPP1R35	354050	384920	333970	298130	347910	499960	0	0	0	0	0	0
Keratin, type I cytoskeletal 18	KRT18	49307000	41314000	41713000	43925000	38886000	45828000	35580000	27480000	34662000	55939000	59350000	69289000
Replication protein A 32 kDa subunit	RPA2	798130	585820	513460	680480	714330	607810	878540	0	486650	0	0	0
Proteasome subunit beta type-3	PSMB3	4916800	7183500	6260900	6581300	6435400	6134900	3789400	3341500	3336300	4347100	4478700	4251600
Lupus La protein	SSB	6345900	4436700	4606500	7068100	5225000	4248500	4937900	4992000	4625700	3127000	2783300	3736200
High mobility group nucleosome-binding domain-containing protein 4	HMGN4	13064000	14438000	17157000	12325000	15736000	14836000	13549000	18708000	13781000	10092000	10551000	11294000
Tuftelin-interacting protein 11	TFIP11	1226000	1731600	1790600	1021600	1630700	1768800	1750600	1576900	1526700	1118700	1180500	1202200
Methionine adenosyltransferase 2 subunit beta	MAT2B	1731000	1162000	926740	1785800	805100	762720	0	0	0	0	0	0
Poly(rC)-binding protein 1	PCBP1	39266000	33098000	35810000	32445000	34323000	38546000	58596000	54783000	60937000	47968000	40467000	51818000
60S ribosomal protein L13a;Putative 60S ribosomal protein L13a protein RPL13AP3	RPL13A;RPL13a;RPL13AP3	2201700	1629400	1427500	3198200	1411600	1401800	0	0	0	0	0	0
Ribosomal protein L15;60S ribosomal protein L15	RPL15	4954300	1491300	2712700	6726500	4255200	553910	0	2013800	881590	0	709350	1055300
Testis-expressed sequence 30 protein	TEX30;RP11-484I6.3	1132700	1498000	1487900	1909400	1318000	1184800	2713500	2914200	2988600	2797700	3047800	2338200
Glyoxylate reductase/hydroxypyruvate reductase	GRHPR	1760300	963770	968500	1879600	1104700	0	0	0	0	0	0	0
Amidophosphoribosyltransferase	PPAT	854770	374380	437770	993650	581150	364320	0	0	0	0	0	0
BUD13 homolog	BUD13	7659700	9593800	10200000	5651800	9904700	9999000	16804000	19081000	20492000	22045000	16749000	21183000
Fatty acyl-CoA reductase 1	FAR1	1066600	929620	1150100	1030400	1059000	975020	1186900	1210900	1112300	1621800	1540600	1441700
Ras-related protein Rab-2A	RAB2;RAB2A	1112200	636940	428910	1368300	813050	397890	0	0	0	0	0	0
Poly(U)-binding-splicing factor PUF60	PUF60	30473000	32624000	33381000	22611000	42095000	39342000	52824000	45596000	46469000	52136000	37218000	43592000
Proteasomal ubiquitin receptor ADRM1	DKFZp686G2045;ADRM1	2259500	1208100	1654600	1909600	2285200	1391800	0	0	0	0	0	0
Plectin	PLEC	3672200	2767500	2881000	3523800	2654200	2674500	1812200	1348800	1757900	2688100	2770900	2913600
Splicing factor 1	SF1	4852800	3537700	3912900	5015000	4084400	3824100	4574100	4922400	4766300	4648000	4239200	4216800
SUMO-activating enzyme subunit 2	UBA2	5788300	2712000	2826800	8519400	3721900	1767200	1097500	841180	707110	0	0	0
Chloride intracellular channel protein;Chloride intracellular channel protein 1	CLIC1	22872000	7811600	7548700	28707000	11772000	7395800	3950900	2568700	3313500	1056900	514010	1613900
Ras-related protein Rab-1B	RAB1B	1499800	1724100	1114700	2163100	1623700	1004000	0	0	0	0	0	0
Ras-related protein Rab-7a	RAB7A	2422300	1722300	1431600	3030900	2298400	1030300	1314200	1382700	1601400	0	0	0
Adenylate kinase isoenzyme 1	AK1	1814400	1009600	1143500	2329400	1136400	1070300	0	0	0	0	0	0
Eukaryotic translation initiation factor 3 subunit J	EIF3S1;EIF3J	356740	210830	0	540500	0	250220	0	0	0	0	0	0
TAR DNA-binding protein 43	TARDBP;TDP43	3602900	2457400	2530500	3455400	2483600	1977500	2463300	2120000	2388900	2311100	2394400	2440300
SAP30-binding protein	SAP30BP	3967100	6209200	5301100	3261900	5578000	5460000	3065600	3943800	3813900	2721100	3147000	2946900
Succinyl-CoA ligase subunit beta;Succinyl-CoA ligase [GDP-forming] subunit beta, mitochondrial	SUCLG2	534720	303760	303560	829110	288770	268290	0	0	0	0	0	0
Exocyst complex component 2	EXOC2	792320	1055300	977930	959320	1063100	911710	955600	756700	778690	0	0	1248300
Pleiotropic regulator 1	PLRG1	1044700	1125600	908530	860080	933000	1155400	918260	1287000	1213600	0	0	0
60S ribosomal protein L27	RPL27	9408400	6417900	7151000	12996000	8113700	4962900	3625800	3588000	2969100	2944400	3573600	3144500
60S ribosomal protein L28	RPL28	3718200	2465000	2676700	4617000	3357400	1940300	1278400	1366000	1172600	1729300	1882800	1492200
Unconventional myosin-Ic	MYO1C	9341500	11410000	10553000	10128000	13773000	9258500	547060	316620	1133000	1680000	1370900	1480000
Methyl-CpG-binding domain protein 3	MBD3	1135400	1080700	1167000	1025900	1269500	1181900	2197800	1663000	1580600	1745300	1580500	1556300
RNA-binding protein 5	RBM5	949410	1157300	1320800	1104300	925070	1230900	956300	964950	951350	1029200	946930	1080800
Spermidine synthase	SRM	726420	303260	457350	1006000	426150	348760	0	0	0	0	0	0
General transcription factor IIE subunit 1	GTF2E1	604020	655160	668580	713540	609180	536050	0	0	0	0	0	0
Ribosomal protein 63, mitochondrial	MRP63;MRPL57	1977800	2655300	2393900	1649100	2622600	2329700	1494900	1766500	1104600	1192100	0	1422300
D-3-phosphoglycerate dehydrogenase	PHGDH;HEL-S-113	5885300	1930100	2473000	7984400	3661700	1444500	1226500	789710	456770	0	0	0
X-ray repair cross-complementing protein 5	XRCC5	9189100	4829500	5746400	12586000	7368100	3482200	3778800	2459200	3899900	1295500	914500	1885200
Profilin-1	PFN1	45594000	19604000	20794000	55508000	30920000	16815000	14774000	8348900	9579500	2417400	934450	7668200
Transcription factor 20	TCF20	559960	845500	1503200	640750	1137300	735560	1485100	1346500	2094400	1343400	1648600	1514000
Abl interactor 2	ABI2;ABI-2	503820	382480	439950	402830	493430	367190	0	0	0	0	0	0
Lamina-associated polypeptide 2, isoforms beta/gamma;Thymopoietin;Thymopentin	TMPO	4929400	4550500	4889200	5718600	4901500	4300400	10275000	11440000	10795000	9591200	12603000	9858400
ATP-dependent RNA helicase DDX1	DDX1	10392000	10047000	9570400	10940000	8642600	9517900	12004000	11815000	12357000	9804500	12170000	9771200
Protein disulfide-isomerase A5	PDIA5	5431300	6517000	5582200	4735000	6075200	6035700	2889000	3433000	3186300	0	0	1731500
Pleckstrin-2	PLEK2	548440	0	1035100	637360	643800	696440	805310	782580	825010	663330	687020	528910
Oxysterol-binding protein 1	OSBP	445020	229990	0	577730	358520	0	0	0	0	0	0	0
SRSF protein kinase 2;SRSF protein kinase 2 N-terminal;SRSF protein kinase 2 C-terminal	SRPK2	974430	815560	736050	883530	744440	796290	861020	0	0	0	0	0
Superoxide dismutase [Cu-Zn];Copper chaperone for superoxide dismutase	CCS	443580	0	0	847450	0	0	0	0	0	0	0	0
Fatty acid-binding protein, epidermal	FABP5	6876500	3357600	2992400	9301200	4200300	2685200	9458700	2672100	3124800	0	0	1368100
Signal recognition particle receptor subunit alpha	SRPR	718250	869960	904630	867620	895770	584560	672220	393040	595190	0	0	0
MOB kinase activator 1A;MOB kinase activator 1B	MOB1A;MOB1B;MOBKL1A;MOB4A	3398800	3248200	3172400	2936000	3269700	3413500	8090400	5525200	5404900	4181400	3572900	5003000
Target of rapamycin complex 2 subunit MAPKAP1	MAPKAP1	433020	654060	650790	474560	648350	751040	758090	0	612660	0	0	0
Dipeptidyl peptidase 3	DPP3;DKFZp686O1117	2124600	1313300	1497800	3211900	1780200	883470	0	0	0	0	0	0
Replication protein A 70 kDa DNA-binding subunit;Replication protein A 70 kDa DNA-binding subunit, N-terminally processed	RPA1	3264900	2286700	2776800	3658100	2682200	2553200	2311600	2166100	2018500	1934300	1506400	2195300
Protein LSM14 homolog B	LSM14B	5433500	7106900	6665400	4636800	7923300	8289500	5097200	6150500	5424700	7227900	6764700	7228400
Stromal interaction molecule 1	STIM1	767090	609740	564740	697040	655120	672960	544580	501480	420140	354860	368690	413900
Transcription elongation factor B polypeptide 3	TCEB3	14200000	17799000	19337000	13636000	19892000	21449000	6999900	9072300	9487600	8192100	8722000	8451000
U1 small nuclear ribonucleoprotein C	SNRPC	1922100	2114200	2156200	2094700	1877800	2090700	2027400	2100100	2575400	2190100	2386900	1923400
Cysteine and glycine-rich protein 2	CSRP2	5628800	8279900	8561100	5184800	6337900	9056500	13062000	13622000	14043000	22800000	25091000	19965000
Small nuclear ribonucleoprotein-associated protein;Small nuclear ribonucleoprotein-associated protein N;Small nuclear ribonucleoprotein-associated proteins B and B	SNRPN;SNRPB	3223600	3639800	4166200	2802600	4250000	4854800	8058800	6531400	7760300	6224300	6394100	6332500
60S ribosomal protein L27a	L27a;RPL27A	7301300	6157300	6642400	8362300	5802700	4269600	4358400	4162000	4311000	4446600	5734200	4348200
Serine/threonine-protein kinase 38	STK38	331250000	387810000	401400000	280690000	342880000	432550000	360790000	307520000	292060000	268690000	267070000	298430000
Serine/arginine-rich splicing factor 8	SRP46;SRSF8	2247900	2239500	2531400	1933400	2981700	2530300	4325400	4428900	4474700	4079900	3838200	3807500
Arf-GAP with GTPase, ANK repeat and PH domain-containing protein 1	AGAP1	262650	304220	312320	231890	0	463180	0	0	0	0	0	0
Fatty acid synthase;[Acyl-carrier-protein] S-acetyltransferase;[Acyl-carrier-protein] S-malonyltransferase;3-oxoacyl-[acyl-carrier-protein] synthase;3-oxoacyl-[acyl-carrier-protein] reductase;3-hydroxyacyl-[acyl-carrier-protein] dehydratase;Enoyl-[acyl-carrier-protein] reductase;Oleoyl-[acyl-carrier-protein] hydrolase	FASN	97891000	100230000	95428000	104280000	105700000	90405000	80909000	74448000	72100000	85745000	79296000	91551000
Cyclin-dependent-like kinase 5	CDK5	250120	0	0	491170	0	0	248580	393020	380410	0	0	0
Coatomer subunit epsilon	COPE	9761500	9466300	8716400	8215400	9967200	10882000	11242000	11180000	10506000	10802000	9973100	10059000
Nitric oxide synthase-interacting protein	NOSIP	7664200	9616800	9203300	7897400	9069200	8621900	8211200	9953600	9793700	13859000	13339000	12469000
Serine--tRNA ligase, cytoplasmic	SARS	1381600	512290	702360	2213000	1015800	215350	0	0	0	0	0	0
RNA polymerase II-associated protein 3	RPAP3	1521900	1228300	1331800	1621400	1073000	1130500	1364900	1270200	1106200	0	676950	0
Importin subunit alpha;Importin subunit alpha-5;Importin subunit alpha-5, N-terminally processed	KPNA1	405580	409300	346090	642700	389280	279470	308870	354180	269920	0	0	0
Hepatoma-derived growth factor	HDGF	7118900	6646800	5785600	7458800	6259900	4615500	4745700	5859100	5763600	4976800	7813200	4512400
Transportin-1	TNPO1	1354100	961920	891850	1274400	1012700	604360	591480	695230	631320	501060	476310	601610
ATP-binding cassette sub-family F member 1	ABCF1	57624000	77584000	75607000	61463000	75539000	86276000	80657000	86114000	88608000	85551000	90005000	77511000
Phosphatidylinositol 4-kinase alpha	PIK4CA variant protein;PI4KA	2118200	1637400	2554900	1702400	2408900	2723400	217600	382740	0	0	323530	412180
U6 snRNA-associated Sm-like protein LSm8	LSM8	820300	486200	634660	619920	616900	567810	881460	507510	564870	393780	377130	580590
Acetyl-CoA acetyltransferase, mitochondrial	ACAT1	4317600	1226700	1369300	5703600	2207700	1224800	1189000	573960	991780	0	0	0
AF4/FMR2 family member 4	AFF4	460510	686690	659930	472020	707340	491270	0	0	0	0	0	0
Heterogeneous nuclear ribonucleoprotein L	HNRNPL	1651700	1213200	1397000	1681800	915890	1321300	2384500	2434900	2517300	1364100	1825600	1841600
WASH complex subunit FAM21A	FAM21A	4206400	5035000	4665900	4102100	4719300	5859600	3551400	4082900	4294600	4476300	3940200	3842900
MAX gene-associated protein	MGA	8635900	10223000	10339000	8060400	10696000	12285000	8433000	11374000	10052000	14891000	12864000	14590000
Cactin	CACTIN	9270900	10165000	10410000	7690500	11484000	12918000	13648000	13969000	14682000	16126000	16435000	15297000
Activated RNA polymerase II transcriptional coactivator p15	PC4;SUB1	278650000	347000000	381610000	209150000	389630000	326260000	698240000	884930000	774560000	817540000	648900000	669690000
1,2-dihydroxy-3-keto-5-methylthiopentene dioxygenase	ADI1	786870	399630	0	766870	461020	313990	381900	421360	407880	0	0	0
Heterogeneous nuclear ribonucleoprotein A1;Heterogeneous nuclear ribonucleoprotein A1, N-terminally processed;Heterogeneous nuclear ribonucleoprotein A1-like 2	HNRPA1;HNRNPA1;hCG_2020860;RP11-78J21.1;HNRNPA1L2	91610000	103770000	112210000	84171000	94752000	114350000	152030000	159800000	150900000	132820000	136280000	131560000
Charged multivesicular body protein 1a	CHMP1A	0	1389600	1236900	969660	1071900	1217600	1266600	1500400	1271200	1420400	1529900	1393400
rRNA-processing protein FCF1 homolog	FCF1;DKFZp686O2396	1573400	2586100	2316700	1336000	2215300	2342500	2554100	3049700	2540300	2690600	2585200	2339900
Alpha-endosulfine	ENSA	3106000	3605800	4105600	3231200	3534500	3620100	4152900	3859200	5055700	4026900	3778100	3417800
Peptidyl-prolyl cis-trans isomerase;Peptidyl-prolyl cis-trans isomerase A;Peptidyl-prolyl cis-trans isomerase A, N-terminally processed	HEL-S-69p;PPIA	310160000	129430000	138750000	322650000	204780000	154050000	91269000	82320000	85584000	62940000	53397000	77860000
Proliferation-associated protein 2G4	PA2G4	14053000	9679400	10661000	15425000	8155500	6679500	16472000	15174000	16850000	9453100	11444000	9371700
Bifunctional glutamate/proline--tRNA ligase;Glutamate--tRNA ligase;Proline--tRNA ligase	EPRS	14260000	13909000	11949000	17515000	13031000	12103000	8743500	9099000	9160000	6413600	11334000	9205300
Signal recognition particle 14 kDa protein	SRP14	12466000	16127000	15852000	13167000	16708000	16830000	23946000	29007000	26206000	23174000	22232000	21724000
SUMO-activating enzyme subunit 1;SUMO-activating enzyme subunit 1, N-terminally processed	SAE1	1975800	1306700	1031100	2802600	1642600	771180	0	0	0	0	0	0
Transmembrane emp24 domain-containing protein 10	TMED10	678820	419520	391840	734900	647920	319140	0	0	0	0	0	0
NSFL1 cofactor p47	NSFL1C	3085100	1785400	1611300	4473800	2070900	1385400	0	0	0	0	0	0
Signal transducer and activator of transcription 1-alpha/beta;Signal transducer and activator of transcription	STAT1	1598500	913770	1099700	2972100	1251000	479880	0	0	0	0	0	0
Eukaryotic translation initiation factor 1b	GC20;EIF1B	5339500	7688300	7610700	6213200	5837400	7355300	7533100	7161600	11622000	10028000	13607000	6435100
Sarcoplasmic/endoplasmic reticulum calcium ATPase 2	ATP2A2	3662800	3700900	3296300	3418800	3764800	3703800	6929300	7882000	7769200	7368100	7409000	7434800
Ribosomal protein S6 kinase;Ribosomal protein S6 kinase alpha-4	RPS6KA4	613890	497160	522950	756150	543770	466490	198680	367370	367410	355680	375990	0
Peptidyl-prolyl cis-trans isomerase FKBP4;Peptidyl-prolyl cis-trans isomerase FKBP4, N-terminally processed	FKBP4	9576200	3591300	4513300	13873000	5845400	3132300	2109300	1742300	1624000	570340	433730	1442900
Small nuclear ribonucleoprotein E	SNRPE	1580800	1684300	1486600	1930300	455030	1691900	1430400	1550700	1618100	1563200	1597600	1824000
UTP--glucose-1-phosphate uridylyltransferase	UGP2	2440200	1042200	1113100	2944100	2006200	729230	0	0	0	0	0	0
C-Myc-binding protein	MYCBP	4624200	8163200	6962000	5765400	8105100	7618800	3152400	5283500	5004300	6311900	4734000	4756500
DNA helicase;DNA replication licensing factor MCM3	MCM3;HCC5	5911800	4211700	4127700	5833200	3911700	3139100	4977200	3984700	3712400	3665700	4422600	4494300
Aspartyl/asparaginyl beta-hydroxylase	ASPH	671740	745070	711940	1069900	600300	0	848400	764480	864440	0	0	0
Cytoplasmic FMR1-interacting protein 1	CYFIP1;CYFIP2	950770	592890	841620	1141200	913160	596330	0	0	387780	0	0	0
Zinc finger CCCH domain-containing protein 18	ZC3H18	5756400	7351500	6521200	5911900	6929800	7766700	5824600	7938400	6822700	8726400	8515700	6557100
Spectrin beta chain, non-erythrocytic 1	SPTBN1	9195400	5175000	5171300	13251000	6087000	4492700	1319300	2046700	2015300	1199400	1197900	1687700
Proline-rich protein 15	LOC222171;PRR15	1448100	1733700	1433200	1190800	1962600	1833400	1753400	1743400	1824300	1509800	1797800	1635700
AP-3 complex subunit mu-1	AP3M1;DKFZp586G1518	310450	515830	440040	538660	394000	436820	291570	413780	338600	0	0	0
40S ribosomal protein S27	RPS27	25404000	42661000	27265000	36158000	23706000	26120000	56421000	60969000	48056000	41373000	44892000	35951000
Zinc finger protein OZF	ZNF146	1664600	2334800	1770400	1347800	1540700	2357400	3424600	4154100	3613100	3207100	3642900	3234400
H/ACA ribonucleoprotein complex subunit 4	DKC1	3967200	4812900	4528500	4183400	4583700	5025500	5393700	5250500	5678000	5751400	6283700	4697700
Protein FAM83H	FAM83H	870770	833380	1097500	757200	1250300	1028500	0	0	0	0	0	0
Peroxiredoxin-6	HEL-S-128m;PRDX6	4210200	2568500	2498800	4701100	3390100	2403000	2040900	1406800	1853900	796080	775280	1527600
Delta-1-pyrroline-5-carboxylate synthase;Glutamate 5-kinase;Gamma-glutamyl phosphate reductase	ALDH18A1	2800100	1089000	881760	3714400	1913000	659920	772640	489810	583200	521810	839350	1298800
Eukaryotic initiation factor 4A-I	EIF4A1	25424000	13832000	16143000	36185000	23883000	8140100	6891400	7680000	6710500	2491900	2171300	4803900
Epidermal growth factor receptor kinase substrate 8-like protein 3	EPS8L3	1376100	1874300	1857500	1523500	1812700	2103900	5820600	5313900	6300000	2603600	2969400	2046100
60S acidic ribosomal protein P2	RPLP2	11849000	2498300	3248900	6269100	2269400	4294700	2076900	2207200	2014100	844080	776950	1968100
Protein S100;Protein S100-A11;Protein S100-A11, N-terminally processed	HEL-S-43;S100A11	7965100	3001700	3557300	5265400	4117300	7907300	0	0	1517700	1531600	1833300	1847200
Protein HEXIM1	HEXIM1	3608900	4203200	4648000	3835400	4606200	4578400	2611000	3538900	2766300	3653600	2927600	3244500
Acidic leucine-rich nuclear phosphoprotein 32 family member B	ANP32B	5255900	2173500	3181200	6834400	4122200	2042200	1659800	910010	1209200	877770	1142500	951670
Interferon-stimulated 20 kDa exonuclease-like 2	ISG20L2	476860	619960	766250	426840	650590	629010	647900	848020	842040	1506700	1166600	1137600
ATP-binding cassette sub-family E member 1	ABCE1	1277500	824390	972080	2174100	889600	726740	1403400	1081700	1192100	617150	803800	910850
Protein DEK	DEK	37212000	55199000	52177000	38384000	45887000	50743000	46682000	52971000	49998000	53566000	55177000	48656000
ADP-sugar pyrophosphatase	NUDT5	786610	306730	281320	1063700	397590	328450	0	0	0	0	0	0
Proliferating cell nuclear antigen	PCNA	15613000	6676300	7228700	22470000	10859000	4885400	4563500	3123200	3459400	3292300	0	2057600
Transcription initiation factor TFIID subunit 7	TAF7	799920	879510	760530	776570	792520	980190	0	0	0	702600	0	497710
Methionine--tRNA ligase, cytoplasmic	MARS	1792300	1855000	1330300	2991200	1811700	1065500	1679900	1230400	1304000	663470	1011400	1041600
Round spermatid basic protein 1-like protein	RSBN1L	6483700	8019100	8194800	5234800	10644000	9442300	2323800	2205700	2641900	4437700	4538700	4039900
Cilia- and flagella-associated protein 20	CFAP20	573250	655250	546340	487870	659530	755910	545980	724270	752290	641620	598490	603410
Serine/threonine-protein kinase Nek9	NEK9	1065500	912420	1165000	1212000	1117900	963370	0	0	0	0	0	0
Keratin, type I cytoskeletal 13	KRT13	495500	673440	658170	0	880960	538760	0	0	0	0	0	0
Serine/threonine-protein phosphatase 2A 65 kDa regulatory subunit A alpha isoform	PPP2R1A	3090700	1543500	1938400	3485200	2637000	1523000	2223200	1836200	1815200	1073800	1335900	1766100
Dynein light chain 1, cytoplasmic	DNCL1;DYNLL1	4410800	3627100	3036900	3717300	3527900	4582900	3552400	3643800	3578900	2569900	2831900	2865000
DNA helicase;DNA replication licensing factor MCM5	MCM5	4612300	2604700	3155600	4745000	3608700	3141900	3306000	2378100	2183800	2481100	1983200	3156700
YTH domain-containing family protein 2	YTHDF2	1230700	901660	730010	1257900	980570	0	1064400	1209000	1172300	1622800	536940	1275400
Protein FAM161A	FAM161A	578900	509540	540250	387760	597380	542120	434310	527690	414890	0	0	0
Ras-related C3 botulinum toxin substrate 1;Ras-related C3 botulinum toxin substrate 2	RAC1;hCG_20693;RAC2	3624900	2189000	2475300	3757600	2887700	2492600	2099600	2203100	1858900	1647800	1170000	1724600
Uncharacterized protein C19orf43	C19orf43	19519000	21303000	20420000	16306000	20744000	21546000	38973000	43267000	40710000	35688000	35539000	32712000
Tyrosine-protein phosphatase non-receptor type 11	PTPN11	362800	258680	282790	445140	314440	245170	0	0	0	0	0	0
Ubiquitin carboxyl-terminal hydrolase;Ubiquitin carboxyl-terminal hydrolase 14	USP14	3190200	1169500	1773400	4083600	2368000	1210700	0	0	0	0	0	0
p21-activated protein kinase-interacting protein 1	PAK1IP1	2635600	3490900	3701800	2657800	3790000	4232700	3599300	3668400	4063000	4760000	4004300	5029400
Ribosome biogenesis protein BMS1 homolog	BMS1	5987500	8012800	7498000	4280000	7486500	7797900	4611100	4725700	5021700	7932700	6244400	6382300
GTP:AMP phosphotransferase AK3, mitochondrial	AK3	1037100	418240	333120	746060	292200	354510	0	0	0	0	0	0
Translation initiation factor eIF-2B subunit delta	EIF2B4	3939500	4493700	4167600	3422200	4114100	4518200	4600500	5469800	4534200	4776700	4880300	4179000
Heterogeneous nuclear ribonucleoprotein U-like protein 2	HNRNPUL2;HNRNPUL2-BSCL2	1393600	1110800	1081300	1621600	1273500	1001800	1057400	944880	1193600	880600	1525100	1393000
Syntaxin-7	STX7	888850	887080	665170	1284700	944330	558290	473670	427650	509500	0	0	0
Sorcin	SRI	1596400	508270	809150	1692700	765150	1086100	0	0	0	0	0	0
Trifunctional purine biosynthetic protein adenosine-3;Phosphoribosylamine--glycine ligase;Phosphoribosylformylglycinamidine cyclo-ligase;Phosphoribosylglycinamide formyltransferase	GART	10651000	7183800	6721300	15719000	7927800	5909400	4850900	4088000	4394200	3578100	3783900	4865600
Ribose-phosphate pyrophosphokinase 1;Ribose-phosphate pyrophosphokinase 3	PRPS1;PRPS1L1	1178000	1103200	1254900	2052100	1177500	875400	3488900	2313200	2637600	2271300	2582700	2275600
10 kDa heat shock protein, mitochondrial	HSPE1;EPFP1	17831000	7797700	6326600	22934000	11492000	6590700	3195400	5443100	4462000	913180	0	1759300
BRCA2 and CDKN1A-interacting protein	BCCIP	388960	0	213100	440410	168460	204720	331370	190010	281610	0	0	0
Single-stranded DNA-binding protein;Single-stranded DNA-binding protein, mitochondrial	SSBP1	1281900	806770	1028200	2347400	828630	781610	427490	337050	571320	0	0	0
Ataxin-2	ATXN2	550670	606780	719750	466440	831560	769840	563540	704550	576150	0	0	0
Transketolase	HEL107;TKT	13866000	4940200	6013800	16861000	7868300	6549600	2453500	2178700	1448000	0	0	0
Microfibrillar-associated protein 1	MFAP1	36666000	47544000	49953000	33461000	45176000	46705000	78222000	92324000	84668000	76455000	82974000	77019000
Microtubule-associated protein;Microtubule-associated protein 4	MAP4	24860000	28371000	28808000	26186000	27886000	30708000	17491000	19247000	17408000	18738000	19369000	17363000
Acylphosphatase-2;Acylphosphatase	ACYP2	361150	685530	606100	493300	608390	733240	545800	0	355880	0	0	0
Actin-related protein 2	ACTR2	2617800	1371100	1485600	3688800	1703700	1359400	1261400	974970	1048200	0	0	0
Adapter molecule crk	CRK	888490	430200	378760	1134300	536880	438750	0	0	0	0	0	0
TBC1 domain family member 10B	TBC1D10B	21554000	29034000	30197000	18113000	27359000	28767000	20080000	23518000	22125000	25843000	22436000	23385000
INO80 complex subunit B	INO80B-WBP1;INO80B	2376700	3924900	3829100	2468200	3031600	3691900	1106500	1687800	1306800	2572300	2360700	2153200
60S ribosomal protein L37a	RPL37A	10379000	10577000	11844000	10397000	11042000	10576000	10398000	10729000	10444000	11512000	10644000	10305000
Centrosomal protein of 78 kDa	CEP78	1633800	2098500	2075900	1724200	2478300	2014800	0	0	0	0	0	0
Tyrosine--tRNA ligase, cytoplasmic;Tyrosine--tRNA ligase, cytoplasmic, N-terminally processed	YARS	1550100	783010	933420	2400500	1078600	684910	1212500	874870	1050800	632150	793320	441370
Sorting nexin-12	SNX12	1828300	871670	953830	2646500	1240200	772000	0	0	0	0	0	0
	EPB41L4B	619160	1132500	1280700	887360	1406700	1124900	4732000	6867200	7474900	2913500	3037800	2484300
Glycylpeptide N-tetradecanoyltransferase;Glycylpeptide N-tetradecanoyltransferase 1	NMT1	6797200	5057900	5514800	6150800	4984100	5258000	7192900	4965500	6886500	5238800	5226800	3875800
Solute carrier family 2, facilitated glucose transporter member 3;Solute carrier family 2, facilitated glucose transporter member 14	SLC2A3;SLC2A14	3122300	1524200	1398200	3456200	2988900	1035900	0	0	0	0	0	0
Alpha-1,4 glucan phosphorylase;Glycogen phosphorylase, liver form	PYGL	2662900	1716400	1683900	3751000	2383700	1214000	0	0	0	0	0	0
Mitotic checkpoint protein BUB3	BUB3	5264400	3837500	4278700	5193000	3761100	3328300	5331300	4670600	4704700	4437800	4495900	4967300
Probable ATP-dependent RNA helicase DDX17	DDX17	14175000	17886000	16830000	14261000	14708000	17572000	16345000	18509000	18905000	14581000	17535000	13889000
Anamorsin	CIAPIN1	1084200	0	0	1179500	676320	0	0	0	0	0	0	0
Mitochondrial dicarboxylate carrier	SLC25A10	2111000	1123500	1385800	2507000	1465900	1377000	2220000	3135500	2399900	2300100	2460600	2127900
14-3-3 protein epsilon	HEL2;YWHAE;YWHAE/FAM22B fusion;YWHAE/FAM22A fusion	29123000	11601000	14222000	34996000	21851000	11655000	9839500	8319500	9169100	5579400	4260100	7740100
A-kinase anchor protein 17A	AKAP17A	4545900	6339500	6443800	5121900	6931100	6566700	5678000	7702900	7339300	13748000	12806000	12201000
40S ribosomal protein S13	RPS13	7950300	8049100	7860000	11022000	9181800	6087000	7776900	8914600	7538700	9776400	10360000	9544200
BRISC and BRCA1-A complex member 1	BABAM1;HSPC142	704990	0	769830	463490	539530	0	505690	0	398960	1345900	446000	405930
	SERF1A	468860	0	0	348390	444480	0	0	0	0	0	0	0
Cleavage and polyadenylation specificity factor subunit 3	CPSF3	374360	375750	367890	591220	325500	346000	0	0	0	0	0	0
pre-rRNA processing protein FTSJ3	FTSJ3	2721600	3630100	3637500	2815300	3816000	4151800	2261700	2344700	2683200	4362100	5466000	4470900
Serpin H1	SERPINH1	9759000	5988800	5963600	10996000	7882300	5900400	3521300	2626000	3143000	3041800	3622800	3611800
Signal recognition particle receptor subunit beta	SRPRB	1413100	1192400	1340900	1967400	1247800	1169200	658130	695650	760430	0	0	654590
Elongation factor 2	EEF2	60374000	33872000	34475000	82492000	44777000	30171000	27495000	19639000	23507000	15826000	16360000	22288000
AP-3 complex subunit beta;AP-3 complex subunit beta-1	AP3B1	626000	642840	678490	707430	578600	588470	593090	543120	615600	633260	563630	626470
Nuclear pore complex protein Nup93	NUP93	1163100	839550	890910	1414900	1025300	789050	841510	999800	939540	1271500	1200700	1311000
Cell division cycle protein 20 homolog	CDC20	3243800	4837300	4190300	3345100	3773800	4288300	3761600	4923200	4399700	4986700	4876600	3482800
F-actin-capping protein subunit beta	CAPZB	4993500	3059800	3376200	5157600	3947000	3546600	4715700	3117400	3089700	3727100	3245300	4585500
Nucleolar protein 56	NOP56	9143100	13239000	13617000	8523900	12573000	11889000	11364000	12790000	12894000	16100000	15904000	14746000
U4/U6 small nuclear ribonucleoprotein Prp4	PRPF4	1598700	1004500	1334300	1217000	1208100	1217300	829320	853680	1153000	1141900	1033100	1610700
Phosphoglycerate kinase;Phosphoglycerate kinase 1	HEL-S-68p;PGK1	45346000	22394000	22570000	64920000	35519000	16149000	20608000	14277000	16706000	2787900	780210	7542100
Centriolar coiled-coil protein of 110 kDa	CP110;CCP110	593460	903380	771080	829190	991370	657670	974020	1514000	1131000	1013900	1009900	1094500
Exportin-7	XPO7	465510	342360	281660	778800	294870	300080	230720	0	276120	0	0	0
Thioredoxin-related transmembrane protein 1	TMX1	455460	250850	270210	659530	342790	216050	409630	233170	0	0	0	0
Long-chain-fatty-acid--CoA ligase 4	ACSL4;FACL4	1559300	1018200	1114100	2018400	1283700	968610	0	0	0	0	0	0
V-type proton ATPase subunit H	ATP6V1H	779040	496100	629750	1078300	609410	531100	0	398180	386060	0	0	0
Serine/Arginine-related protein 53	RSRC1	11329000	13233000	14832000	8960100	13521000	13855000	9195600	11358000	10195000	11019000	12904000	12669000
Dynamin-like 120 kDa protein, mitochondrial;Dynamin-like 120 kDa protein, form S1	OPA1	2002200	1179700	1415800	2679000	1592300	1170300	0	0	0	0	0	0
Deoxynucleotidyltransferase terminal-interacting protein 1	DNTTIP1	0	527770	445260	397630	346100	523320	0	0	0	0	0	0
COP9 signalosome complex subunit 3	COPS3	753120	610180	638620	750040	558740	567460	630680	663650	686760	731790	784280	809020
Surfeit locus protein 6	SURF6	1992100	2878900	2232200	1982600	2537200	2057300	0	0	0	0	0	0
Probable ATP-dependent RNA helicase DDX6	DDX6	2440800	1384600	1826400	2262800	1647500	926190	1224000	1204900	1154500	520830	959730	703770
Heterogeneous nuclear ribonucleoprotein A3	HNRNPA3	20754000	23533000	23039000	18165000	20685000	24841000	19027000	19598000	19957000	17642000	18173000	16561000
Ras-related protein Rab-14	RAB14	2462000	1367900	1476700	2923900	2140100	1237800	1136400	828390	1067800	0	0	0
Coiled-coil-helix-coiled-coil-helix domain-containing protein 2;Putative coiled-coil-helix-coiled-coil-helix domain-containing protein CHCHD2P9, mitochondrial	CHCHD2;CHCHD2P9	1517800	1103800	1306400	1116500	897930	1539800	1918400	1498700	2103000	1011900	1470800	1071300
Dolichyl-diphosphooligosaccharide--protein glycosyltransferase 48 kDa subunit	DDOST	1926300	1799700	2444600	2471000	2288800	1855000	1675600	0	2697000	0	1333100	2146400
40S ribosomal protein S21	RPS21	4803600	2555800	2919700	6904100	3994600	2057200	1216600	1195600	874750	0	0	0
Glutathione S-transferase kappa 1	GSTK1;LOC51064	1240700	335870	357100	1514300	670230	472170	0	0	0	0	0	0
Integrin alpha-3;Integrin alpha-3 heavy chain;Integrin alpha-3 light chain	ITGA3	1523000	1788300	1748500	1707600	1929900	1625900	0	0	0	0	0	0
DNA topoisomerase 1	TOP1	37593000	52609000	49823000	32926000	62151000	63976000	43265000	53627000	52141000	54486000	44437000	52417000
Endoplasmic reticulum resident protein 29	HEL-S-107;ERP29	3795100	1994900	2477100	4384500	2869000	2363900	2290800	1999700	2802800	948700	1613100	1338200
Annexin;Annexin A7	ANXA7	539210	342390	0	500110	0	0	0	0	0	0	0	0
Chromodomain-helicase-DNA-binding protein 6	CHD6	1870700	2198500	2456000	1394100	2176900	2369900	642980	1143500	746290	1401700	1264900	1226300
Actin-related protein 3	ACTR3	2347900	1165200	1824500	4734500	1529900	1166800	1230200	1740600	1105600	958500	546340	1136100
Double-strand-break repair protein rad21 homolog	RAD21	1828100	1942700	1842700	1861000	1765600	2272800	2573300	2131200	2217800	2738000	2346700	2237900
Nicotinamide phosphoribosyltransferase	PBEF1;NAMPT	5650500	1736600	1422800	9077000	3197900	1210800	0	0	0	0	0	0
Arginine/serine-rich protein PNISR	SFRS18;PNISR	758040	936650	1207400	753620	1317400	1195200	0	1387700	1227400	1235000	927090	1275000
Peptidyl-prolyl cis-trans isomerase;Peptidyl-prolyl cis-trans isomerase-like 3	PPIL3	2007500	2589000	3320900	1872800	2749600	2508900	1230700	1259600	1705600	1760200	0	1475500
Peptidyl-prolyl cis-trans isomerase G;Peptidyl-prolyl cis-trans isomerase	PPIG	33754000	43882000	44107000	32307000	52399000	49369000	17192000	21996000	19671000	20197000	19661000	19041000
Protein naked cuticle homolog 1	NKD1	1930100	2519900	3036600	1617600	2275800	2799700	7687700	10885000	7799500	6992400	6523400	5016300
Regulator of nonsense transcripts 1	UPF1	762450	280870	430310	905270	628210	317010	0	696350	604880	0	0	0
Probable ATP-dependent RNA helicase DDX46	DDX46	368220000	493580000	492250000	262400000	461390000	487560000	263710000	314200000	317750000	407060000	341100000	368510000
Alpha-taxilin	TXLNA	811050	401700	478500	568490	455280	429590	0	0	0	0	0	0
Treacle protein	TCOF1	56005000	65697000	69224000	46402000	64953000	66443000	37364000	46258000	42735000	51016000	51097000	50321000
60S ribosomal protein L18a	RPL18A	1479700	1209800	1335700	3130600	1145800	1018900	0	0	0	0	0	0
Band 4.1-like protein 5	EPB41L5	2379800	2124300	2237300	1880300	2339100	3306700	1229400	1011500	706740	1328900	1283200	0
28S ribosomal protein S16, mitochondrial	MRPS16	231340	297130	349090	534190	770820	0	0	0	0	0	0	0
Elongator complex protein 1	IKBKAP;IKBKAP variant protein;DKFZp781H1425	1009100	926350	771540	943610	1013600	888480	1252600	932370	1176400	1166200	1298900	1146400
Bifunctional coenzyme A synthase;Phosphopantetheine adenylyltransferase;Dephospho-CoA kinase	COASY	895540	399850	588820	1320200	818820	319020	0	0	0	0	0	0
Annexin A3;Annexin	ANXA3	11393000	4699300	5082600	16163000	9136500	3401800	2251600	1756600	1770400	0	0	597600
RB1-inducible coiled-coil protein 1	RB1CC1	19906000	19972000	13578000	48803000	7932200	19645000	0	0	0	0	0	0
Guanine nucleotide-binding protein G(s) subunit alpha isoforms short;Guanine nucleotide-binding protein G(s) subunit alpha isoforms XLas;Guanine nucleotide-binding protein G(olf) subunit alpha	GNAS;GSA;GNAL	325570	288540	357730	0	358970	380290	319500	270980	300830	350940	287170	488540
Tripeptidyl-peptidase 2	TPP2	957810	516240	711910	1176900	728520	644510	720990	734140	819590	576400	443600	864450
Microtubule-associated protein RP/EB family member 1	MAPRE1	3652300	2699500	3071500	5553200	3976200	1912200	1364800	1435700	1745000	1165800	2223000	2013300
AFG3-like protein 2	AFG3L2	521960	0	477490	498030	388310	431680	0	0	0	0	0	0
Far upstream element-binding protein 1	FUBP1	5243700	2441300	2484300	6535600	4147100	2217400	1869800	1974800	1673000	0	0	401370
DNA mismatch repair protein Msh2	MSH2	829310	447950	573250	914340	721950	500610	0	0	0	0	0	0
General transcription factor II-I	GTF2I	43695000	53399000	50964000	32188000	50481000	52534000	58576000	72091000	59598000	58833000	63421000	55628000
14-3-3 protein sigma	SFN	21328000	9561000	11638000	28177000	15774000	10028000	6061400	3236600	3365800	1553300	1028700	1885500
Far upstream element-binding protein 2	KHSRP	10051000	5752400	5768600	10739000	8342800	5972200	4545600	4509000	4348700	4225400	4224400	4996000
Endoplasmic reticulum aminopeptidase 1	ERAP1;ARTS-1	495340	603440	427640	358650	617880	373140	968530	177100	794560	0	0	0
Reticulocalbin-1	HEL-S-84;RCN1	12513000	4906400	6521400	10457000	4065700	3811300	920640	1058300	1033400	0	0	0
Heterogeneous nuclear ribonucleoprotein H3	HNRPH3;HNRNPH3	800660	676720	603270	628820	703900	632900	988330	965750	994180	803420	1146200	819500
Mediator of RNA polymerase II transcription subunit 1	MED1	622480	790350	803610	828480	717360	791420	448800	0	531420	812760	681420	0
SLIT-ROBO Rho GTPase-activating protein 2;SLIT-ROBO Rho GTPase-activating protein 2B;SLIT-ROBO Rho GTPase-activating protein 2C	SRGAP2;RP3-365I19.1-001;SRGAP2B;SRGAP2C	647550	560700	530010	621940	528590	496570	0	0	0	0	0	0
U1 small nuclear ribonucleoprotein 70 kDa	SNRP70;SNRNP70	8389100	8673600	8476200	8136400	9255600	8779100	10380000	10691000	10271000	9206400	10081000	8457500
ATP-dependent RNA helicase DHX8	DHX8	16399000	23745000	21144000	16409000	24885000	26940000	16112000	16881000	15440000	16659000	16344000	15145000
Guanine nucleotide-binding protein subunit beta-2-like 1;Guanine nucleotide-binding protein subunit beta-2-like 1, N-terminally processed	GNB2L1	10777000	4903100	5267700	17352000	8062800	3692800	3002000	2976400	2481400	654930	568490	1579500
Protein CASP;Homeobox protein cut-like 1	CUX1;Nbla10317	1143000	972850	869130	969810	1052500	1129700	593510	864960	767820	554090	596600	856210
Protein-L-isoaspartate O-methyltransferase;Protein-L-isoaspartate(D-aspartate) O-methyltransferase	PCMT1	819940	1131500	1196000	1068200	681760	1084900	1849700	1122700	1260500	2272100	1511200	1839700
ATP-dependent RNA helicase DDX39A	DDX39A;DDX39	506760	0	435160	1010600	537750	0	0	0	0	0	0	0
ATP-dependent DNA helicase Q1	RECQL	1484800	1507200	1466600	2623000	1484400	1195600	1011800	1212700	1080100	0	994940	0
Lariat debranching enzyme	DBR1	593660	652770	638800	656480	523110	624200	747730	463570	506940	0	0	0
Putative ATP-dependent RNA helicase DHX57	DHX57	836450	943300	1238200	851490	1378200	1136400	1091500	641960	614900	654520	672170	649950
Reticulocalbin-2	RCN2	2391800	2393800	1945100	2092300	2459900	2544400	2100600	1991200	1836700	3630800	4167900	3551100
Keratin, type I cytoskeletal 16	KRT16	1230700	0	0	165740	3118400	0	107690000	1121300	4209400	0	0	0
Drebrin-like protein	DBNL	3342500	1757100	1816300	5469300	2403800	1494700	0	0	580050	798230	829030	1013500
Guanine nucleotide-binding protein G(I)/G(S)/G(T) subunit beta-2;Guanine nucleotide-binding protein subunit beta-4	GNB2;GNB4	1877500	1533300	1538500	2366700	1800100	1368100	1074800	1576000	1485300	0	0	0
Cytosolic acyl coenzyme A thioester hydrolase	ACOT7	1420900	828710	694610	2456800	1064300	569240	0	0	0	0	0	0
Staphylococcal nuclease domain-containing protein 1	SND1	14500000	5041600	7831400	22040000	11872000	4306100	2511400	1601800	2307700	465220	474050	1039100
Suppressor of G2 allele of SKP1 homolog	SUGT1	2516000	1176000	1580400	3878500	1710500	1338000	782570	751940	795050	437670	679630	1274700
	PHF8	4522100	7134100	6692300	4035400	6462400	5874200	9268900	9640900	10555000	11000000	10908000	9726600
Serine/threonine-protein kinase PAK 2;PAK-2p27;PAK-2p34;Non-specific serine/threonine protein kinase	PAK2	3533000	1754200	2352900	5393600	2692200	1804100	1016800	1110700	1488200	0	839310	1651400
60S acidic ribosomal protein P0;60S acidic ribosomal protein P0-like	RPLP0;RPLP0P6	7314800	3975200	4395500	13376000	5492300	3097700	2350800	2533200	2581200	565950	635110	1871200
Keratin, type I cytoskeletal 14	KRT14	18191000	3748400	5214800	10932000	12002000	13344000	380720000	5216300	36392000	9477600	4750900	6325400
Ras-related protein Ral-A	RALA	2026100	1779700	1796200	2184900	2052000	1682700	2253300	2389600	2895900	2012400	2315400	2263500
Aftiphilin	AFTPH;Nbla10388	737920	906000	880170	666230	949670	1248000	689440	895200	927020	737230	812410	734610
Gamma-enolase;Enolase	ENO2	1358000	696910	823830	1766600	999710	780300	0	0	0	0	0	0
Pyruvate kinase;Pyruvate kinase PKM	HEL-S-30;PKM;PKM2	140080000	69418000	73188000	208550000	104580000	62038000	39870000	26176000	29660000	13532000	10479000	23592000
Adenylosuccinate lyase	ADSL	1189500	547890	707860	1595800	1112700	454050	589990	631260	480250	0	0	0
60S ribosomal protein L34	RPL34	1331000	1244200	1627900	2914500	1513700	950120	667950	639270	523120	0	412030	589450
Vesicle-fusing ATPase	NSF	1090000	963210	795450	1145000	1016700	893180	666730	626780	726830	0	0	0
Medium-chain specific acyl-CoA dehydrogenase, mitochondrial	ACADM;DKFZp686M24262	311840	185850	157490	453220	247150	147250	0	0	0	0	0	0
Zinc finger protein 664	ZNF664	429780	902380	625220	356260	505140	761690	808040	1168600	1058300	1697400	1414100	1613000
Ubiquitin-like protein 5	UBL5	897160	642490	847950	732530	739360	757980	957010	1016500	847370	1026000	960510	989200
ATP synthase subunit beta;ATP synthase subunit beta, mitochondrial	ATP5B;HEL-S-271	21863000	15722000	15017000	23608000	19641000	15344000	29994000	30083000	28243000	17481000	17102000	23811000
Coatomer subunit gamma-2;Coatomer subunit gamma	COPG2	5092000	5130500	4600000	4412700	5298500	6147900	3901400	4075600	4245300	4300900	3411700	3903200
Cytospin-B	SPECC1	918960	973600	1056300	928300	1028500	1119800	0	793250	832330	0	0	0
60S ribosomal protein L8	RPL8	6991400	4661700	5287200	11037000	6970300	3457000	2799600	2907200	2973500	3020100	3486800	3420700
Neurofibromin;Neurofibromin truncated	NF1	460340	544330	548700	358480	537220	531960	319680	375560	300380	0	0	0
C-1-tetrahydrofolate synthase, cytoplasmic;Methylenetetrahydrofolate dehydrogenase;Methenyltetrahydrofolate cyclohydrolase;Formyltetrahydrofolate synthetase;C-1-tetrahydrofolate synthase, cytoplasmic, N-terminally processed	MTHFD1	7876600	2640600	3296400	13750000	5440700	2038600	1511800	1831700	1318600	0	0	493060
Putative RNA-binding protein Luc7-like 2	LUC7L2	869520000	1310700000	1251800000	683060000	1076600000	1261800000	2446800000	3171200000	2841900000	2213900000	2409200000	2265500000
60S ribosomal protein L21	RPL21	3974200	2947900	3977600	4626300	2680200	1869300	1486300	1325700	1373900	1045800	0	0
Protein numb homolog	NUMB	17846000	24534000	23510000	17589000	21061000	22465000	6540000	7022200	6573200	10819000	11725000	10547000
NADPH:adrenodoxin oxidoreductase, mitochondrial	FDXR	406020	289290	277160	426010	0	286290	0	0	0	0	0	0
R3H domain-containing protein 1	R3HDM1;R3HDM	14612000	13356000	14228000	11713000	13752000	14811000	12575000	15074000	14965000	16931000	16787000	13064000
Partner of Y14 and mago	WIBG	5372500	6459400	5965900	5724700	5808300	7573900	7758600	8732200	7521800	6243000	7951900	6355400
Rab GDP dissociation inhibitor beta	GDI2	6071700	2483100	2804500	8774300	4453500	2351600	1920500	1113200	1162400	0	0	0
Protein PRRC2A	PRRC2A	19015000	24907000	23649000	15643000	23443000	22694000	20363000	24035000	24346000	19989000	19342000	18087000
Serine-protein kinase ATM	ATM;DKFZp781A0353	342820	539320	404430	310770	474780	358500	0	325330	0	0	0	0
B-cell receptor-associated protein 31	BCAP31	3284400	1600700	1603700	3667200	2926200	1493400	0	0	0	0	0	0
CREB-regulated transcription coactivator 3	CRTC3	663020	346400	857550	700930	818500	659020	519590	585510	540350	0	0	0
RNA-binding protein 27	RBM27;POU4F3	56954000	74027000	75922000	46120000	68817000	72570000	72615000	80464000	71623000	76054000	62109000	61187000
Glutamine--tRNA ligase	QARS	2608000	1572500	1517600	3611700	2246000	1306100	0	0	0	0	0	0
RalA-binding protein 1	RALBP1	1392600	1423000	1477900	1093000	1464800	1475100	847960	1081900	877710	1275000	1075000	1195400
60S ribosomal protein L36	RPL36	1644400	1188900	1400600	3074900	1454500	1008200	0	0	0	0	0	0
Methylosome subunit pICln	CLNS1A	6306800	5534300	4748100	3972200	5439700	5811300	9760100	6205500	6084200	6771500	5351800	7113300
Bromodomain-containing protein 3	BRD3	749490	1093700	1094000	695510	1188100	1635300	558550	571960	703620	965450	1019000	658900
U3 small nucleolar RNA-associated protein 14 homolog C	UTP14C;hCG_1811699	441340	629430	612960	461130	545910	546040	500110	519030	509550	716830	608640	601680
Peroxiredoxin-2	HEL-S-2a;PRDX2	13632000	7318300	7338200	17656000	10930000	6950800	9395800	5615600	5709800	4977800	4323000	5106400
Actin-related protein 2/3 complex subunit 2	ARPC2	1734200	863620	637130	2244900	1191500	831050	1000900	667430	606140	0	0	514600
Golgi SNAP receptor complex member 2	GOSR2	346720	0	329760	422100	266670	236200	0	0	0	0	0	0
40S ribosomal protein S16	RPS16;ZNF90	14767000	15996000	16435000	18205000	12857000	12084000	15547000	16190000	14567000	11623000	14881000	13822000
Hematological and neurological expressed 1 protein;Hematological and neurological expressed 1 protein, N-terminally processed	HN1	4467100	2938400	3376800	5317600	4061400	2977300	3238700	3363800	2920300	2034800	1668600	1783600
Vascular endothelial zinc finger 1	VEZF1	521350	687810	740880	587600	800140	736760	643200	659690	702620	1107700	1064900	1182400
L-lactate dehydrogenase;L-lactate dehydrogenase B chain	LDHB	28473000	11826000	13470000	44091000	23053000	9156800	10189000	7536600	5472900	990160	264230	4698900
Regulator of chromosome condensation	RCC1	3088000	2014400	2047000	2597800	1841500	1877500	2285600	2379400	2359600	0	0	0
Double-stranded RNA-binding protein Staufen homolog 1	STAU1	2228300	1373400	1879900	2191600	1375200	1130700	658160	489930	793800	800400	1012800	928990
DNA-directed RNA polymerase I subunit RPA34	CD3EAP	2063400	2530200	2250600	2034800	2315100	2184500	1275700	1677200	2030800	2115200	1903400	2110100
26S protease regulatory subunit 10B	HEL-S-73;PSMC6	24725000	26985000	27748000	21514000	26024000	27786000	18430000	19483000	18482000	20773000	20277000	19220000
Bifunctional methylenetetrahydrofolate dehydrogenase/cyclohydrolase, mitochondrial;NAD-dependent methylenetetrahydrofolate dehydrogenase;Methenyltetrahydrofolate cyclohydrolase	MTHFD2	546130	0	0	663670	393130	0	557430	334570	0	0	0	0
Rab GTPase-binding effector protein 1	RABEP1	1567900	1804500	1785600	1518200	1956000	2041500	1169600	1582600	1391500	1456000	1431200	1653800
Clathrin heavy chain;Clathrin heavy chain 1	CLTC	24799000	12832000	7925500	41184000	20151000	6598400	4413800	3092300	2330600	286000	398550	1385000
L-lactate dehydrogenase;L-lactate dehydrogenase A chain	HEL-S-133P;LDHA	44390000	22214000	24502000	71370000	41312000	14481000	23350000	15389000	13728000	2988100	1283600	7647900
Isocitrate dehydrogenase [NADP];Isocitrate dehydrogenase [NADP] cytoplasmic	HEL-S-26;HEL-216;IDH1	2258500	1016800	1007000	3521400	2038400	607410	0	0	0	0	0	0
Moesin	HEL70;MSN	24663000	15238000	16423000	34247000	21785000	13722000	9075000	8371400	9445700	4564700	6402900	6157200
	DUT	299060	256720	320660	365090	272540	303960	0	0	0	269490	0	472490
Targeting protein for Xklp2	HCTP4;TPX2	4379600	5497500	5659500	4167200	4781800	5500000	7419600	9165800	8604100	8994600	9543800	7635600
6-phosphogluconolactonase	PGLS	3846400	1707400	2292200	4586500	2640600	2448400	2331800	1649200	1614800	1032500	928490	2238000
DnaJ homolog subfamily B member 1	DNAJB1	4628300	3042300	3259200	6619500	3602800	3144000	2811900	2921200	2840700	1791200	1844100	1763300
Programmed cell death protein 5	PDCD5	4586900	3543500	4258800	4729600	3631600	2683900	1954400	2191600	1708300	1099400	1663500	1320600
Ubiquitin carboxyl-terminal hydrolase;Ubiquitin carboxyl-terminal hydrolase isozyme L3	UCHL3	798110	400260	386430	1799000	912010	0	0	0	0	0	0	0
SAFB-like transcription modulator	SLTM	11193000	15571000	15194000	9221400	12622000	15556000	18877000	24927000	20812000	25956000	22111000	23798000
Fructose-2,6-bisphosphatase TIGAR	TIGAR	1007400	479020	551050	1520500	640470	576210	0	0	0	0	0	0
Malate dehydrogenase;Malate dehydrogenase, mitochondrial	MDH2	20177000	7900700	8045900	26237000	14458000	8500500	3962800	4154800	4708200	644080	0	2008600
Ran GTPase-activating protein 1	RANGAP1	3486500	3094200	3320300	3731600	3667300	3019200	2603800	2674200	2519800	3697600	2802000	3194400
Zinc finger protein 316	ZNF316	743800	987340	848300	511120	855490	919800	0	465540	443150	765650	775320	743950
	CLPB	630370	396040	378640	784620	535750	373070	291890	287820	393220	0	0	0
Cytochrome b5 type B	CYB5B;DKFZp686M0619	1118500	706670	286280	1167200	992870	550730	0	0	0	0	0	0
Nucleolar MIF4G domain-containing protein 1	NOM1	726700	910250	820290	737100	901350	1008800	414310	670400	639820	672410	795680	624970
Very-long-chain 3-oxoacyl-CoA reductase	HSD17B12	1318700	764320	881170	2218900	1107300	662540	0	626580	1045900	0	0	0
Nuclear mitotic apparatus protein 1	NUMA1;NUMA1 variant protein	4726600	5936600	5554600	5416900	5973800	5632500	5739200	6436600	6361500	7896300	7883800	7637800
FYVE, RhoGEF and PH domain-containing protein 5	FGD5	2869600	2404000	2671300	2082800	3194900	3732800	0	733190	1409000	0	0	0
Talin-1	TLN1	9205100	5237900	7618000	26536000	8053200	3022000	1151400	656940	926080	315650	512880	526780
Metallothionein-2;Metallothionein;Metallothionein-1M;Metallothionein-1X;Metallothionein-1G	MT2A;MT1X;MT1M;MT1G	15859000	5945300	7193000	30769000	10801000	4923900	2660800	1524200	0	1627700	1933900	1871900
Uncharacterized protein C11orf57	C11orf57	4769300	6945600	7362000	5815100	8572800	6940100	11325000	13871000	11544000	13402000	12220000	14947000
60S ribosomal protein L35a	RPL35A	679920	543720	578370	1271100	635800	441360	0	0	0	0	0	0
NAD-dependent protein deacetylase sirtuin-7	SIRT7;hCG_1991559	2839600	4199200	3584700	2805700	5028600	4340800	2873600	3754300	3230900	4791900	4056100	3858700
Glutathione S-transferase P	HEL-S-22;GSTP1	26608000	9783200	10555000	37457000	19154000	9975300	7268100	5758800	5515700	2146700	918510	4054900
Actin, cytoplasmic 2;Actin, cytoplasmic 2, N-terminally processed;Actin, cytoplasmic 1;Actin, cytoplasmic 1, N-terminally processed	PS1TP5BP1;ACTG1;ACTB;HEL-176	695210000	463450000	485020000	972470000	639090000	405220000	443080000	302570000	315310000	242000000	185570000	303890000
14-3-3 protein zeta/delta	YWHAZ	48542000	18971000	21668000	69278000	33397000	21300000	14253000	10698000	10635000	5490700	3218200	7837900
Ubiquitin-like modifier-activating enzyme 1	UBE1;UBA1	18725000	10218000	9836000	31315000	16249000	7136200	9087300	7259100	7327400	3037700	1836300	5678200
Adenine phosphoribosyltransferase	APRT	2049000	884940	886920	3567000	1340700	831340	0	0	0	0	0	0
Nuclear receptor-binding protein	NRBP1	289280	219620	0	498930	361940	0	0	0	0	0	0	0
Transcription initiation factor TFIID subunit 12	TAF12	2403900	2917500	2370400	1738900	2110400	2991100	0	0	0	0	0	0
Huntingtin-interacting protein K	hCG_2003792;HYPK	387510	342930	0	1359200	288860	0	0	0	0	0	0	0
Very long-chain specific acyl-CoA dehydrogenase, mitochondrial	ACADVL	3848800	2066500	2359300	5313600	3647200	1729100	650930	0	0	0	0	0
Regulator of nonsense transcripts 3A	UPF3A	2813900	3592900	4036900	2504200	3473900	3494800	7121900	9281900	9461700	8903700	7662900	8213300
Cold-inducible RNA-binding protein	CIRBP	324640000	458860000	427570000	295350000	383020000	421990000	350300000	439960000	426930000	370400000	452670000	342300000
NEDD8	NEDD8;NEDD8-MDP1	1192200	826650	743670	1799000	987710	716600	0	0	0	0	0	0
Histidine triad nucleotide-binding protein 2, mitochondrial	HINT2	1177100	0	0	1558600	821420	0	0	0	0	0	0	0
Electron transfer flavoprotein subunit alpha, mitochondrial	ETFA	2835800	1478500	1452400	3904900	2553500	1179400	1508700	1131800	1072500	0	0	0
Acylamino-acid-releasing enzyme	APEH	2884800	1519600	1396600	4762900	2161200	1281900	0	0	0	0	0	0
AP complex subunit beta;AP-2 complex subunit beta	AP2B1;DKFZp781K0743	1272600	903110	894350	1537500	1168600	846530	0	0	0	0	0	0
7-dehydrocholesterol reductase	DHCR7	804180	845100	918580	831410	1036800	852170	1075100	1095000	1171700	1438100	1413400	1483500
Elongation factor Tu, mitochondrial	TUFM	11768000	6607900	6940200	17680000	9690100	5967200	5221300	4166200	4481300	2650100	3118200	3694900
Peptidyl-prolyl cis-trans isomerase FKBP8	FKBP8	845530	0	424320	381110	321020	0	475900	642710	664200	0	834310	602360
Very-long-chain enoyl-CoA reductase	TECR	2048900	1452500	1843500	1720700	2216500	1871500	1993600	2572800	2375700	3482900	2486400	2749100
Myosin-9	MYH9	708830000	918400000	914510000	729260000	1012800000	1052200000	756830000	898420000	821710000	1035500000	1033700000	965930000
Transforming acidic coiled-coil-containing protein 3	TACC3	874680	399040	649480	634750	862260	746280	904450	1046500	659670	888910	803880	1032200
Delta(3,5)-Delta(2,4)-dienoyl-CoA isomerase, mitochondrial	ECH1	1244100	482040	310300	1464200	893510	494160	0	0	0	0	0	0
Protein ELYS	AHCTF1	750020	1078200	1029300	821410	831360	967250	1238400	1839500	1506300	1965200	1749100	1486600
Phosphoglycerate mutase;Phosphoglycerate mutase 1	PGAM1;hCG_2015269	22542000	8472800	11408000	33569000	17411000	8894400	6015100	6006800	5089100	1468100	0	3951600
Spliceosome RNA helicase DDX39B	hCG_2005638;DDX39B	3590500	2058100	2160400	5661500	3108800	1717100	1271500	1246500	1148200	0	0	0
Cleavage and polyadenylation specificity factor subunit 2	CPSF2	767870	572270	564020	750050	562790	788140	717980	566500	640200	489380	480980	708750
Nuclear cap-binding protein subunit 1	NCBP1	556010	0	560970	628590	518460	396550	0	0	0	0	0	0
Zinc finger C2HC domain-containing protein 1A	ZC2HC1A	2303100	2791100	3279100	2803300	2614900	4074900	3595900	4685300	3592900	3708500	3817400	3160100
Charged multivesicular body protein 2b	CHMP2B	8909500	12531000	13722000	9068700	10784000	11834000	8659600	11103000	9939300	6049600	7700700	5298800
Ras-related protein Rab-1A	RAB1A	1757100	1072100	1221400	2536500	1386800	1140400	830930	0	0	0	0	0
Stathmin	STMN1	11092000	8452400	9115900	17319000	9448700	8329200	11278000	11462000	15161000	7594200	9890600	8943600
Putative RNA-binding protein 15B	RBM15B	2463000	3204100	3041600	2552300	3248800	3792800	2885100	3348100	2919900	3442000	2622800	2881500
RNA-binding protein 3	RBM3	213280000	346680000	288460000	205360000	246090000	298980000	256480000	306300000	320520000	380020000	414910000	336800000
4F2 cell-surface antigen heavy chain	SLC3A2	3655500	2607700	2426400	3495900	2270100	1443600	1107700	999110	1026500	0	0	731010
Exportin-1	XPO1	3036100	2440400	2340200	2768000	2300800	2159600	1342800	1566500	1836800	882080	1170500	861030
AP-3 complex subunit delta-1	AP3D1	12394000	17876000	16942000	15683000	16237000	19690000	7677700	8580200	7685900	12980000	14922000	12206000
Chromobox protein homolog 8	CBX8	1624200	2295300	2441500	1786500	2419200	3128400	2650600	3591500	3291200	2657100	2929600	2605900
Pre-mRNA-splicing factor CWC25 homolog	CWC25	67136000	89036000	89940000	58968000	80899000	83799000	116640000	132800000	129880000	124760000	132700000	120470000
Eukaryotic translation initiation factor 4H	EIF4H;WBSCR1	60911000	61051000	73325000	54170000	56833000	70626000	46362000	34594000	48265000	32063000	36776000	30392000
	PSMC3	26901000	28913000	26813000	22582000	28653000	27125000	17830000	18449000	17461000	20509000	19754000	19770000
Nucleobindin-2;Nesfatin-1	NUCB2;HEL-S-109;Nucb2	280420	186690	194110	512800	194440	197930	0	0	0	0	0	0
Probable 18S rRNA (guanine-N(7))-methyltransferase	WBSCR22	8184800	10302000	9148000	7118300	8539200	9876000	8917200	9908800	8343300	9455900	10876000	7986700
CTP synthase 1;CTP synthase	CTPS1	994550	649150	641940	1530200	767380	643120	839690	687090	611720	817500	963360	1020800
60S ribosomal protein L4	RPL4	12499000	10175000	10191000	20972000	11958000	8503800	5569500	5718100	6371300	5713800	7064700	7353700
N-alpha-acetyltransferase 15, NatA auxiliary subunit	NARG1;NAA15	420420	338170	425370	880570	382420	326620	0	0	0	0	0	0
Ubiquitin thioesterase OTUB1	OTUB1;DKFZp564E242	2323000	1043200	979750	3304500	1640200	1093200	0	0	0	0	0	0
Sorting nexin-5	SNX5	508130	423350	0	929850	690620	0	272100	208920	429420	0	0	0
Cyclin-dependent kinase 12	CDK12	11719000	13018000	12712000	8021300	12740000	12936000	15442000	16563000	18744000	13574000	14580000	15336000
Bifunctional purine biosynthesis protein PURH;Phosphoribosylaminoimidazolecarboxamide formyltransferase;IMP cyclohydrolase	HEL-S-70p;ATIC	14468000	3854700	5003100	22706000	11624000	3184200	986520	684250	649670	0	0	311630
Serine/arginine repetitive matrix protein 1	SRRM1	4708800	5937900	6083300	4346500	5042200	5980900	7298700	9371600	8641900	8101000	8287900	7725600
Cleavage and polyadenylation specificity factor subunit 7	CPSF7	15244000	19592000	20192000	13917000	17237000	19229000	18493000	18406000	17343000	16924000	18388000	19882000
Copine-1	CPNE1	1935900	912570	1076800	2776400	1610900	903600	0	0	0	0	0	0
Protein phosphatase 1 regulatory subunit;Protein phosphatase 1 regulatory subunit 12A	PPP1R12A	1234100	1165200	967160	1438100	1171000	1054300	1263400	1145700	1168400	1236100	983830	999510
PDZ and LIM domain protein 7	PDLIM7	1866400	1491500	1459400	2473800	1569800	1519300	0	0	0	0	0	0
Protein phosphatase 1B	PPM1B	24920000	27767000	26726000	22830000	29067000	37358000	48682000	38720000	38302000	38158000	37483000	35190000
Coiled-coil domain-containing protein 84	CCDC84	1525200	1737500	2027600	1540100	1473000	1872000	1762500	1510000	1671000	2310100	2766300	2747800
MAGUK p55 subfamily member 6	MPP6	464940	219310	253610	427660	0	196300	270480	0	0	0	0	0
Glycine--tRNA ligase	GARS	4506600	1929200	2744600	3449200	2257700	1423900	1425700	1233700	688780	0	0	0
Histidine--tRNA ligase, cytoplasmic	HARS;HRS	1590400	1135500	973890	2439800	1470200	880820	0	0	0	0	0	0
General vesicular transport factor p115	VDP;USO1	2435800	1329400	1389500	2638300	2133200	1442900	1530600	1634700	1430700	774140	1151100	2381500
Enhancer of mRNA-decapping protein 4	EDC4	320580	333470	328110	400770	300370	0	696150	726740	612320	573030	549260	692030
Serine/threonine-protein kinase TAO1	TAOK1	832800	854330	0	625270	875640	851050	0	0	0	0	0	0
Krueppel-like factor 5	Klf5;KLF5	538910	888300	1065200	589700	743880	787720	1649800	1573800	1752000	1447200	1628500	519940
26S proteasome non-ATPase regulatory subunit 11	PSMD11	11977000	13234000	12614000	11075000	13019000	12275000	9088700	10480000	9459700	8592000	7324300	9339100
Hypoxanthine-guanine phosphoribosyltransferase	HPRT1	3071400	1373800	544380	6897700	2215700	483210	593300	363160	0	0	0	0
Toll-interacting protein	TOLLIP	736000	437660	417320	985630	642770	396350	0	0	0	0	0	0
Serum response factor-binding protein 1	SRFBP1	757940	1419500	1295500	1166400	1240500	1588300	1304500	1196800	933680	927950	1047100	0
Cysteine and glycine-rich protein 1	CSRP1	19208000	22237000	22496000	17310000	19969000	22633000	7898500	7284900	8545200	6391300	8050600	6083900
NADH-ubiquinone oxidoreductase 75 kDa subunit, mitochondrial	NDUFS1	545390	250960	0	621070	308210	281750	0	0	0	0	0	0
Cyclin-dependent kinase 11B;Cyclin-dependent kinase 11A	CDC2L1;CDK11B;CDK11A;CDC2L2	24628000	31031000	34156000	19769000	28301000	31897000	18795000	18521000	19222000	20531000	17595000	17650000
Activity-dependent neuroprotector homeobox protein	ADNP	3346000	3838500	4056700	3172500	3700600	3762300	3509600	3758700	4448100	4369700	4212800	3863100
Pre-mRNA-splicing regulator WTAP	WTAP	1743000	1817800	1861700	1130000	1890300	1823800	2168400	2524200	2327900	2380200	2317800	2696600
Sialic acid synthase	NANS;HEL-S-100	2226200	1023000	1127100	3338700	1634000	1115000	0	0	0	0	0	0
Importin subunit alpha;Importin subunit alpha-4	KPNA3	1077000	0	1055400	1129700	948510	902610	875220	803140	656310	852020	0	1021600
Peroxiredoxin-1	PRDX1	54209000	38176000	43842000	62979000	51620000	39605000	72282000	44452000	44302000	58995000	54798000	55809000
Syntaxin-binding protein 1	STXBP1;stxbp1	803740	464040	396160	1376800	646290	375890	0	0	0	0	0	0
Coiled-coil domain-containing protein 22	CCDC22	506790	422380	478730	601160	521520	417350	414320	0	430780	0	0	0
Calcium homeostasis endoplasmic reticulum protein	CHERP	16672000	21617000	21810000	12232000	20193000	20601000	15609000	17976000	16825000	20243000	16038000	17568000
Eukaryotic translation initiation factor 2 subunit 1	EIF2S1	9373900	8463300	9685200	10179000	6982700	8058800	6016800	5208900	5344800	3755100	4671500	3775400
N-alpha-acetyltransferase 50	NAA50	1806700	1187600	1439000	1791900	1146800	660200	1001200	925300	1292000	508830	965020	630710
Aminoacyl tRNA synthase complex-interacting multifunctional protein 1;Endothelial monocyte-activating polypeptide 2	AIMP1	3768500	3981500	3868300	4730800	3757500	3870300	2137700	2577600	2396600	2418200	2975100	2219800
Phenylalanine--tRNA ligase alpha subunit	FARSA;FARSLA	439380	309630	395470	761960	433020	289330	351940	230380	294550	241830	291340	281670
Uncharacterized protein CXorf23	CXorf23	2024000	2012100	2385900	1559600	1990300	2311900	1865500	2471500	2003600	2277600	2222800	2150200
14 kDa phosphohistidine phosphatase	HEL-S-132P;PHP14;PHPT1	1050400	599640	0	1881400	1178800	0	0	0	0	0	0	0
Catenin beta-1	CTNNB1	21073000	12374000	12658000	29744000	20158000	10397000	5581300	5862800	5369600	2707500	2522800	3673700
Vinculin	VCL;HEL114	5380500	1446300	1723000	8174300	4028900	1512600	1557900	853190	1240500	0	0	559640
Ras GTPase-activating-like protein IQGAP1	IQGAP1;hCG_1991735	21594000	25215000	25888000	28505000	24029000	24461000	10615000	12033000	11634000	10256000	9926800	9818800
RNA-binding protein 25	RBM25	14404000	16708000	17452000	13613000	19973000	20520000	16133000	20852000	18087000	17589000	16717000	16521000
Acetyl-CoA acetyltransferase, cytosolic	ACAT2	2667300	1411000	1405900	4642900	2161200	1230300	0	0	0	0	0	0
2-oxoglutarate dehydrogenase, mitochondrial	OGDH	1118300	481450	429990	1924100	615840	608090	0	0	0	0	0	0
Eukaryotic translation initiation factor 4E	EIF4E	1998700	1549200	1963000	2027100	1456300	1513300	1180800	1184400	865270	684920	668290	810230
Bifunctional ATP-dependent dihydroxyacetone kinase/FAD-AMP lyase (cyclizing);ATP-dependent dihydroxyacetone kinase;FAD-AMP lyase (cyclizing)	DAK;TKFC;DKFZp586B1621	636460	187500	259300	910790	480830	232200	332180	305720	256500	0	0	0
Transferrin receptor protein 1;Transferrin receptor protein 1, serum form	TFRC	4166200	1898200	2571400	6750100	4409300	1384400	2005200	544850	1454000	0	0	0
Catenin alpha-1	CTNNA1	8748600	4947800	5740000	13425000	7065000	5245100	5619000	5203500	5270700	2786800	3138800	3891500
Transcription factor BTF3;Transcription factor BTF3 homolog 4	BTF3L4	2100100	1800600	1850800	2447600	1556600	0	1349600	1164300	1565200	0	0	0
BH3-interacting domain death agonist;BH3-interacting domain death agonist p15;BH3-interacting domain death agonist p13;BH3-interacting domain death agonist p11	BID	712810	0	447850	1282100	861550	0	0	0	0	0	0	0
Liprin-alpha-1	PPFIA1	3776700	4214000	4759700	3214800	3650300	4700900	3784500	4452500	3822200	3616900	3740100	3288900
Coiled-coil and C2 domain-containing protein 1A	CC2D1A	450890	321860	377120	710690	416640	316650	0	0	0	0	0	0
Heat shock 70 kDa protein 4	HSPA4;HEL-S-5a;HS24/p52	13144000	3509400	5464700	18478000	11057000	4044100	1499700	1003000	1503200	830250	1028300	1511000
DNA repair protein RAD50	RAD50	3021800	3549300	3460300	3124800	3947100	3611100	2056600	1908800	2017000	2403600	2962300	2716000
Rab-like protein 6	RABL6	7544600	10372000	10037000	6507200	9737200	8791900	6944900	8448000	7436800	6966500	6522800	5651100
Nucleolar and coiled-body phosphoprotein 1	NOLC1	45663000	57522000	52885000	44869000	51606000	50414000	88279000	118370000	110510000	103320000	105420000	105510000
Isoleucine--tRNA ligase, cytoplasmic	IARS;DKFZp686L0869;DKFZp686L17145	3312500	2781900	2756500	6280700	2985500	2514200	1229000	1797100	1897200	1159800	2779700	1287200
Leucine--tRNA ligase, cytoplasmic	LARS	1289300	1132700	954730	1867800	1255700	939090	0	0	0	0	0	0
Selenoprotein H	C11orf31;SELH	3789200	5176500	4947400	3566000	4341200	4761900	4879000	5082000	4830900	4161200	3276000	3272100
Torsin-1A-interacting protein 1	TOR1AIP1	525090	562360	480170	644890	562950	481820	604720	720170	820540	0	0	0
CLK4-associating serine/arginine rich protein	CLASRP	1220100	1525100	1930900	1109000	1286500	1681400	1074000	1550400	1378500	1056700	1273000	1122200
Phenylalanine--tRNA ligase beta subunit	FARSB	978930	485030	579110	1816200	819220	443610	0	456180	386560	0	0	0
Zinc finger CCCH domain-containing protein 4	ZC3H4	18355000	24346000	23008000	13544000	22538000	21835000	15270000	19114000	19146000	19121000	16631000	17372000
Exportin-2	CSE1L	5382700	3550500	3884000	4755200	3770400	2155400	2418900	2363300	2847100	1505200	1586200	1858900
BTB/POZ domain-containing protein KCTD2	KCTD2	83756000	106400000	98942000	78441000	91138000	99253000	48388000	57378000	46782000	73948000	65048000	58264000
Isoleucine--tRNA ligase, mitochondrial	IARS2	722350	382820	397070	1096800	630180	346130	0	0	0	0	0	0
Pre-mRNA 3-end-processing factor FIP1	FIP1L1	25434000	33622000	34286000	23614000	28993000	32190000	46473000	56052000	50894000	42850000	49551000	43178000
Keratin, type I cytoskeletal 19	KRT19	3962700	2804200	3451300	2725800	2404100	3841100	4597700	3934500	4198500	6685800	6883300	7738700
Hyaluronan mediated motility receptor	HMMR	1536600	1958200	1848200	1922300	1750500	2010200	1548700	1666200	1934600	2080800	2112700	1651000
Transgelin-2	TAGLN2	9915200	7737100	7460400	10640000	10040000	7337700	7536200	7094500	7117300	4697600	4929500	4850300
Polymerase I and transcript release factor	PTRF	6416100	7947600	8150600	6707900	8449700	9736900	4603100	5624200	6213200	10880000	10223000	10327000
Coatomer subunit zeta-1	COPZ1	2425800	2449300	2362100	2623700	1997700	2143400	2065600	2537200	2883600	5297900	2860800	3050300
Inter-alpha-trypsin inhibitor heavy chain H2	ITIH2	1775700	2608500	2727200	1642200	2271200	2346900	2875100	2772600	2694900	2648500	2643600	2814700
	EIF4G1	10513000	8286800	8756700	10061000	8111900	6618900	6631100	7213400	6727200	5739500	6954200	6205100
Sphingosine-1-phosphate lyase 1	SGPL1	6318200	7728800	6104600	6807600	5797200	6180700	6284000	6718800	6004000	4731500	5880600	4174100
Putative Polycomb group protein ASXL2	ASXL2	337230	498150	593630	335060	460110	436700	0	287140	307480	0	0	0
Nucleolar protein 12	MGC3731;NOL12	1854000	1368500	1674800	0	1890500	1540900	1754300	2234200	1989900	2560700	2198000	2297200
DCC-interacting protein 13-alpha	APPL1	1182300	0	348680	1126200	729500	588500	0	0	0	0	0	0
EH domain-containing protein 4	EHD4	1289800	581790	693380	2899000	1089300	442430	0	0	0	0	0	0
Tubulin gamma-1 chain;Tubulin gamma-2 chain	TUBG1;TUBG2	406470	372060	450880	522790	502950	347060	328480	478450	448770	309750	0	425380
MAP7 domain-containing protein 1	RPRC1;MAP7D1	8807900	12100000	13418000	7147900	11494000	11223000	5482100	6560700	6944900	8244100	7666100	7963900
Isocitrate dehydrogenase [NAD] subunit, mitochondrial;Isocitrate dehydrogenase [NAD] subunit beta, mitochondrial	IDH3B	1144300	773700	899780	1125000	941020	1037400	1371500	1195100	1042400	583270	1151000	1106900
Thymosin beta-4;Hematopoietic system regulatory peptide	TMSB4X	18787000	7462900	8325500	26018000	14180000	8783000	13833000	20016000	14208000	4939500	3737100	12185000
Serine/arginine-rich splicing factor 10	SRSF10;FUSIP1	4840000	5199600	5031600	4112200	4697700	5348400	5031000	4952500	5543200	8993100	5334500	6630300
Inorganic pyrophosphatase	HEL-S-66p;PPA1	3227800	1449400	1858200	5079500	2239700	1907800	1839600	1150500	1571100	0	0	0
Proteasome activator complex subunit 3	HEL-S-283;PSME3	2845100	1975100	1906000	4185300	2577400	1799300	1673700	1171500	1285200	962560	929820	1181700
Glyceraldehyde-3-phosphate dehydrogenase	HEL-S-162eP;GAPDH	217960000	97781000	95501000	347210000	205550000	70718000	57331000	33827000	33835000	8658000	2441300	20646000
Nucleoporin SEH1	SEH1L	320050	211250	234690	448280	338770	181340	376840	243500	277300	0	0	0
DNA-directed RNA polymerase I subunit RPA49	POLR1E	372970	378200	392120	289630	306290	432660	0	0	0	0	0	0
Protein pelota homolog	hCG_2002731;PELO	3343100	3023500	2889300	3119800	2562000	3059700	7102100	5807900	6127200	6878900	6484000	7613200
Neutral alpha-glucosidase AB	HEL-S-164nA;GANAB	10147000	4125500	4315500	16811000	8161700	3831100	2942100	2826000	3061100	1207800	1266900	4035500
Phosphatidylethanolamine-binding protein 1;Hippocampal cholinergic neurostimulating peptide	HEL-S-34;PEBP1	4786700	1737300	1912900	7382100	3324900	2125500	1154500	1206300	824620	0	0	0
Cofilin-1	HEL-S-15;CFL1	96244000	54060000	57251000	145380000	78305000	55762000	42982000	41606000	42475000	28950000	33714000	35258000
Glycogen [starch] synthase, muscle	GYS1	924780	881880	982320	950200	927180	993330	0	0	0	0	561760	889860
Citrate synthase;Citrate synthase, mitochondrial	CS	5248900	2637400	2928000	7830700	5198500	2164700	1537800	1222000	1064500	0	0	0
Myosin light chain 1/3, skeletal muscle isoform;Myosin light chain 3	MYL1;MYL3	21889000	26877000	25580000	21760000	29309000	30862000	24859000	25502000	26164000	27973000	30196000	28085000
Transcription elongation factor A protein 2	TCEA2	983780	2091900	1953400	1145600	1410900	1563300	1336800	1561900	1786000	1911400	1807300	1525000
Sulfatase-modifying factor 2	SUMF2;DKFZP566I1024	696220	552720	458710	1281000	719910	384040	0	0	0	0	0	0
Ubiquinol-cytochrome-c reductase complex assembly factor 2	UQCC2	460560	443840	372760	439000	444960	462930	464400	449400	522460	551110	464440	0
Sister chromatid cohesion protein PDS5 homolog A	PDS5A	1016400	962160	927440	1078000	807300	767150	1487700	1480800	1317200	1370200	1541300	1510100
Non-specific lipid-transfer protein	SCP2	1281700	1174900	1262000	1686600	1449200	1057100	1300500	1476800	1771700	1071900	1296900	1102200
Heat shock protein beta-1	HEL-S-102;HSPB1	38509000	18788000	19777000	52078000	31456000	20241000	8271700	2402500	1801900	2214600	1232200	3137000
Vigilin	HDLBP	995000	307700	453160	1935400	631630	443780	355250	167480	462510	0	0	0
GrpE protein homolog 1, mitochondrial;GrpE protein homolog	GRPEL1	843800	0	548520	1149800	560770	452110	0	0	0	0	0	0
Dihydrolipoyl dehydrogenase;Dihydrolipoyl dehydrogenase, mitochondrial	DLD	2054500	737950	1218900	3416200	1794900	844220	0	0	0	0	0	0
Leucine-rich repeat and calponin homology domain-containing protein 1	LRCH1	1041400	1317700	1301900	1038400	1165000	1209300	1127200	1199300	1225000	937000	917950	824330
Eukaryotic translation initiation factor 1A, X-chromosomal;Eukaryotic translation initiation factor 1A, Y-chromosomal	EIF1AX;EIF1AY	143370000	194910000	197710000	114820000	169070000	186380000	270760000	305970000	311070000	270940000	259280000	245190000
Ubiquitin carboxyl-terminal hydrolase 10	USP10	618900	0	309010	655520	392400	368340	0	0	0	0	0	0
Platelet-activating factor acetylhydrolase IB subunit gamma	PAFAH1B3	1721800	810260	933250	2972900	1529300	727910	0	0	0	0	0	0
Small nuclear ribonucleoprotein Sm D3	SNRPD3	11967000	18334000	16605000	14892000	17825000	19835000	37827000	35154000	42943000	36303000	30766000	28381000
Adenylyl cyclase-associated protein;Adenylyl cyclase-associated protein 1	CAP1	7262000	4131100	4323100	10192000	6446200	4047600	3107700	2959200	3191300	1915700	2357200	2440300
OTU domain-containing protein 3	OTUD3	531330	802790	787320	575750	897670	1037800	0	658390	582200	0	0	0
Transcription and mRNA export factor ENY2	ENY2	885820	1173700	1015700	890670	1560900	1150400	978420	1180500	1166800	1402300	946670	1046000
Focadhesin	FOCAD	1363100	2247500	2352600	843620	2111500	1828100	2626800	2881000	2837400	2219100	2104500	2182200
Serine/threonine-protein kinase RIO2	RIOK2	1442900	1979700	2159400	1601300	1549400	1848600	1009500	895710	922370	892420	1446200	898350
RBPJ-interacting and tubulin-associated protein 1	C12orf52;RITA1	1062200	1445900	1114500	0	1251700	1258700	1604500	1934700	1499500	1293800	1846600	1292600
26S proteasome non-ATPase regulatory subunit 4	PSMD4	12794000	15428000	14356000	11107000	14431000	13950000	10477000	11365000	9963000	10811000	11187000	11226000
Rho GDP-dissociation inhibitor 1	ARHGDIA;HEL-S-47e	15621000	7181400	8905100	25864000	13318000	7434900	7297100	5619900	5485300	2925700	2338600	5527100
Galectin;Galectin-3	LGALS3;hCG_22119	1186400	606310	814780	1776600	1178100	594840	0	0	0	0	0	0
HLA class I histocompatibility antigen, A-2 alpha chain	HLA-A;HLA;MHC class I HLA-A;HLA-A*0226;HLA-A*02;HLA-A2;HLA-B;HLA-A*0225	1521800	1051300	972340	1547200	1386800	1121900	1304300	0	1143900	1358700	1301100	1348500
Nuclear factor NF-kappa-B p105 subunit;Nuclear factor NF-kappa-B p50 subunit	NFKB1	409230	363090	481680	365600	353730	432430	0	0	0	0	0	0
RNA-binding protein 7	RBM7	1045800	1341200	1176700	912020	1277600	1045600	1627200	2004300	1574600	1463100	1766600	1612600
Ribosomal RNA processing protein 1 homolog B	RRP1B	14404000	18664000	18443000	11974000	16986000	17255000	17110000	16748000	19005000	17892000	19012000	16247000
SWI/SNF-related matrix-associated actin-dependent regulator of chromatin subfamily E member 1	SMARCE1	604850	604430	621870	716430	573490	650930	417870	478920	486570	518500	788250	705460
Glucosidase 2 subunit beta	PRKCSH	4096200	2405900	2367300	6112600	3443500	2401200	1481400	1172700	1745600	689950	840510	1370900
Transmembrane protein 33	SHINC3;TMEM33	152830	223090	199060	0	303720	0	582300	361960	513700	0	0	0
	NAP1L1	7403800	3756200	4505800	11022000	6728400	3808100	5282800	3006200	3239000	2885200	2264600	3838600
S-formylglutathione hydrolase	ESD	4675800	1984000	2003500	6379000	3679200	2259800	687220	0	431230	0	0	0
CD2-associated protein	CD2AP	1941300	1638200	1764300	1918100	1591800	1403500	3108900	2109500	2418800	1922500	1974300	2288400
DNA-directed RNA polymerases I and III subunit RPAC1	POLR1C	1395400	1460700	1482400	1352400	1297800	1511800	2059500	2362400	2680900	2489300	2285200	2735900
Serine/arginine-rich splicing factor 6	HEL-S-91;SRSF6	3279500	4113300	4674700	4305300	3347300	3087900	4548100	5534700	4066200	4237000	4970300	3506100
Apoptosis regulator BAX	BAX	932080	422010	0	1153500	627250	416780	0	0	0	0	0	0
G patch domain and KOW motifs-containing protein	GPKOW	1089300	894090	743300	941380	706250	780630	1028000	1103900	945410	652340	853560	667590
Vesicle-associated membrane protein-associated protein B/C	VAPB	1508600	776350	760540	1957300	1185100	887330	978080	918660	886590	477070	0	617440
Tripeptidyl-peptidase 1	TPP1	544250	219370	333900	1045800	457870	251180	0	0	0	0	0	0
DAZ-associated protein 1	DAZAP1;DAZAP1/MEF2D fusion	1519600	1581200	1380400	1898500	1587800	1398200	2108300	2003200	2110800	1788100	2196100	1852300
Poly [ADP-ribose] polymerase 1	PARP1	42573000	51638000	53263000	39773000	45257000	51109000	67991000	66450000	67821000	53109000	51607000	47369000
Non-specific serine/threonine protein kinase;Serine/threonine-protein kinase PAK 4	PAK4	7460100	9232000	8761200	6450100	7462000	9176700	8068900	8675200	8382800	6716700	6595300	5467900
BRCA1-A complex subunit RAP80	RAP80;UIMC1;DKFZp434I1926	883920	1197300	1026900	1092400	1021600	1289100	1057600	1089900	1172300	0	0	0
Cell division cycle and apoptosis regulator protein 1	CCAR1	13752000	18227000	18585000	10393000	16347000	17277000	24079000	27195000	25524000	23196000	23026000	23040000
Adenylate kinase 2, mitochondrial;Adenylate kinase 2, mitochondrial;Adenylate kinase 2, mitochondrial, N-terminally processed	AK2	2060800	957960	1023400	2751700	1717500	1067500	1068200	672310	1205100	650920	494410	863260
Cullin-associated NEDD8-dissociated protein 1	CAND1	993400	400200	599520	1939900	764140	510350	660280	564730	548840	0	0	0
Ubiquitin-like modifier-activating enzyme 5	UBA5	452910	0	0	641140	400990	0	0	0	0	0	0	0
PRKR-interacting protein 1	PRKRIP1	3308700	4175100	4420200	2531000	3596400	4267100	1232400	1385400	1317600	1128000	1133500	1239300
Acetyl-CoA carboxylase 1;Biotin carboxylase	ACACA;hCG_30204	3892300	3796000	3931600	3648100	4033900	3504200	2027800	2353700	2155500	2831900	3002700	3202900
Uncharacterized protein C7orf50	C7orf50;MGC11257	926030	1100300	1032500	1073400	1098400	1028600	0	757750	840550	0	0	0
DnaJ homolog subfamily C member 7	DNAJC7	2590900	2182100	2296600	3054000	2338200	2353300	2311700	2510600	2589200	3200700	3299000	4170200
Sequestosome-1;Tyrosine-protein kinase receptor	SQSTM1;SQSTM1-ALK	2215700	1516300	1795700	2655100	2172600	1608600	636230	444110	564290	982740	857610	1034100
40S ribosomal protein S17	RPS17	19897000	22525000	22882000	24367000	17882000	15967000	19445000	21091000	19327000	18631000	25026000	17082000
Eukaryotic translation initiation factor 3 subunit L	EIF3L	3531000	2553800	2438400	3102600	2459700	1553400	3054800	1658700	1511600	936910	0	1199300
Eukaryotic translation initiation factor 5	EIF5	3817700	4046600	3752500	5470900	3769600	3884300	3129100	2760700	3132200	2035700	2505400	1637900
Double-strand break repair protein MRE11A	MRE11A	4111400	4537600	4891100	3726200	3952500	4839900	4577300	4849700	4964200	3434900	4912300	3573300
Cullin-4B	CUL4B	1130200	877920	896000	1122300	1298200	861900	283800	0	287260	337070	0	0
Ubiquitin-like-conjugating enzyme ATG3	ATG3	580700	356250	425750	704080	550380	389040	0	0	0	0	0	0
Actin-like protein 6A	ACTL6A;BAF53A	3331800	2527300	2538300	4490200	3087600	2497600	1905500	2155500	1981800	2398000	2596900	2665200
Serine/arginine-rich splicing factor 2	SRSF2;SFRS2	58658000	62920000	70358000	42879000	65209000	63399000	69069000	87153000	74999000	78938000	74865000	80959000
Tubulin-specific chaperone A	TBCA	3594200	1539400	1596100	4089200	2616800	2217000	1931100	1994000	1551600	0	0	0
Uncharacterized protein C19orf47	C19orf47	10526000	13790000	13762000	9235000	11839000	13108000	11888000	15979000	13273000	14084000	13580000	12570000
Centrosomal protein of 170 kDa	CEP170	1254100	1580900	1682300	1436000	1456100	1253700	2964500	3559600	3092100	2717600	2897500	2269600
Pseudouridylate synthase 7 homolog	PUS7	706060	0	539520	797190	518580	533420	0	0	0	0	0	0
Coiled-coil domain-containing protein 174	CCDC174	651430	0	807210	736520	697990	706700	1041000	826670	1329900	896940	624910	666700
Transcription factor E2F7	E2F7	4331500	5315400	5064700	3627500	4031200	5448100	9993000	11109000	10928000	14408000	14815000	12614000
Transcription elongation regulator 1	TCERG1	1648200	1343800	1435900	2000700	1626100	1345300	1422100	1597900	1245500	1399300	1153100	1390500
60S ribosomal protein L18	RPL18	1882200	1579800	2195400	3715400	2656700	1261300	866720	1519700	0	0	0	0
Bcl-2-associated transcription factor 1	BCLAF1	77768000	104170000	107280000	66969000	92919000	96512000	165740000	210180000	188790000	156510000	151880000	145920000
Coiled-coil domain-containing protein 97	MGC20255;CCDC97	549440	520490	521580	366820	951140	749140	301580	370020	380780	793040	571140	666200
Thioredoxin-dependent peroxide reductase, mitochondrial	PRDX3	1304900	530880	610830	1584400	988740	746260	1041500	921030	574220	333460	0	475940
Dynein light chain roadblock-type 1;Dynein light chain roadblock-type 2	DYNLRB1;DYNLRB2	2207600	1621000	1218600	3253000	2214500	1252400	558950	687800	578990	621550	0	842970
YLP motif-containing protein 1	YLPM1;FLJ00353	4828100	5575600	5552300	4886500	6292500	6060300	4969800	5782400	5244800	5858800	6367800	5710400
LINE-1 retrotransposable element ORF1 protein	L1RE1	1042100	924010	0	868390	0	0	0	0	0	0	0	0
Phosphoenolpyruvate carboxykinase [GTP], mitochondrial	PCK2	358810	0	286070	684280	250940	191010	0	0	0	0	0	0
pre-mRNA 3 end processing protein WDR33	WDR33	3061200	3567100	3857300	2526600	3314100	3627600	3058300	3484700	3550200	3291600	3674800	3165800
14-3-3 protein beta/alpha;14-3-3 protein beta/alpha, N-terminally processed	HEL-S-1;YWHAB	16460000	9657000	8339000	32492000	14750000	7934100	4582200	4438000	4123700	1364300	1184200	3750500
Perilipin-3	PLIN3	2635700	1038100	1495900	4664300	2303800	1171200	0	0	0	0	0	0
Probable U3 small nucleolar RNA-associated protein 11	UTP11L	2116100	3057400	2496500	1819200	2382300	2575100	1921500	2299500	2727300	3009200	2780500	3315300
ATP-dependent RNA helicase DDX18	DDX18	3714200	4363400	5073200	3708600	6056900	5472700	3807800	4149300	4014300	4239300	3709000	4170800
ATP synthase subunit d, mitochondrial	ATP5H	2037800	2595500	2458000	2246700	2185500	2189400	3853800	5170600	4314400	3160800	3299400	3724500
U3 small nucleolar ribonucleoprotein protein MPP10	MPHOSPH10	1029300	1010000	1088200	767590	1741500	1420800	1124000	1058100	1111400	1662300	1317600	2137200
Inhibitor of nuclear factor kappa-B kinase-interacting protein	IKBIP;IKIP	490550	557050	371290	405620	466830	390010	452240	335480	428860	340680	439820	240680
WD repeat-containing protein 34	WDR34	323800	465570	528650	252520	389130	460200	0	455850	442360	418980	0	376490
Hyccin	FAM126A	308100	413370	397800	370720	386690	482710	0	0	0	0	0	0
Myosin light chain 6B	MYL6B	916610	1451800	1170600	1068200	1081900	951930	1706100	1683000	1847000	1677100	1942500	1899100
Chromatin target of PRMT1 protein	CHTOP	2329400	2847800	2979300	2064700	3345900	0	3190300	2474200	3706100	5253000	4664500	5236000
Spectrin alpha chain, non-erythrocytic 1	SPTAN1;DKFZp564P0562	9171600	7424800	6492300	14888000	8299000	6899200	2279900	3527100	2932600	2212100	5114000	4049400
60S ribosomal protein L7	RPL7;WUGSC:H_RG054D04.1	7501300	6027200	6221300	17070000	9402700	3977800	2322400	3109900	2618300	707710	3697300	3237200
Nucleolar and spindle-associated protein 1	NUSAP1	4913900	6399400	6632300	5318300	7884700	7125900	5215300	7523600	6714100	6665400	6247800	6586500
Glucose-6-phosphate isomerase	GPI	15916000	7485900	5830300	23834000	14108000	6522800	2167200	1348000	1621700	0	0	0
ADP-ribosylation factor 1;ADP-ribosylation factor 3;ADP-ribosylation factor 5	ARF1;ARF3;ARF5	2546300	1599800	1567300	2759100	2349900	1719700	2064900	1300300	1425700	0	569470	1099300
ATP-dependent RNA helicase DDX19B;ATP-dependent RNA helicase DDX19A	DDX19A;DDX19B;DKFZp686C21137;hCG_1998531;DKFZp762C1313	782710	0	518270	1099900	550540	431770	0	0	0	0	0	0
Bromodomain-containing protein 7	BRD7	1064300	1199000	0	656190	1537200	1250500	2554700	2317700	1837400	3381800	2284800	2745400
Flavin reductase (NADPH)	HEL-S-10;BLVRB	677470	0	0	1956900	429910	0	0	0	0	0	0	0
Probable ATP-dependent RNA helicase DHX35	DHX35	14718000	18609000	16445000	14351000	19646000	23394000	2885600	2912300	3054400	1571600	1499600	1682900
Succinyl-CoA ligase [ADP/GDP-forming] subunit alpha, mitochondrial	SUCLG1	1223500	723560	821410	2115200	852840	963620	0	0	0	0	0	0
Profilin;Profilin-2	PFN2	1555400	255720	309990	1307300	740070	1312300	0	0	0	326050	285730	714970
Cytosolic carboxypeptidase 1	AGTPBP1	408210	488210	481940	0	431510	501790	0	0	0	0	0	0
Threonine synthase-like 1	THNSL1	0	0	287270	0	346560	312580	474900	395460	395890	400440	390850	569170
Protein NDRG1	NDRG1;TRG14	1627800	1982700	1907300	2053900	1564400	1113100	479360	606330	746960	0	0	0
Ubiquilin-1;Ubiquilin-4	UBQLN1;UBQLN4	712580	0	633410	1170800	575180	417640	0	0	0	0	0	0
Septin-6	2021-09-06	1393700	1401800	1330700	1068300	1403600	1356200	488460	671300	714190	1057100	1028500	873760
Poly(rC)-binding protein 2	PCBP2	6620400	5068800	5751000	8729200	6252000	5388300	8432500	7120700	7489800	8323700	7436200	9304900
Endoplasmin	TRA1;HEL-S-125m;HSP90B1	19190000	11087000	12476000	30362000	20317000	9562600	9657800	7636600	7268600	5501300	5117100	8996700
Glycogen phosphorylase, brain form;Alpha-1,4 glucan phosphorylase	PYGB	1047600	426650	496090	2228300	887170	420660	414380	225350	334160	0	0	0
WW domain-binding protein 11	WBP11	5110400	6101100	7157200	5437300	7380500	8098800	8774000	9731100	9485400	10577000	10367000	8490500
Kinesin-like protein;Kinesin-1 heavy chain	HEL-S-61;KIF5B;KIF5B-RET(NM_020630)_K24;R11;KIF5B-ALK;KIF5B-RET(NM_020630)_K23;R12;KIF5B-RET(NM_020975)_K23;R12;KIF5B-RET(NM_020630)_K22;R12;KIF5B-RET(NM_020975)_K22;R12;KIF5B-ALK_K17;A20;KIF5B-RET(NM_020630)_K16;R12;KIF5B-RET(NM_020975)_K16;R12;KIF5B-RET(NM_020630)_K15;R12;KIF5B-RET(NM_020975)_K15;R12	13234000	11965000	12749000	12777000	12434000	11134000	10064000	10536000	10700000	12522000	11816000	14469000
Aurora kinase B	AURKB	976860	1306200	1269100	791670	1127600	1209300	1754000	2138900	2136700	2570300	2567000	2492900
Tensin-4	TNS4	793270	563530	576190	536160	635730	542350	497310	0	309610	0	0	0
Succinyl-CoA:3-ketoacid-coenzyme A transferase;Succinyl-CoA:3-ketoacid coenzyme A transferase 1, mitochondrial	OXCT;OXCT1	547040	300070	315600	847700	420750	355490	0	0	0	0	0	0
Tumor protein D53	TPD52L1	397150	555430	586730	680830	634980	455590	0	0	0	0	0	0
PCNA-associated factor	KIAA0101	1905700	1774800	2649800	2056400	1593200	1870300	4651400	4569400	3709500	3311400	5338400	3306300
Pescadillo homolog	PES1	7009200	9283100	9755800	5926200	7547400	9270900	12107000	13277000	14281000	14238000	12633000	12982000
F-actin-capping protein subunit alpha-2	CAPZA2	2162000	1273900	1390600	3040900	1727400	1515100	3064400	1272800	1315400	2276800	1034400	1411700
Dihydropyrimidinase-related protein 2	DPYSL2	17709000	8203600	10731000	29598000	17207000	8199300	692000	0	1328200	0	0	870180
Zinc finger protein 460	ZNF460	769750	734370	0	413790	672490	1453600	0	0	0	0	834600	843300
Hsc70-interacting protein;Putative protein FAM10A5	ST13;ST13P5	2812600	1795100	2137400	6137200	2723600	1731000	1204700	959230	1221900	328070	252970	764110
RNA-binding protein with serine-rich domain 1	RNPS1;hCG_2026745	19516000	25186000	22524000	19046000	29290000	28880000	22704000	31868000	27311000	47957000	44976000	41496000
Stress-induced-phosphoprotein 1	HEL-S-94n;STIP1	19616000	7074400	8847200	29972000	16948000	8204100	4735000	5005600	4061700	1879800	1512800	3502200
Na(+)/H(+) exchange regulatory cofactor NHE-RF1;Na(+)/H(+) exchange regulatory cofactor NHE-RF	SLC9A3R1	4687400	2397500	2651200	8053500	4058600	2511300	2009400	2129700	2251900	916670	1599900	1405400
Histidine triad nucleotide-binding protein 1	HINT1	5265000	2985600	3349600	10618000	5189700	2633400	1488200	1200600	1238300	0	0	0
Transcription intermediary factor 1-beta	TRIM28	46602000	40952000	43647000	44967000	42321000	34127000	30638000	28980000	28229000	33384000	28958000	34169000
Gamma-glutamylcyclotransferase	C7orf24;GGCT	811570	0	419800	813610	595270	511360	573390	504300	588420	492710	476450	582130
Secernin-1	SCRN1	2631300	1216900	1362000	4787000	2277400	1254800	0	0	0	0	0	0
Testin	TES	3966200	3005500	2668400	7001900	3628200	2772700	1842900	1632300	2059300	1253500	1390800	1288000
Mortality factor 4-like protein 1	MORF4L1	2964300	5129200	4084100	3018500	3133900	4112800	5902600	5459300	6415000	7062500	6396000	5148700
Pre-mRNA-processing factor 19	PRPF19	12103000	10701000	10335000	9753600	9832300	11511000	12818000	11258000	11201000	11460000	9965700	12075000
Leucine-rich repeat flightless-interacting protein 2	LRRFIP2	230860	353410	465990	248300	347840	249640	328700	281580	335600	0	0	0
Protein disulfide-isomerase A6	PDIA6	26334000	27045000	28360000	29561000	30165000	25953000	9011800	10589000	10222000	9846600	10420000	11232000
Protein deglycase DJ-1	HEL-S-67p;PARK7	14229000	5971600	6663400	23169000	10861000	7476300	0	3724900	1954600	0	0	0
Zinc finger protein 638	ZNF638	7253400	8901200	8999600	7246900	10639000	10745000	12480000	14658000	14861000	15621000	14952000	14524000
Putative methyltransferase C9orf114	C9orf114	4782800	5943200	6817100	4168300	9204600	9072600	6806200	9100100	8313600	10565000	7958400	9527000
Mitogen-activated protein kinase;Mitogen-activated protein kinase 1	MAPK1	1478000	840050	737080	2027100	1257900	863990	620810	633910	398190	0	0	0
Splicing factor U2AF 65 kDa subunit	U2AF2	328640000	423550000	421390000	253340000	361600000	410260000	477080000	488070000	485690000	480500000	415900000	395650000
Signal recognition particle 9 kDa protein	SRP9;DKFZp564M2223	2600900	2270200	0	1046200	3752700	3088000	2847000	2271100	3053500	4034800	3044300	2718200
Cytoplasmic dynein 1 intermediate chain 2	DYNC1I2;DNCI2	2938700	2305600	2319600	5073900	2993800	2089800	999210	1229600	1129400	798310	1272200	1357400
U3 small nucleolar RNA-associated protein 14 homolog A	UTP14A	20869000	26607000	27574000	16810000	23807000	25520000	17517000	20791000	19004000	30358000	29414000	24101000
Keratin, type I cytoskeletal 9	KRT9	207850000	17425000	90477000	33850000	47436000	71357000	2473400000	89248000	126730000	52841000	3509600	34949000
26S proteasome non-ATPase regulatory subunit 9	PSMD9	1457700	1209400	1024900	1973400	1505000	1038200	0	0	0	0	0	0
26S protease regulatory subunit 4	PSMC1	29557000	32235000	30833000	28306000	37387000	35078000	13083000	15396000	14746000	16059000	15775000	18615000
Partitioning defective 3 homolog	PARD3	519300	793260	696390	709380	812950	729500	563410	766880	790640	662850	772560	678280
DNA helicase MCM8	MCM8	1302500	1884000	1722400	1200100	1626900	1505000	2006000	2652500	2538600	3130900	2600200	2568000
Kinesin light chain 4	KLC4	343100	0	275690	284710	339270	309100	412290	500570	400590	0	0	0
Serine/threonine-protein phosphatase 2A regulatory subunit B subunit alpha	PPP2R3A	211020	421970	293100	188220	249140	297310	0	0	0	0	0	0
Elongation factor 1-alpha;Elongation factor 1-alpha 1;Putative elongation factor 1-alpha-like 3	EEF1A1;EEF1A1P5;EEF1A1L14;PTI-1	353240000	301970000	315810000	358630000	264340000	232130000	321270000	295130000	316020000	220730000	288290000	217160000
Protein DPCD	DPCD	7723400	0	0	0	0	0	0	0	0	0	0	0
Basigin	BSG;hEMMPRIN	0	0	0	1716200	0	0	0	0	0	0	0	0
Inactive rhomboid protein 1	RHBDF1	0	0	0	1622300	0	0	0	0	0	0	0	0
Pituitary tumor-transforming gene 1 protein-interacting protein	PTTG1IP	0	0	0	1605200	0	0	0	0	0	0	0	0
Kinesin-like protein;Kinesin-like protein KIF3A	KIF3A	0	0	0	950650	0	0	0	0	0	0	0	0
Coiled-coil-helix-coiled-coil-helix domain-containing protein 7	CHCHD7	0	0	0	837670	0	0	0	0	0	0	0	0
Programmed cell death protein 4	PDCD4	0	0	0	809140	0	0	0	0	0	0	0	0
Acetyltransferase component of pyruvate dehydrogenase complex;Dihydrolipoyllysine-residue acetyltransferase component of pyruvate dehydrogenase complex, mitochondrial	DLAT	0	0	0	500660	0	0	0	0	0	0	0	0
	HSPA8	0	0	0	470030	0	0	0	0	0	0	0	0
Origin recognition complex subunit 6	ORC6L;ORC6	486110	0	0	0	0	0	485510	683370	510400	557450	611790	536350
Microtubule cross-linking factor 1	MTCL1	0	0	0	0	879070	0	2211500	2627000	2240800	3059900	2727600	3627800
	P2RX6	0	0	2301700000	0	0	0	0	0	0	0	0	0
Acid ceramidase;Acid ceramidase subunit alpha;Acid ceramidase subunit beta	ASAH1	0	0	0	0	0	11076000	0	0	0	0	0	0
	PDIA3	0	0	0	10323000	0	0	0	0	0	0	0	0
	DDX46	0	0	0	0	0	9335700	0	0	0	0	0	0
Protein Wnt;Protein Wnt-6	WNT6	0	0	9101500	0	0	0	0	0	0	0	0	0
COMM domain-containing protein 8	COMMD8	0	0	0	0	8556400	0	0	0	0	0	0	0
Parathymosin	PTMS	0	0	0	4958300	0	0	0	0	0	0	0	0
Saccharopine dehydrogenase-like oxidoreductase	SCCPDH	0	0	4763600	0	0	0	0	0	0	0	0	0
	TIAM2	0	0	0	4209100	0	0	0	0	0	0	0	0
Xaa-Pro dipeptidase	PEPD	3592100	0	0	0	0	0	0	0	0	0	0	0
Meiotic nuclear division protein 1 homolog	MND1	0	3529200	0	0	0	0	0	0	0	0	0	0
	KCNK10	0	0	0	0	0	2887200	0	0	0	0	0	0
Filamin-C	FLNC	0	0	0	0	1569000	0	0	0	0	0	0	0
Cytosolic Fe-S cluster assembly factor NUBP2	NUBP2;NUBP1	0	1487700	0	0	0	0	0	0	0	0	0	0
Zinc finger protein 566	ZNF566	0	0	0	0	0	1414900	0	0	0	0	0	0
Cytochrome c oxidase subunit NDUFA4	NDUFA4	0	0	0	1353900	0	0	0	0	0	0	0	0
Major vault protein	MVP	0	0	0	0	1332400	0	0	0	0	0	0	0
PRA1 family protein 2	PRAF2	0	0	0	0	0	1239100	0	0	0	0	0	0
Elongation factor 1-alpha 2	EEF1A2	1205400	0	0	0	0	0	0	0	0	0	0	0
Protein Dr1	DKFZp666G145;DR1	0	0	0	1156500	0	0	0	0	0	0	0	0
3-beta-hydroxysteroid-Delta(8),Delta(7)-isomerase	EBP	0	0	0	0	1067300	0	0	0	0	0	0	0
GTP-binding protein Rheb	RHEB	0	0	0	1060500	0	0	0	0	0	0	0	0
Epithelial cell adhesion molecule	EPCAM	1028400	0	0	0	0	0	0	0	0	0	0	0
Eukaryotic translation initiation factor 5A;Eukaryotic translation initiation factor 5A-2	EIF5A2	0	0	0	0	0	1008200	0	0	0	0	0	0
ADP-ribosylation factor 6	ARF6	0	0	0	988520	0	0	0	0	0	0	0	0
Histone deacetylase complex subunit SAP30L	SAP30L	0	0	0	0	0	978530	0	0	0	0	0	0
Ribonuclease H2 subunit C	AYP1;RNASEH2C	0	0	0	965480	0	0	0	0	0	0	0	0
Protein canopy homolog 2	CNPY2	879030	0	0	0	0	0	0	0	0	0	0	0
Integrin-linked kinase-associated serine/threonine phosphatase 2C	ILKAP;ILKAP3	0	0	0	862260	0	0	0	0	0	0	0	0
Carnitine O-acetyltransferase	CRAT	0	0	0	841280	0	0	0	0	0	0	0	0
Fumarylacetoacetase	FAH	0	0	0	806420	0	0	0	0	0	0	0	0
Ras-related protein Rab-10	RAB10	778850	0	0	0	0	0	0	0	0	0	0	0
Voltage-dependent anion-selective channel protein 1	VDAC1	0	0	0	743520	0	0	0	0	0	0	0	0
LIM and senescent cell antigen-like-containing domain protein 1	LIMS1	690740	0	0	0	0	0	0	0	0	0	0	0
V-type proton ATPase subunit D	ATP6V1D;VATD	0	0	0	684940	0	0	0	0	0	0	0	0
	DNAJC10	679390	0	0	0	0	0	0	0	0	0	0	0
	ELMO3	0	0	0	0	0	674720	0	0	0	0	0	0
Tumor protein D52	TPD52	0	0	0	0	0	664480	0	0	0	0	0	0
Histone acetyltransferase type B catalytic subunit	HAT1	0	0	631420	0	0	0	0	0	0	0	0	0
Tumor necrosis factor receptor superfamily member 16	NGFR	626010	0	0	0	0	0	0	0	0	0	0	0
	ARFGAP2	0	0	621640	0	0	0	0	0	0	0	0	0
	KHDRBS2	0	0	0	0	619150	0	0	0	0	0	0	0
WW domain-binding protein 4	WBP4	0	0	0	616310	0	0	0	0	0	0	0	0
Alpha-parvin	PARVA	0	0	0	614940	0	0	0	0	0	0	0	0
Pyruvate dehydrogenase E1 component subunit beta, mitochondrial	PDHB	0	0	0	609450	0	0	0	0	0	0	0	0
	EIF4A1	0	0	0	0	0	606340	0	0	0	0	0	0
Protein SDA1 homolog	SDAD1	0	0	601540	0	0	0	0	0	0	0	0	0
Ubiquitin-conjugating enzyme E2 variant 1	UBE2V1;TMEM189-UBE2V1	596570	0	0	0	0	0	0	0	0	0	0	0
Kinesin-like protein KIF16B	KIF16B	584670	0	0	0	0	0	0	0	0	0	0	0
Cytohesin-3	CYTH3	0	0	0	0	574570	0	0	0	0	0	0	0
Phosphatidylinositol transfer protein beta isoform	PITPNB	0	0	0	0	570450	0	0	0	0	0	0	0
Myosin-15	MYH15	0	0	568240	0	0	0	0	0	0	0	0	0
N(G),N(G)-dimethylarginine dimethylaminohydrolase 1	DDAH1	567560	0	0	0	0	0	0	0	0	0	0	0
Glucosylceramidase	GBA	0	0	0	561850	0	0	0	0	0	0	0	0
Hepatocyte growth factor-regulated tyrosine kinase substrate	HGS	0	0	0	552140	0	0	0	0	0	0	0	0
Nuclear factor 1;Nuclear factor 1 B-type	NFIB	0	550670	0	0	0	0	0	0	0	0	0	0
Acyl-coenzyme A thioesterase 13;Acyl-coenzyme A thioesterase 13, N-terminally processed	ACOT13	0	0	0	543160	0	0	0	0	0	0	0	0
Hydroxyacyl-thioester dehydratase type 2, mitochondrial	RPP14	0	0	528470	0	0	0	0	0	0	0	0	0
Dedicator of cytokinesis protein 9	DOCK9	0	0	509040	0	0	0	0	0	0	0	0	0
Malonyl-CoA-acyl carrier protein transacylase, mitochondrial	MCAT	506820	0	0	0	0	0	0	0	0	0	0	0
Translocon-associated protein subunit gamma	SSR3	0	0	0	0	503800	0	0	0	0	0	0	0
	CAST	0	0	0	0	0	488100	0	0	0	0	0	0
Mitotic-spindle organizing protein 2A;Mitotic-spindle organizing protein 2B	MZT2B;MZT2A	0	0	0	487270	0	0	0	0	0	0	0	0
Ubiquitin-60S ribosomal protein L40;Ubiquitin;60S ribosomal protein L40	UBA52	0	0	0	0	487080	0	0	0	0	0	0	0
Ubiquitin-like modifier-activating enzyme ATG7	ATG7	0	0	0	475200	0	0	0	0	0	0	0	0
Zinc transporter ZIP14	SLC39A14	0	0	0	0	465250	0	0	0	0	0	0	0
	LSM14B	0	0	0	0	461260	0	0	0	0	0	0	0
Dolichyl-phosphate beta-glucosyltransferase	ALG5	0	0	0	457860	0	0	0	0	0	0	0	0
Cytochrome c oxidase subunit 5A, mitochondrial	COX5A	455020	0	0	0	0	0	0	0	0	0	0	0
Maleylacetoacetate isomerase	GSTZ1	0	0	0	0	446260	0	0	0	0	0	0	0
Alpha-galactosidase A	GLA	0	0	0	442650	0	0	0	0	0	0	0	0
Vesicle-associated membrane protein 2	VAMP2	0	0	0	0	435290	0	0	0	0	0	0	0
Orotidine 5-phosphate decarboxylase;Uridine 5-monophosphate synthase;Orotate phosphoribosyltransferase;Orotidine 5-phosphate decarboxylase	UMPS	0	0	0	434260	0	0	0	0	0	0	0	0
26S proteasome non-ATPase regulatory subunit 3	PSMD3	0	0	0	0	0	430470	0	0	0	0	0	0
Dystrobrevin;Dystrobrevin beta	DTNB	426210	0	0	0	0	0	0	0	0	0	0	0
Cyclin-L2	CCNL2	0	0	0	422280	0	0	1283500	1562200	1473500	2142500	1747900	979570
Serine/threonine-protein kinase N3	PKN3	0	0	276230	0	0	0	530770	0	0	528870	368580	0
	LIME1	0	496690	0	0	0	0	659430	0	0	0	0	0
Desmocollin-1	DSC1	368400	0	0	0	0	0	8279000	0	845920	0	0	0
Nucleoporin Nup43	NUP43	630160	0	0	0	0	0	0	0	0	0	948710	517520
Sperm-associated antigen 7	SPAG7	331490	0	0	0	0	0	792110	921050	883610	575360	822200	582640
E3 SUMO-protein ligase NSE2	NSMCE2;C8orf36	0	0	0	703310	0	0	0	0	0	907910	1276700	367240
Zinc finger and BTB domain-containing protein 24	ZBTB24	0	0	472420	0	0	0	356530	453450	620760	0	0	0
UDP-glucose 6-dehydrogenase	UGDH	2127200	758700	644450	5569800	1647200	781430	905180	1239100	564900	0	0	0
RNA-binding motif protein, X-linked 2	RBMX2	20553000	25767000	25182000	14013000	22165000	25020000	87843000	112450000	99617000	111000000	100320000	111110000
Sentrin-specific protease 2	SENP2	1854400	2692700	2625100	1853400	2180300	2298600	1747400	2389900	1865600	1987300	2232200	1866800
Prothymosin alpha;Prothymosin alpha, N-terminally processed;Thymosin alpha-1	PTMA;PTMAP7	7877300	3105600	2761300	3732800	2711900	2296400	1619800	2457100	2470400	423510	501940	1531300
Polyadenylate-binding protein;Polyadenylate-binding protein 4	PABPC4	1914500	1245100	1276500	1624900	1143100	791780	909680	866550	967200	0	0	0
U4/U6 small nuclear ribonucleoprotein Prp31	PRPF31	98028000	127710000	122750000	86537000	97590000	124730000	118630000	119000000	117930000	116660000	133040000	112170000
Protein S100;Protein S100-A6	S100A6	21718000	13259000	10240000	22391000	17641000	16133000	16627000	13048000	13154000	0	0	0
Glutamate--cysteine ligase regulatory subunit	GCLM	609400	455550	414460	793020	481410	521960	0	0	0	0	0	0
Alpha-centractin	ACTR1A	4219700	2672200	2757000	5146800	3536000	3128500	2215700	1791700	1962400	0	0	2783700
Villin-1	VIL1	6026000	6392100	5995300	5640600	7312900	7040800	38627000	26926000	29167000	28715000	24430000	37519000
Multiple myeloma tumor-associated protein 2	MMTAG2	16684000	21410000	21776000	11339000	18581000	20779000	22342000	27368000	26069000	29063000	25951000	31113000
3-hydroxyacyl-CoA dehydrogenase type-2	HSD17B10	6064200	2730900	3346500	8408500	5054800	3532500	2642600	2092700	1995800	1722400	1265800	2056800
Transaldolase	TALDO1	7525900	3920500	3596700	14199000	7425100	3290600	0	0	0	0	0	0
Dual specificity protein kinase CLK3	CLK3	2787700	3131400	3091000	1420800	2530900	3350100	11316000	9596500	11060000	7184700	7940000	8815800
Importin subunit alpha;Importin subunit alpha-1	KPNA2	5829800	5398800	5112400	7759900	5857800	5129100	4365300	4375200	4003900	4000500	4420800	4498700
CGG triplet repeat-binding protein 1	CGGBP1	3049900	3957800	3782000	2496000	3110900	3856200	4333800	5191000	5759400	4678500	4121500	4067200
Exocyst complex component 1	EXOC1	899070	1149800	782840	877470	1180600	1175800	850790	759700	774430	634410	811620	743470
Malignant T-cell-amplified sequence 1	MCTS1	2949700	3443600	3310300	2920500	3366300	2791500	4916300	3780000	4672700	3287400	4641700	2911600
Importin subunit alpha-3	KPNA4	1818400	1407300	1601800	2099100	2030100	1406300	0	0	0	0	0	0
Peroxiredoxin-4	HEL-S-97n;PRDX4	1997800	1772500	2009300	1985800	3400400	1892400	2099000	1925100	2358600	2739100	3988700	2636900
Nuclear pore complex protein Nup214	NUP214;DKFZp686J0330	2825200	3018900	3350200	2555700	2847800	3156600	1625500	2213700	2207500	2435800	2124500	2769800
CCAAT/enhancer-binding protein zeta	CEBPZ	584120	632780	669930	444720	665760	575620	0	0	0	0	0	0
Nuclear receptor corepressor 1	NCOR1	1375300	1281800	1492000	1007300	1455400	1273300	797800	1143900	967590	967730	1006500	1056400
Guanine nucleotide-binding protein G(i) subunit alpha-2	GNAI2;WUGSC:H_LUCA16.1	1043200	715930	714330	1633900	1040900	675110	607690	808030	605390	0	0	0
Proteasome-associated protein ECM29 homolog	KIAA0368;ECM29	579520	490510	478670	573390	417160	340660	511610	434900	394820	0	0	0
Kinesin-like protein KIF14	KIF14	671980	716240	872790	607160	0	861960	793530	967720	998220	1475900	0	0
DNA-directed RNA polymerases I, II, and III subunit RPABC3	POLR2H	667090	643300	608910	687240	563390	485250	544010	780730	0	0	0	0
Protein LSM14 homolog A	LSM14A	238510000	329810000	320730000	195510000	291950000	284240000	195830000	262260000	224900000	177230000	178560000	168880000
Coronin;Coronin-1B	CORO1B;DKFZp762I166	4968100	1368800	2244800	8319800	3744000	2440200	860660	700600	685250	0	0	0
DNA repair protein complementing XP-A cells	XPA	888340	873060	1341000	709590	856060	1028100	0	787620	942450	0	0	0
BTB/POZ domain-containing protein KCTD17	KCTD17	78326000	102620000	99187000	83945000	109790000	131000000	57536000	68714000	56077000	96605000	123640000	100130000
E3 ubiquitin-protein ligase CHIP	STUB1	507860	0	316630	628580	352070	340690	0	0	0	0	0	0
Integrin alpha-6;Integrin alpha-6 heavy chain;Integrin alpha-6 light chain;Processed integrin alpha-6	ITGA6	1851500	1895800	1966100	1850300	2363900	1981100	1929600	1583300	1995500	1086600	1176200	0
Trinucleotide repeat-containing gene 6B protein	TNRC6B	6510900	7627900	7121100	5271200	7011000	7053500	5369300	6442700	5749300	5899600	5846700	5758200
Puromycin-sensitive aminopeptidase	NPEPPS	2254600	779730	0	4364300	1579400	739480	0	0	0	0	0	0
28S ribosomal protein S17, mitochondrial	MRPS17;hCG_1984214	1032200	1398000	1167800	1201600	1585800	1257800	1173500	1692800	1813000	1484600	1557800	1438400
Proteasome subunit beta type;Proteasome subunit beta type-7	PSMB7	7089500	6890300	6900000	7032900	7680600	6915200	4584700	4539600	4856600	5317900	5833700	5010500
Kinesin-like protein;Kinesin-like protein KIFC1	KIFC1	1083900	0	865430	774220	909820	1345600	1411900	1245100	1522700	1590500	2244200	1600000
RING finger protein 10	RNF10	0	1032000	724490	0	682590	0	1610300	1800100	1561900	0	1002000	714650
RING finger protein 219	RNF219	2670600	3349100	3694700	1591700	3510600	2775200	3254400	4006400	3770900	4768200	4309400	4603600
PAX3- and PAX7-binding protein 1	PAXBP1	911400	984770	1273500	650080	978970	1068300	830200	1040200	953220	641770	769310	679340
	POLR1D	7304500	9238300	9434000	5907400	8837900	8094900	5719400	9408900	9508000	7883800	7670800	7200900
Serine/threonine-protein phosphatase 2A 55 kDa regulatory subunit B alpha isoform;Serine/threonine-protein phosphatase 2A 55 kDa regulatory subunit B	PPP2R2A	1406100	676850	873480	1317800	1231300	1098900	1560600	684450	699720	1632800	1440800	1941800
Hexokinase;Hexokinase-1	HK1	578140	312870	318300	1532800	527730	328630	0	0	0	0	0	0
Inositol hexakisphosphate and diphosphoinositol-pentakisphosphate kinase 2	PPIP5K2	596460	1187200	951400	1085700	1001200	1195700	940040	1173900	1112400	1370900	1819900	0
Calcium-binding mitochondrial carrier protein Aralar2	SLC25A13	667410	651940	467510	500170	884540	786540	660300	867460	922440	854510	749450	953200
Sulfurtransferase;Thiosulfate sulfurtransferase	TST	575260	267530	350600	834270	613080	282830	0	0	0	0	0	0
Clathrin interactor 1	CLINT1	473110	457270	0	543500	413910	467780	0	0	0	0	0	0
39S ribosomal protein L45, mitochondrial	MRPL45	0	618450	0	417760	455350	401270	921410	859080	603500	830690	752270	626060
DNA topoisomerase 2-alpha	TOP2A	499130	548310	513460	486550	572860	685100	550160	550340	494350	783060	611580	639360
Myotubularin-related protein 1	MTMR1	2289700	2489500	2020300	2216400	1790400	2231400	1713000	1994800	1439100	0	0	0
Citron Rho-interacting kinase	CIT	1473000	2044500	1878100	1730000	2335100	2019700	1170000	1144100	1115100	1458800	1578800	1622500
Coiled-coil-helix-coiled-coil-helix domain-containing protein 1	CHCHD1	9866400	14254000	13740000	12521000	8961800	11414000	15076000	26859000	20011000	12610000	15401000	14424000
Keratin, type I cytoskeletal 10	KRT10	320480000	70708000	18694000	237640000	109120000	448860000	657240000	48490000	243930000	123720000	29607000	67794000
Extended synaptotagmin-2	ESYT2	732200	760680	886280	821220	726110	0	0	0	682410	794530	0	722950
Cleavage and polyadenylation specificity factor subunit 5	NUDT21;DKFZp313O211	29999000	36404000	43050000	24352000	32428000	37443000	25013000	28220000	27330000	24955000	26125000	20418000
Alcohol dehydrogenase [NADP(+)]	HEL-S-165mP;AKR1A1	1141100	676830	655010	3582700	1428500	442280	751080	765540	476980	0	0	0
Coronin;Coronin-1C	CORO1C	4192600	1973300	2772900	7502600	2965900	3283300	2244300	1329300	2136800	1887800	2243100	2458400
Nuclear envelope pore membrane protein POM 121C;Nuclear envelope pore membrane protein POM 121	POM121C;POM121	1390000	1475900	1539200	1359700	1662500	1831500	0	0	965310	1333100	1089100	1343600
Zinc finger HIT domain-containing protein 1	ZNHIT1	416210	0	494390	432710	470540	503030	0	0	0	0	0	0
Eukaryotic translation initiation factor 3 subunit I	EIF3I	11852000	10732000	9973600	10823000	9357300	10370000	7634400	8209800	7693100	7749600	10367000	10035000
Myosin light polypeptide 6	MYL6	105150000	126590000	120610000	102440000	147320000	159110000	108070000	129150000	116290000	141640000	141700000	149970000
Heterogeneous nuclear ribonucleoprotein K	HNRPK;HNRNPK	115210000	116750000	116080000	107830000	130910000	141460000	138020000	136180000	130270000	112560000	137330000	110520000
Transcriptional activator protein Pur-beta	PURB	3104100	3236400	3153900	2852000	3898900	3846800	0	0	0	0	0	0
Tyrosine-protein kinase receptor	PPFIBP1;PPFIBP1-ALK	1856400	1865300	2307600	1953400	2647300	2166200	505590	513820	439230	577170	754530	490770
Ankyrin repeat domain-containing protein 17	ANKRD17	312300	318300	0	256140	339020	380520	369630	451720	478520	734970	758840	633620
Apoptotic chromatin condensation inducer in the nucleus	ACIN1	945140	931760	918380	1171500	1430000	794910	1633000	2072400	1912800	1040500	1370500	1482100
Early endosome antigen 1	EEA1	1701100	1548100	1605200	2045700	1563900	1713000	1962200	1781200	1692200	1876100	2993900	2173400
Elongation factor G, mitochondrial	GFM1	926450	951570	447620	3354100	1011700	701350	0	0	0	0	0	0
Lon protease homolog, mitochondrial;Lon protease homolog	LONP1	1623100	1134900	1275600	2438000	1515500	1266200	1433600	1242300	1343700	1545600	1456100	1965900
N-acetyltransferase 10	NAT10	8509500	9963800	9715100	6399000	9125400	9426000	17920000	20038000	20934000	20111000	19561000	20274000
Programmed cell death protein 10	PDCD10	794610	0	794010	611860	0	0	0	0	0	0	0	0
Alanine--tRNA ligase, cytoplasmic	AARS	2766000	1001700	1173500	4559700	2633600	1149100	2208500	1031600	1205200	0	0	0
Neural cell adhesion molecule L1	L1CAM	1162300	653560	956360	1318000	0	0	0	0	0	0	0	0
General transcription factor 3C polypeptide 5	GTF3C5	1146200	1378700	1235000	958270	1307200	1135800	1330000	1513900	1211400	1703300	1114100	0
Ubiquitin-associated protein 2	UBAP2	32821000	43705000	41290000	27198000	36136000	39903000	26565000	30313000	29502000	30119000	32974000	29352000
ATP synthase-coupling factor 6, mitochondrial	ATP5J	1101500	952530	974240	0	989660	965190	1464100	2134200	1883900	1033500	1306300	1272300
ATP synthase subunit gamma;ATP synthase subunit gamma, mitochondrial	ATP5C1	4505800	4919400	5288200	4733000	4631000	4604700	12147000	12558000	13151000	10901000	9422900	12027000
Serine-threonine kinase receptor-associated protein	STRAP	1685500	910440	1067300	2587800	1623600	1015200	1402100	1020400	940460	1614200	1518100	1599300
Serine/threonine-protein kinase 24;Serine/threonine-protein kinase 24 36 kDa subunit;Serine/threonine-protein kinase 24 12 kDa subunit	STK24;HEL-S-95	1880000	977500	1425800	3075000	1501900	1494200	944110	904190	1053200	657700	752590	711800
Actin, alpha skeletal muscle;Actin, alpha cardiac muscle 1;Actin, gamma-enteric smooth muscle;Actin, aortic smooth muscle	ACTA1;ACTC1;ACTA2;ACTG2	67193000	48646000	51036000	100270000	71979000	46466000	39232000	23376000	34051000	32072000	21173000	31872000
Nucleosome assembly protein 1-like 4	NAP1L4	7761600	4913700	5158300	10601000	7030100	5491800	2903500	2568500	2584100	2268800	2388500	2865500
DNA-directed RNA polymerase II subunit RPB9	POLR2I	610420	555170	646430	562790	795720	678800	722270	563110	752360	835620	776270	722760
Midkine	MDK	17299000	23962000	27326000	20136000	30113000	32415000	2616200	3223000	3016700	3335700	3906900	3600200
E3 ubiquitin-protein ligase RNF213	RNF213	2396700	2944700	3036100	2181600	2801000	2603200	1825600	2191500	2149900	1963700	2203300	2118100
tRNA-splicing ligase RtcB homolog	RTCB	11112000	10813000	11271000	11636000	8909300	10032000	12334000	11672000	12842000	10396000	11879000	9938300
Threonine--tRNA ligase, cytoplasmic	TARS	1713800	688720	1059800	4664900	1742800	868290	749770	1038200	806370	0	0	0
Alpha-aminoadipic semialdehyde dehydrogenase	ALDH7A1	1152300	642680	687240	1767400	1218300	623930	0	0	0	0	0	0
t-SNARE domain-containing protein 1	TSNARE1	367320	791230	743340	484490	496610	475880	607810	682640	833150	705340	647020	620350
Zinc finger matrin-type protein 2	ZMAT2	12120000	17375000	18627000	10466000	14634000	15544000	24903000	27566000	27008000	23621000	21512000	18228000
Coiled-coil domain-containing protein 9	CCDC9	1510300	2028000	2251200	1440400	1861800	1723900	0	0	0	536370	739730	0
Transcription factor A, mitochondrial	TFAM	16861000	22389000	20376000	11891000	18656000	20091000	48586000	57515000	58670000	47806000	38596000	39966000
Nuclear fragile X mental retardation-interacting protein 2	NUFIP2	4834400	6245500	5642100	6392900	5348400	6657200	4010100	4301300	4481200	5594200	5767000	5121900
Atlastin-3	ATL3	574830	207760	267430	975150	565130	242590	0	0	0	0	0	0
RNA-binding protein 8A	RBM8;RBM8A	1450800	1080500	1160300	0	1749900	0	0	3217400	2377700	1327000	3119000	1483200
Niban-like protein 1	C9orf88;FAM129B	4057100	1349500	2082200	7166200	3234700	2276000	0	0	0	0	0	0
Solute carrier family 2, facilitated glucose transporter member 1	SLC2A1	5819400	4283200	4741000	9888000	8394100	3261200	1622200	1632900	1481300	1657600	1464000	1694600
Centriole, cilia and spindle-associated protein	CCSAP	673430	739410	955680	591820	674190	792920	0	0	0	0	0	0
2,3-cyclic-nucleotide 3-phosphodiesterase	CNP	2740400	1972100	2561300	3633100	2609800	2388000	0	0	0	0	0	0
Nucleoprotein TPR	TPR	2470700	2014000	1907100	3617500	3101400	1650100	600060	1517800	726070	1445000	1591400	2326400
Thioredoxin domain-containing protein 12	TXNDC12	1891800000	2667400000	2665500000	1470500000	2092300000	2493700000	2562300000	3572100000	3490600000	2996000000	3433300000	2633300000
26S protease regulatory subunit 7	PSMC2	40997000	43474000	41173000	34612000	39392000	43223000	17443000	20466000	18765000	21812000	20133000	23791000
Kanadaptin	SLC4A1AP	2285500	1522500	1518100	1843700	2124400	2235000	1487100	1230200	1300300	2078400	1952000	1830700
MOB kinase activator 2	MOB2	461230	450790	483710	476500	466630	621550	172510	177140	232080	0	0	0
Synaptosomal-associated protein 29;Synaptosomal-associated protein	SNAP29	680830	566910	532530	820240	695790	545010	864700	647510	549360	587980	513550	634760
Acyl-coenzyme A thioesterase 8	ACOT8;PTE1	655500	0	542640	853410	560010	495300	0	0	0	0	0	0
rRNA/tRNA 2-O-methyltransferase fibrillarin-like protein 1	FBLL1	14177000	19723000	23270000	14543000	14163000	19050000	16018000	24047000	20093000	22659000	20068000	18337000
Aldehyde dehydrogenase family 1 member A3	ALDH1A3;DKFZp686G1675	354340	0	0	575790	0	406240	0	0	0	0	0	0
ADP-ribosylation factor-like protein 3	ARL3	1020300	519210	497450	1329200	926640	596370	427040	529680	577440	0	0	0
Pre-mRNA-splicing factor SYF2	SYF2	2014700	2874700	2428800	2859400	2675500	2626100	2514200	3473500	3141300	1310100	1355900	1383400
rRNA methyltransferase 2, mitochondrial	FTSJ2;HEL97;DKFZp686J14194	512810	497200	574890	0	0	744850	448150	553890	545650	463080	523190	426190
Septin-2	2021-09-02	17508000	17744000	17485000	16613000	20005000	19874000	8611600	9400700	8773400	8437700	8085600	9418000
Vacuolar protein sorting-associated protein 8 homolog	VPS8	412270	444670	437620	393640	522940	525510	0	374140	377320	0	0	0
Cytochrome c oxidase assembly factor 5	COA5	1141900	1572000	1526200	955230	1253000	1443800	1221200	1063100	1174000	869700	920810	890210
Adenylate kinase 4, mitochondrial	AK4	669510	353590	0	816230	529500	382150	0	0	0	0	0	0
Protein FAM50A	FAM50A	8673200	11605000	11563000	8972500	9752700	9813900	3258200	3566600	2998300	2741400	3925300	2962700
E3 ubiquitin-protein ligase RBBP6	RBBP6	7486000	9872300	10196000	5995700	7967800	9562600	10089000	12258000	11918000	11634000	11351000	11003000
Protein TSSC1	TSSC1	681140	655500	670580	962070	923720	558820	365520	355740	374200	418150	370600	377300
RNA-binding protein 39	RBM39;DKFZp781C0423	173260000	237240000	230960000	96892000	198080000	215330000	489770000	528220000	558570000	505530000	415000000	488850000
Charged multivesicular body protein 5	CHMP5	1184100	1876000	1451600	1604200	1593800	2106300	1806400	2016000	2215900	2909800	2672900	2115500
Peptidyl-prolyl cis-trans isomerase;FK506-binding protein 15	FKBP15	265480	241630	187970	499570	234500	253010	0	0	0	0	0	0
Glucose-6-phosphate 1-dehydrogenase	G6PD	3609200	2153500	1704900	5223300	3450900	2092800	966280	939130	935720	0	0	822210
SH3 domain-binding protein 4	SH3BP4	1022200	1155300	1288600	1229700	1341500	1175200	0	0	0	0	0	0
Septin-10	2021-09-10	1394100	1344800	1683500	1579300	2299900	1456500	0	0	0	0	0	0
E3 ubiquitin-protein ligase TRIP12	TRIP12	1038200	1166900	1330400	1061100	1450200	1579100	1665500	2345600	1849100	1675100	1729600	2362000
Alpha/beta hydrolase domain-containing protein 11	ABHD11	1224300	0	807380	2023900	868520	771220	0	0	0	0	0	0
Polyribonucleotide nucleotidyltransferase 1, mitochondrial	PNPT1	900130	302590	324460	399730	399540	0	0	0	0	0	0	0
Adenylosuccinate synthetase isozyme 2	ADSS	428310	0	0	837300	467600	0	0	0	0	0	0	0
Glutamate dehydrogenase;Glutamate dehydrogenase 1, mitochondrial;Glutamate dehydrogenase 2, mitochondrial	GLUD1;GLUD2	4901400	2650200	2941300	7806800	5193800	2696000	2717300	3055000	2994600	2909200	2419800	3467200
Neural Wiskott-Aldrich syndrome protein	WASL;DKFZp779G0847	345190	468030	330270	323670	331470	338060	0	0	0	0	0	0
Sorting nexin-3	SNX3	1765400	1053800	916070	3191300	1412200	1284800	0	0	0	0	0	0
Splicing factor, suppressor of white-apricot homolog	SFSWAP;SFRS8	4267100	5279400	5069700	3986600	7011500	7240500	7449400	8097400	9212400	7428800	5955500	7441400
Mitochondrial-processing peptidase subunit beta	PMPCB;DKFZp586I1223	945860	0	508180	1090400	552340	797180	0	0	0	0	0	0
Protein NRDE2 homolog	NRDE2	664920	1226600	1152500	664540	840290	920200	0	0	0	0	0	0
Tyrosine-protein kinase SgK223	SGK223	11875000	31510000	11618000	7293600	13678000	11135000	718350	1066500	1325100	1158800	255130	913630
Transitional endoplasmic reticulum ATPase	HEL-S-70;VCP;DKFZp434K0126	308820000	331670000	322560000	286240000	403060000	419240000	123010000	142560000	137570000	163470000	149730000	159620000
OTU domain-containing protein 4	OTUD4	20714000	28628000	27254000	16216000	23295000	25635000	14349000	18991000	16225000	15642000	15224000	15994000
3-ketoacyl-CoA thiolase, mitochondrial	ACAA2	669640	496090	428690	1517700	843310	381900	0	0	0	0	0	0
cAMP-dependent protein kinase type II-alpha regulatory subunit	PRKAR2A	929330	576620	620130	1409200	888800	638710	0	0	0	0	0	0
Activator of 90 kDa heat shock protein ATPase homolog 1	AHSA1	843020	698000	697540	866120	392400	462950	868190	682120	799150	547790	481680	1425900
Casein kinase II subunit alpha;Casein kinase II subunit alpha 3	CSNK2A1;CSNK2A3	5882100	6830000	6215300	5690600	6229600	5997300	4588200	5677500	4889100	5892800	5229700	4982900
Zinc finger protein 512	ZNF512;DKFZp666L156	2632600	3346200	3360600	2368000	2892000	3088700	2361300	2584500	2820100	4797100	5356400	4651500
Ubiquitin carboxyl-terminal hydrolase 5	USP5	2528800	682240	956950	6978800	2299700	1148800	0	0	0	0	0	0
Peptidyl-prolyl cis-trans isomerase FKBP3;Peptidyl-prolyl cis-trans isomerase	FKBP3	26994000	30280000	30735000	24270000	23193000	31382000	38893000	43419000	48589000	33674000	35176000	28358000
Actin-binding protein anillin	ANLN	4429200	3880300	4191000	4028100	3522900	4169500	3796000	4472800	4276200	3263700	3596100	3349500
Protein FAM83D	FAM83D	475060	483860	501670	480530	502300	528810	0	0	0	0	0	0
Zinc finger CCHC domain-containing protein 9	ZCCHC9	0	0	1149800	592210	846370	1066000	1131000	1216900	0	1657100	1141200	1204100
Rho-associated protein kinase 2	ROCK2	10668000	8428100	5766000	12690000	11447000	7356300	133590	215230	165400	75108	0	95052
PERQ amino acid-rich with GYF domain-containing protein 2	TNRC15;GIGYF2	2979300	3048700	2990900	2536800	2954200	3005900	2513000	2976300	2526900	2593000	2684400	2384000
Myotubularin-related protein 5	SBF1	1667300	2296700	2064800	1312000	1865100	1990000	1262800	1444400	1293600	1811300	1854600	1362000
Band 4.1-like protein 1	EPB41L1	2571000	2418500	2386400	3537500	2634600	2415600	0	0	0	0	0	0
Bifunctional 3-phosphoadenosine 5-phosphosulfate synthase 1;Sulfate adenylyltransferase;Adenylyl-sulfate kinase	PAPSS1	429720	0	282120	596230	364160	255630	0	0	0	0	0	0
14-3-3 protein gamma;14-3-3 protein gamma, N-terminally processed	YWHAG	5314300	2658900	2649200	10542000	5436000	2787800	1074700	1689400	1367400	0	0	0
Cytochrome c oxidase subunit 6B1	COX6B1	415020	444170	389490	367640	330340	436900	0	256840	298740	0	0	0
CLIP-associating protein 2	CLASP2	4744200	5882300	6116200	4438800	5076600	5551300	6990600	7503500	6823100	4047500	4797100	4237300
Dual specificity mitogen-activated protein kinase kinase 3	MAP2K3	1308000	1550100	1227100	1131100	1401200	1142900	1073400	1145400	1136300	1121400	1198700	1179500
Serine hydroxymethyltransferase;Serine hydroxymethyltransferase, cytosolic	SHMT1	965180	595140	617990	1486300	918800	663950	0	0	0	0	0	0
Fascin	FSCN1	1658500	807860	981040	2219100	1402300	1139100	2157500	2035700	1469400	0	0	0
Hypoxia up-regulated protein 1	HYOU1	2744900	1451600	1516800	5308600	2609100	1706400	0	0	0	0	0	0
Protein SEC13 homolog	SEC13	895120	1144600	0	848000	1134700	1313100	951400	694090	977660	0	531830	780790
Long-chain-fatty-acid--CoA ligase 1	ACSL1	364630	194330	203010	518580	304180	253660	0	0	0	0	0	0
Eukaryotic translation initiation factor 5B	EIF5B	108390000	136250000	133390000	89229000	114110000	128640000	78723000	90659000	89625000	88409000	76259000	67247000
Coactosin-like protein	COTL1	4677000	2689800	1716300	8512900	3614700	3238400	0	128880	109270	0	0	0
Zinc finger and BTB domain-containing protein 1	ZBTB1	2070600	2394300	2254700	1295900	2049800	2291000	1938000	2199600	2153700	2120300	1928400	2114400
Complement C1q subcomponent subunit B	C1QB	10473000	13122000	14041000	10146000	10585000	12675000	16100000	17360000	15133000	16081000	11300000	14875000
Inactive rhomboid protein 2	RHBDF2	5689300	6612800	6924600	6095000	7230100	8330600	5767700	6312400	6130400	7627200	8768700	4783700
Carboxymethylenebutenolidase homolog	CMBL	1177900	1294900	1522900	903070	2337700	2926600	8425200	7815400	7232200	6260200	5510700	5409100
Ubiquitin-associated protein 2-like	UBAP2L	74975000	100990000	92397000	58662000	85813000	86074000	89521000	103270000	97062000	90748000	87176000	77785000
Cytoplasmic dynein 1 heavy chain 1	DYNC1H1	19937000	20950000	16829000	34047000	24021000	17295000	10167000	9312800	10439000	6252400	11715000	10187000
Protein unc-45 homolog A	UNC45A	354400	0	231940	425730	347580	209750	0	0	0	0	0	0
Putative WAS protein family homolog 3;WAS protein family homolog 2;WAS protein family homolog 1	WASH3P;WASH2P;DKFZp686C24272;DKFZp434K1323;WASH1	1247800	1444700	1079500	1139200	1664800	1611800	796460	1283100	1131700	1191300	1087600	1353200
MRG/MORF4L-binding protein	MRGBP	1177600	1283400	1262200	828150	1101800	1297500	1167300	1390200	1674500	1144300	1258100	1310700
E2/E3 hybrid ubiquitin-protein ligase UBE2O	UBE2O	496150	487740	505730	729970	583670	460220	535730	411580	565540	487060	526880	618820
Pyruvate dehydrogenase E1 component subunit alpha;Pyruvate dehydrogenase E1 component subunit alpha, somatic form, mitochondrial	PDHA1;PDHA1/LOC79064	365860	0	632640	1321900	450270	384410	0	0	0	0	0	0
Tubulin-folding cofactor B	TBCB	2677600	1302300	1600200	4649000	2462900	1730700	0	0	0	0	0	0
Small acidic protein	C11orf58;SMAP	4750900	5099600	6194100	4789400	4991600	4678100	3785800	4910200	5931100	5368600	6705000	4325600
Protein PAT1 homolog 1	PATL1	815580	805390	894740	826810	951150	884680	744860	1212200	978480	788540	762880	0
Epidermal growth factor receptor kinase substrate 8-like protein 2	EPS8L2	3011000	2341100	2295500	4375700	2655500	2705900	0	0	0	0	0	0
EH domain-containing protein 1	EHD1	582020	296160	366210	1160000	675380	313180	0	0	0	0	0	0
Chitinase domain-containing protein 1	CHID1	904060	1034200	1013400	1150400	1059900	961450	1769900	1561900	1641400	1455600	1464400	1887700
Probable ATP-dependent RNA helicase DDX49	DDX49	4537700	5609700	5431000	4291800	4514400	5312100	12486000	12893000	11632000	14664000	13438000	10985000
DNA polymerase;DNA polymerase delta catalytic subunit	POLD1	479200	424300	372970	735420	430060	466540	547980	312240	491580	0	0	0
High mobility group protein B3	HMGB3	40185000	48313000	48166000	38958000	40358000	46113000	34965000	39795000	41003000	35126000	37199000	28304000
Histone RNA hairpin-binding protein	SLBP	1983200	1642100	1973200	1683200	1578300	1875500	2052100	2609900	2035700	0	1823100	1611600
Transmembrane and coiled-coil domain-containing protein 1	TMCO1	286890	344760	271350	321740	228010	0	535600	504510	524150	0	0	0
Ras GTPase-activating protein-binding protein 1	DKFZp686L1159;G3BP1;G3BP	44254000	58693000	50384000	39894000	48815000	47981000	33881000	37276000	36297000	45295000	47003000	33891000
DNA-directed RNA polymerases I, II, and III subunit RPABC1	POLR2E	973720	806970	858810	775360	871350	802130	1158400	1098700	1009900	1353900	1288300	1381900
Sodium/potassium-transporting ATPase subunit alpha-1	ATP1A1	13535000	11165000	11076000	16166000	13299000	11553000	6888200	8557600	8493200	8440500	8677500	9499400
40S ribosomal protein S20	RPS20	6523900	5801200	5573600	6670300	4053900	3627400	6836500	6893800	5541200	4141900	4384100	5466300
Aconitate hydratase, mitochondrial	ACO2	2203000	1323700	960800	6993000	2385000	1474600	0	0	0	0	0	0
Calpain small subunit 1	CAPNS1	3839300	1038000	1883800	5618200	3128100	2271600	1098800	627490	648770	652130	636570	612750
Annexin;Annexin A11	ANXA11	1028900	607610	693760	2259100	1195300	645220	901120	672920	642960	0	0	0
	C22orf13	375170	508880	457190	0	451210	370520	0	0	0	320150	411510	0
2,5-phosphodiesterase 12	PDE12	777950	830350	1146000	2784400	1379900	797110	393330	0	0	0	0	0
Probable ATP-dependent RNA helicase DDX41	DDX41	35512000	48644000	47485000	26849000	40170000	43178000	47170000	60389000	54774000	55766000	45801000	52309000
Ethanolamine-phosphate cytidylyltransferase	PCYT2	426260	0	0	922870	535440	0	0	0	0	0	0	0
Nucleolar protein of 40 kDa	ZCCHC17	36013000	47973000	49890000	29141000	40099000	44209000	36300000	42423000	41044000	43692000	43992000	38882000
TATA-binding protein-associated factor 2N	TAF15	23565000	34510000	35933000	20250000	25778000	31365000	45277000	50657000	44060000	39402000	39585000	35240000
Cyclin-dependent kinase 1	CDC2;DKFZp686L20222;CDK1	2593300	2124100	2053900	2467400	1697200	914730	4099700	3244500	3746600	1941700	2606000	2562600
RNA-binding protein 42	RBM42	6450600	8018000	7441700	6639900	9383300	9438600	5624800	6248400	5885400	7296400	6429300	5787200
Membrane-associated progesterone receptor component 1	PGRMC1	778860	0	0	1384900	1047600	0	253620	229210	155350	0	0	0
Kinesin light chain 1	KNS2;KLC1	2532300	2217900	3148200	2803500	3351100	2836500	2375600	1828600	2000800	2900200	2320200	2231100
Mitogen-activated protein kinase 6	MAPK6	789250	1213000	1094500	0	1371500	0	3874400	3573500	3505300	4435700	2709400	2972600
39S ribosomal protein L32, mitochondrial	MRPL32	1778600	2586200	2379500	1669100	1933400	2182200	2707400	4236800	3131800	2450300	2321700	1895100
Leucine zipper transcription factor-like protein 1	LZTFL1	729180	0	354460	1011400	594690	395800	0	0	0	0	0	0
Glycogen synthase kinase-3 beta	GSK3B	418320	0	482630	570090	438070	466370	0	0	0	0	0	0
Zinc finger protein ubi-d4	DPF2	1436200	2097100	1927900	1155300	1613700	1788200	1876600	1942000	1973600	1711500	2410200	2287200
Vacuolar protein sorting-associated protein 51 homolog	VPS51	366480	392910	356850	556400	376920	397900	0	0	0	0	0	0
Protein Hook homolog 1	HOOK1	1100800	1137500	1065700	811490	1182100	876890	1107500	1252700	1193400	957280	1099700	1103500
Transcription termination factor 1	TTF1	0	512860	476150	0	322840	0	293530	357460	358200	590050	518980	625780
DnaJ homolog subfamily B member 11	DNAJB11	679000	321170	496550	1338700	502520	646400	0	0	0	398950	0	431270
Tight junction protein ZO-2	TJP2	15622000	15218000	15300000	15975000	15158000	16605000	10072000	11730000	10201000	8495900	10211000	9074800
Protein disulfide-isomerase;Protein disulfide-isomerase A3	HEL-S-269;PDIA3	55985000	48403000	46769000	70545000	56708000	48624000	51359000	57874000	60492000	49525000	53140000	47947000
RRP12-like protein	RRP12	3187800	4301400	3524500	2157000	3273200	3687500	3453300	4729100	3447800	4549100	4881300	4503400
S-phase kinase-associated protein 1	SKP1	3034600	2122300	2417400	2464400	3026800	3290500	3050800	1667600	1628900	2375800	2205300	2339000
DNA-directed RNA polymerase;DNA-directed RNA polymerase II subunit RPB2	POLR2B	4351500	4030900	3877900	3694300	4167000	3699700	3755200	4383200	4210200	5213400	5074700	5981600
Thimet oligopeptidase	THOP1	548800	332490	392840	0	401420	369080	0	0	0	0	0	0
Plastin-1	PLS1	1038200	611440	533600	681480	435120	451630	0	0	0	0	0	0
U2 small nuclear ribonucleoprotein B	SNRPB2	866590	1315100	1111600	887860	948260	959700	838080	1286100	1131800	1234400	1283100	1209600
Ankyrin repeat domain-containing protein 11	ANKRD11	600730	700690	921330	461190	831270	0	0	0	0	0	0	0
Immunoglobulin-binding protein 1	IGBP1	937260	895680	525560	1609500	1084500	700550	665060	577310	523010	0	0	0
Dipeptidyl peptidase 2	DPP7	447500	449610	0	572940	536350	370030	0	0	0	0	0	0
Monoacylglycerol lipase ABHD12	ABHD12	748230	782400	523810	586780	657730	0	555320	471590	465930	0	0	0
Heterogeneous nuclear ribonucleoprotein M	HNRNPM;ORF;HNRPM	11049000	9594800	11297000	13848000	10497000	11536000	16306000	14666000	16374000	15828000	19244000	16232000
Tight junction protein ZO-1	TJP1;DKFZp686A1195;DKFZp686M05161	16616000	15125000	15111000	13266000	15843000	14665000	7249900	7375100	6717500	6113800	6183500	6730700
GTPase Era, mitochondrial	ERAL1	604200	836630	725050	609330	706450	580830	761840	878570	656010	635080	1009100	759040
DDB1- and CUL4-associated factor 13	DCAF13	6247200	7307100	7785800	5120800	7396700	6052200	9603200	11579000	11299000	13867000	11869000	13067000
Oxidation resistance protein 1	OXR1	3409700	2553900	3007300	3157400	2370300	1959200	0	0	0	0	0	0
RelA-associated inhibitor	PPP1R13L	676840	566650	746160	519550	540500	681560	0	489190	402530	0	0	0
RNA-binding protein FUS	FUS	486820000	708910000	649210000	416070000	564590000	576010000	713170000	859470000	832860000	806750000	750310000	754760000
Myotrophin	DKFZp761E1322;MTPN	4493200	2841100	3122500	5214300	3684800	3935200	2804100	2865800	2921400	2495200	2708400	2864700
26S proteasome non-ATPase regulatory subunit 14	PSMD14	5965000	5791300	6479500	5048300	6274100	5436000	3743300	3735800	3894900	3376300	3143900	3413100
mRNA cap guanine-N7 methyltransferase	RNMT	544570	530680	557590	635180	549880	556120	484730	436710	0	0	0	0
Proteasome subunit alpha type;Proteasome subunit alpha type-2	PSMA2	10883000	12176000	10579000	11313000	15000000	11887000	6850700	7667900	7292200	9310300	8525700	9687900
Annexin;Annexin A5	HEL-S-7;ANXA5	778490	0	0	988260	544440	356720	0	0	0	0	0	0
Serine/threonine-protein phosphatase 6 regulatory subunit 1	PPP6R1	1629700	1533500	1778200	1321300	1440700	1706600	1251000	1439800	1332000	1157500	1474300	1603700
Sister chromatid cohesion protein PDS5 homolog B	PDS5B	953100	938450	1087900	1345500	1062100	998500	627860	808680	705600	0	0	0
V-type proton ATPase catalytic subunit A	ATP6V1A	4712100	1264000	2026700	7676500	5048500	2058700	1639400	595410	767240	626800	526750	618540
14-3-3 protein theta	YWHAQ	18886000	9083900	10582000	30977000	16881000	13051000	7582800	4961500	5399400	5775300	5207300	6416400
Transcriptional repressor NF-X1	NFX1	2413700	3255700	3448100	2396800	2604200	2844900	2307000	2714200	2380300	2927300	2766400	2603400
Keratin, type I cytoskeletal 17	KRT17	0	0	0	1079800	5057300	0	29019000	0	552530	0	0	0
Eukaryotic initiation factor 4A-II;Eukaryotic initiation factor 4A-II, N-terminally processed	EIF4A2	763340	428480	0	1402900	676280	405820	0	0	0	0	0	0
1,4-alpha-glucan-branching enzyme	GBE1	440920	0	249180	568220	390550	272630	0	0	0	0	0	328520
Nuclear pore complex protein Nup98-Nup96;Nuclear pore complex protein Nup98;Nuclear pore complex protein Nup96	NUP98	748280	734790	757180	595130	490180	796010	948860	999470	937680	925830	1274100	1221800
Proteasomal ATPase-associated factor 1	PAAF1;WDR71	1168000	1005500	962400	797820	904900	1076200	0	0	0	0	0	0
Protein ERGIC-53	LMAN1	1091400	607550	791580	779420	693030	0	0	0	0	0	0	0
Maternal embryonic leucine zipper kinase	MELK	2418800	3686800	3294600	2341500	2310600	3131700	2489400	2675700	3114300	2367600	2639400	2096900
3-ketoacyl-CoA thiolase, peroxisomal	ACAA1	946540	504260	528740	2835600	1317100	530700	0	0	0	0	0	0
Centrosome-associated protein 350	CEP350	389270	499290	452980	234490	375370	461880	319840	305280	383690	0	0	0
Low molecular weight phosphotyrosine protein phosphatase	ACP1	2532400	1794100	2305700	4856000	2523600	2436300	1311200	1137300	1439000	1236500	1375500	1290800
Eukaryotic translation initiation factor 5A;Eukaryotic translation initiation factor 5A-1;Eukaryotic translation initiation factor 5A-1-like	EIF5A;EIF5AL1	47508000	37255000	42190000	44934000	33077000	27886000	48575000	45572000	45238000	32598000	36501000	34786000
Rho GTPase-activating protein 5	ARHGAP5	370090	507490	478030	375260	433520	0	0	719150	420490	736370	650690	560610
Golgi to ER traffic protein 4 homolog	GET4	921120	719150	893270	684130	824300	0	0	0	0	0	0	0
DnaJ homolog subfamily C member 1	DNAJC1	436450	421470	459350	409840	276760	433860	253760	340930	331780	0	0	0
Cleavage and polyadenylation specificity factor subunit 4	CPSF4	1372700	1619800	1821300	1138200	1386900	1623200	2639200	3186300	3116600	2846000	2852100	2978600
AP-2 complex subunit alpha-1	AP2A1	3406800	1755600	2446400	5341600	4139900	2062700	0	384800	617320	0	0	0
Bystin	BYSL	598160	557600	675710	637550	505560	466560	1122400	994440	935630	1015600	1123800	808870
39S ribosomal protein L17, mitochondrial	MRPL17	932630	722870	671100	597080	745130	652210	1017400	1057300	1443100	928600	1428100	871530
Nicotinate-nucleotide pyrophosphorylase [carboxylating]	HEL-S-90n;QPRT	1686600	1296700	1320200	1290500	1179300	1321700	2097800	1869000	1951000	0	0	0
Probable ATP-dependent RNA helicase DDX5	DDX5;DKFZp686J01190	120290000	151100000	139340000	99819000	124070000	137030000	187060000	213880000	203900000	196430000	208840000	179120000
Probable ATP-dependent RNA helicase DDX23	DDX23	3408100	4320000	3860700	3687700	4555800	5145100	3948900	4803100	4489300	5636800	5385300	5524300
Mitogen-activated protein kinase kinase kinase MLT	ZAK	2422400	2899900	3220000	2246200	2445400	2827300	3405100	4661700	3924000	2147200	2015700	2384100
Cancer-related nucleoside-triphosphatase	C1orf57;NTPCR	829920	1015900	934090	880750	1136400	1527500	812530	1067600	937220	822080	1124000	0
Zinc finger Ran-binding domain-containing protein 2	ZRANB2	15581000	19480000	18766000	12008000	17615000	16662000	22181000	21911000	21713000	22392000	21240000	22421000
GTP-binding protein Rit1	RIT1	381840	532290	400470	387810	342140	391370	0	0	0	0	0	0
Serine/threonine-protein kinase ATR	ATR	763600	691130	602170	0	527290	684640	0	0	0	0	0	0
Zinc finger CCCH-type with G patch domain-containing protein	ZGPAT	16379000	19365000	19964000	15416000	15893000	18909000	10397000	11998000	11415000	10884000	12055000	11010000
	DNM1L	368010	186330	194900	1134600	448340	255630	0	0	0	0	0	0
Long-chain-fatty-acid--CoA ligase 3	ACSL3	814480	529670	641580	905740	696180	753850	0	0	0	0	0	0
Vacuolar protein sorting-associated protein 16 homolog	VPS16	659560	713370	0	668660	741390	900100	387400	0	507930	0	0	0
14-3-3 protein eta	YWHAH	2033800	907230	933420	4557200	2136400	1241400	1714900	0	0	0	0	0
Cytoskeleton-associated protein 2	CKAP2	5990500	6597100	7154500	5864800	9366700	9153600	3344300	6480700	5508000	6346700	5484600	5627100
RNA 3-terminal phosphate cyclase-like protein	RCL1	613770	876940	792600	688660	1267100	1022800	0	0	0	0	0	0
RNA-binding protein 10	RBM10;DKFZp686E2459	277700000	339200000	340450000	203450000	291150000	316420000	461450000	462610000	441450000	469220000	437670000	446170000
Proteasome activator complex subunit 2	PSME2	1872400	1156200	1222600	4304000	2343200	1262800	0	0	378220	0	0	0
Cathepsin D;Cathepsin D light chain;Cathepsin D heavy chain	HEL-S-130P;CTSD	1675900	777640	867200	2649400	1787700	962230	201920	87158	106330	0	0	0
Oxysterol-binding protein-related protein 3	OSBPL3	1609500	1981600	1994700	1873800	2155700	3134100	0	0	0	661880	1639700	1075700
Uncharacterized protein C17orf85	C17orf85	1798500	2416700	2311100	1827300	1672700	2163200	1283800	1720600	1472000	1699800	2041800	1923700
G protein-coupled receptor kinase 6	GRK6	1053100	808960	963970	757970	742920	964610	0	0	0	0	0	0
Kinesin-like protein	KIF2A	739750	850840	626330	691240	686280	551360	521890	821700	625370	795670	562310	515210
Protein PBDC1	PBDC1	746120	570230	438200	832610	653390	659230	916170	597070	822310	688600	783770	754120
UPF0428 protein CXorf56	CXorf56;hCG_1640171	4019600	6069000	5434400	2729100	3788500	5426300	8250700	8192400	8097600	7654500	7895500	8477400
Keratin, type II cytoskeletal 6A	KRT6A	7993000	2266600	3147100	6861800	12829000	4666200	484120000	2453100	31680000	3533800	562630	1985100
Insulin-like growth factor 2 mRNA-binding protein 3	IGF2BP3	2097300	1114200	1327000	2439200	1970000	1546700	2283000	1415600	1334800	0	1643800	1522000
Protein phosphatase inhibitor 2;Protein phosphatase inhibitor 2-like protein 3	PPP1R2;PPP1R2P3	7244200	3956700	3702900	10149000	6762700	4919400	0	0	0	0	0	0
PDZ and LIM domain protein 1	HEL-S-112;PDLIM1	38045000	20901000	21431000	65031000	42395000	23523000	0	0	0	0	0	0
Engulfment and cell motility protein 2	ELMO2	249820000	237550000	230950000	287750000	272430000	585900000	0	243370000	229010000	0	0	0
Zinc finger CCCH domain-containing protein 13	ZC3H13	3951800	5263500	5373500	3336700	4660500	4393800	6177100	6287500	6009200	6044500	5535400	5384000
Hematological and neurological expressed 1-like protein	HN1L	5085000	4398400	4600100	4608200	4481600	4006400	7166100	6922600	7644900	5490200	6680200	5301200
Cell division cycle 5-like protein	CDC5L	9403600	11367000	10699000	7642400	9668900	10440000	9986500	11867000	11908000	12216000	11817000	11312000
Transforming protein RhoA	RHOA;ARHA	2185100	1071600	889590	3239600	2420400	1163500	1132300	940720	848860	0	0	0
5-methylcytosine rRNA methyltransferase NSUN4	NSUN4	1181600	1592400	1462100	794950	1061700	1494200	2564800	2352600	2687300	2481900	2165900	1685100
V-type proton ATPase subunit B, brain isoform	ATP6V1B2	4446900	2300400	2270300	10017000	4658400	3119400	734480	944730	696610	528800	667190	815900
DNA (cytosine-5)-methyltransferase;DNA (cytosine-5)-methyltransferase 1	DNMT1	972500	861640	824280	927300	513580	715340	1239200	1127000	1294000	711720	918770	786480
28 kDa heat- and acid-stable phosphoprotein	PDAP1	103670000	139980000	132100000	80066000	111300000	123060000	20571000	25446000	24475000	26289000	27666000	25189000
Coiled-coil domain-containing protein 137	CCDC137	6777400	9422800	9285100	5604200	7796200	7937700	7155100	7604200	6296800	12225000	11917000	11717000
ESF1 homolog	ESF1	19135000	23139000	24356000	14004000	20642000	21480000	22169000	23547000	25002000	28638000	25870000	22502000
Hsp90 co-chaperone Cdc37;Hsp90 co-chaperone Cdc37, N-terminally processed	CDC37;MBD5	2516700	1651000	1730400	2916100	2506300	1921600	1398600	1319300	1339200	1775500	0	1615900
L-aminoadipate-semialdehyde dehydrogenase-phosphopantetheinyl transferase	AASDHPPT	767580	392170	658750	753730	0	0	0	0	0	0	0	0
G patch domain-containing protein 4	GPATCH4	984210	1978600	1613000	0	1247900	1377200	3107400	3099700	2636800	4543000	3907000	5342200
BolA-like protein 2	BOLA2	381500000	466360000	500030000	235150000	416950000	426230000	771390000	873900000	680600000	1033800000	835620000	906340000
Sorting nexin-33	SNX33	554590	512200	439680	339580	526260	399460	0	0	0	0	0	0
RAD51-associated protein 1	RAD51AP1	1094500	1582100	1299600	991490	1193900	1186600	898360	1235000	1014100	0	0	0
Splicing factor, arginine/serine-rich 19	SR-A1;SCAF1	386390	448600	430420	391730	546300	679050	0	0	0	0	618280	509540
E3 ubiquitin-protein ligase MSL2	MSL2	2020100	3479200	3013400	2017900	2149200	2521800	1288500	1434700	1325900	1655500	1799200	1421100
Hornerin	HRNR	3108100	0	9381700	0	0	734470	58112000	311270	3748700	0	0	0
Putative RNA-binding protein Luc7-like 1	LUC7L	38244000	53631000	49242000	22766000	43487000	43767000	66836000	101060000	89045000	96449000	91087000	87652000
RNA polymerase II-associated factor 1 homolog	PAF1	2555900	3204900	3176300	2231200	2828000	2819800	3128000	3549600	3378900	3515800	4122000	3999100
Adenosylhomocysteinase	AHCY	6310500	4588100	5070300	19760000	12459000	3641900	2809100	2027000	1742400	0	363790	1453200
Non-specific serine/threonine protein kinase;Serine/threonine-protein kinase MRCK beta	CDC42BPB	2776500	2806600	2523100	2683000	2995700	3680700	1361100	1493700	1330700	1788400	1524600	1753800
Ras GTPase-activating-like protein IQGAP2	IQGAP2	4434900	4551300	5142700	3932100	4738700	4286400	0	0	0	0	0	0
Elongation factor 1-delta	EEF1D	22917000	15036000	15217000	28087000	22785000	17266000	15898000	12060000	11537000	11447000	14428000	18215000
Pre-mRNA-processing factor 40 homolog A	PRPF40A	12419000	15354000	15845000	13608000	19325000	18659000	13525000	16257000	16586000	14940000	15709000	14508000
Cilia- and flagella-associated protein 97	CFAP97	1767300	2652700	2931400	1607300	2142300	2083500	1327100	1824900	1580500	1551500	1655600	1862300
High mobility group protein B2	HMGB2	162670000	192910000	214050000	128570000	161640000	192050000	203770000	250070000	238510000	170240000	180140000	167210000
Dual specificity protein kinase TTK	TTK	518890	380880	475490	455590	0	335320	0	0	0	0	0	0
DBIRD complex subunit ZNF326	ZNF326	2371900	2483600	2830500	2220700	2400600	2461300	6167000	6157600	6513300	8591100	7600400	8372100
Replication factor C subunit 3	RFC3	1884900	2316300	2203500	2055900	2741400	2513900	2242200	2244200	2406800	3108300	3539700	2785100
Pleckstrin homology-like domain family B member 2	PHLDB2;DKFZp686P22161;DKFZp686J162	6338400	8666900	8310200	5053100	7081400	7380300	0	0	0	0	0	0
Serine/threonine-protein kinase VRK1	VRK1	6480700	9467500	8996100	4822000	6145600	8608600	8248200	7647200	10131000	7611500	7034100	7585000
Protein transport protein Sec23B	SEC23B	282190	237800	240580	619610	464320	202780	0	0	0	0	0	0
cAMP-dependent protein kinase type I-alpha regulatory subunit;cAMP-dependent protein kinase type I-alpha regulatory subunit, N-terminally processed	DKFZp779L0468;PRKAR1A	1424500	1167500	1236700	1691700	1392100	1289400	0	0	0	0	0	0
Prohibitin	PHB;HEL-S-54e	4761700	6151200	5085400	6258300	5312700	6478000	11473000	14024000	12189000	8591000	10454000	10379000
Purine nucleoside phosphorylase;S-methyl-5-thioadenosine phosphorylase	MTAP	679110	0	0	1335100	496260	310190	0	0	0	0	0	0
Elongator complex protein 3	ELP3	556170	440780	0	664660	513080	551930	665720	713100	395180	716190	617940	573380
Pre-mRNA-splicing factor SLU7	SLU7	23942000	34264000	37011000	21103000	26022000	30017000	18274000	21073000	21718000	20510000	20221000	18683000
HEAT repeat-containing protein 5B	HEATR5B	749790	862700	744880	565710	752860	755870	863020	1046700	980490	562240	434740	575040
Calreticulin	HEL-S-99n;CALR	11270000	5079300	5523100	23743000	11506000	7703100	3259800	3266100	2778700	0	0	1384000
Ensconsin	MAP7	49708000	57268000	62302000	40973000	53325000	54039000	205680000	240930000	234680000	207920000	215780000	193820000
Probable helicase senataxin	SETX	1709600	1889600	1707900	1708000	2032000	2225200	1161800	1052400	975130	1542700	1634400	1488600
RNA-binding protein 12	DKFZp667H197;RBM12	537830	0	329320	732080	656070	270760	0	0	0	0	0	0
LDLR chaperone MESD	MESDC2	2117300	2328600	2472100	2412800	2408100	2548700	3466800	3476300	3531900	2501200	2567500	2731300
Keratin, type II cytoskeletal 1b	KRT77;KRT1B	0	0	0	0	248600	830470	232370	0	1544800	0	0	0
RNA pseudouridylate synthase domain-containing protein 4	RPUSD4	1660700	2519400	2295700	1374400	1896100	1990100	2455800	3494800	2513400	3894800	2726200	3041800
Heat shock protein 75 kDa, mitochondrial	TRAP1	3635700	3167500	3098600	3380000	2719100	1808800	3719100	3016600	2856900	0	2298000	2063100
Signal recognition particle subunit SRP72	HEL103;SRP72	2435500	2504600	2318500	2356800	2304300	1753200	2725500	3209400	2665600	4243800	4194000	3871500
Probable ATP-dependent RNA helicase DDX47	hCG_27698;DDX47;E4-DBP;MST162	7463800	9476000	9016200	5460700	7186700	8849700	19665000	20920000	19942000	16785000	16677000	14498000
Nuclear autoantigenic sperm protein	NASP	2783600	1704400	1562200	3985000	3018400	1857500	2408000	1473100	1549800	2023300	1741800	1590100
F-box only protein 2	FBXO2	0	0	0	1777900	547750	0	0	0	0	0	0	0
RRP15-like protein	RRP15	905200	1409500	1753700	1045500	800860	1135600	0	1026800	967550	994800	1575700	0
Serine/arginine-rich splicing factor 1	SRSF1	41705000	49508000	49746000	39233000	44291000	45075000	63921000	83007000	68585000	62065000	71864000	58740000
Tudor domain-containing protein 3	TDRD3	1185500	1174400	737280	1177100	1328900	1241400	1175500	1263300	1356100	1224800	1480400	1019100
U6 snRNA-associated Sm-like protein LSm4	LSM4	8595900	15125000	14173000	8661800	8548700	11585000	29160000	23893000	26006000	23909000	26501000	22617000
Chloride intracellular channel protein;Chloride intracellular channel protein 4	CLIC4	1259700	776960	461810	3104900	1954000	618390	0	0	0	0	0	0
Protein Red	CSA2;IK;DKFZp564B112	3468500	4246300	5278900	3657800	3773800	3241300	7414800	6517600	7511200	7349400	6659200	6136900
Zinc finger RNA-binding protein	ZFR	371410	438360	487580	520950	456840	472640	395940	527140	517260	741420	871540	785180
C-Jun-amino-terminal kinase-interacting protein 4	SPAG9	3958800	3730300	3961100	4041900	4680400	3948200	2520000	2690000	2227300	2580900	2359700	2839600
ATP-dependent Clp protease ATP-binding subunit clpX-like, mitochondrial	DKFZp586J151;CLPX	564900	504680	441540	674530	517260	549440	635090	646790	638350	0	523400	527390
Protein-glutamine gamma-glutamyltransferase 2	HEL-S-45;TGM2	78351000	44774000	48181000	144700000	84882000	57069000	0	0	0	0	0	0
Probable aminopeptidase NPEPL1	NPEPL1	0	0	0	544470	175810	0	0	0	0	0	0	0
Prolyl 4-hydroxylase subunit alpha-1	P4HA1	436310	374720	369290	557630	498550	370500	1308900	1263100	1621600	945770	834060	1263100
DNA excision repair protein ERCC-6	ERCC6	1420800	2229100	1807900	1082900	1663300	1574400	1746000	2195100	2042300	1937500	1527800	1684800
Golgi integral membrane protein 4	GOLIM4	997610	1348500	1280200	1159300	1514400	1767600	2799000	3673000	3238300	3773700	4682200	2510700
F-box-like/WD repeat-containing protein TBL1XR1	TBL1XR1	2220200	2597400	2622700	2018400	2193500	2497400	1986500	1805300	1869200	1786700	2386600	2539700
Biorientation of chromosomes in cell division protein 1-like 1	BOD1L1	719740	878940	1035800	728390	736050	758900	889230	871820	956920	0	531730	478830
7SK snRNA methylphosphate capping enzyme	MEPCE	2442300	3133800	2422900	2241800	2147800	2547100	886680	1002700	778530	1238000	1416900	1149100
Cleavage and polyadenylation specificity factor subunit 6	CPSF6	71128000	82356000	85931000	60084000	72265000	79356000	60823000	75112000	66269000	62464000	65006000	51492000
CWF19-like protein 2	CWF19L2	25813000	31809000	32434000	19539000	29247000	27140000	37993000	47363000	44106000	41231000	38161000	38168000
Tudor domain-containing protein 7	TDRD7	741300	1110200	1048500	981650	1155700	1485300	0	0	0	0	0	0
Ribosomal protein L34;39S ribosomal protein L34, mitochondrial	MRPL34	481320	719540	728830	457670	527650	579330	358370	454500	342650	489890	499810	490990
Interleukin enhancer-binding factor 2	ILF2	1852000	1695900	1721300	1877300	1188300	987730	1969300	1476700	1581600	881880	1377500	1181400
Fibrinogen gamma chain	FGG;DKFZp779N0926	0	517540	1331400	1066300	1162200	1366300	1261700	1361100	1218600	1304500	1470400	1391900
Aflatoxin B1 aldehyde reductase member 2	HEL-S-166mP;AKR7A2	732760	0	0	1040200	641800	301760	504910	0	253600	0	0	0
Dolichyl-diphosphooligosaccharide--protein glycosyltransferase subunit 1	RPN1	15742000	13832000	12812000	18512000	16024000	14009000	13014000	13629000	12628000	10381000	10788000	11191000
Coiled-coil domain-containing protein 47	CCDC47	1312000	1511000	1389500	1435700	1220100	1133800	1853800	1900600	1816400	1593500	1799800	1254500
Insulin receptor substrate 2	IRS2	1197100	1921800	1973500	1319100	1477300	1164400	1018600	1290700	1075600	778000	865520	593460
Nuclear pore complex protein Nup133	NUP133	781320	824030	845460	653790	677560	845990	954390	765630	920320	1591000	640010	1095400
Pre-mRNA-processing factor 6	PRPF6	6905300	7389400	7362800	4863200	6549700	7146600	5968400	6754000	5532400	6623400	6154000	6853400
F-box only protein 21	FBXO21	1258100	1615100	2031200	749950	866510	1757500	2622900	1541700	0	0	0	0
Ribonuclease H2 subunit B	RNASEH2B	1475100	1506400	1870900	1569100	805720	1406000	0	0	0	0	0	0
Protein transport protein Sec24C	SEC24C	408990	0	277100	1441700	487800	329470	0	0	0	0	0	0
Something about silencing protein 10	UTP3	419120	528470	687520	345610	522950	394120	339120	460710	522830	757700	603180	470800
Biliverdin reductase A	BLVRA	2095700	1049500	706410	6332400	3112500	1200200	220590	141630	132860	0	0	0
PERQ amino acid-rich with GYF domain-containing protein 1	GIGYF1;PERQ1	951070	880400	1072500	753490	801710	990640	0	0	0	0	0	0
UBX domain-containing protein 4	UBXN4	804620	628410	952260	674410	602420	683490	503740	500180	484020	0	0	0
Ceruloplasmin	CP	12455000	16940000	17381000	9988800	15119000	13241000	19000000	18009000	19854000	18893000	16813000	14972000
	EWSR1	5768400	9032400	7884100	4026900	5884100	7444100	10627000	10819000	11680000	10590000	9667700	8977500
Heterogeneous nuclear ribonucleoprotein U	HNRNPU;HNRPU	164590000	208460000	211270000	179180000	272220000	288690000	159190000	182930000	168110000	216280000	200390000	202110000
Proteasome subunit alpha type;Proteasome subunit alpha type-6	PSMA6	20792000	19318000	20770000	20496000	23211000	21048000	13088000	14162000	13641000	16406000	15348000	17916000
Dedicator of cytokinesis protein 7	DOCK7	5563600	6694500	6067500	4219400	5839100	5773400	6305800	6889900	6900100	6010600	6059500	6303100
Matrin-3	MATR3;DKFZp686K23100	2699900	2164600	2083400	3653200	2251500	2903700	3847400	3665400	4399800	3613000	4208600	3744100
Persulfide dioxygenase ETHE1, mitochondrial	ETHE1	1528700	874480	1012300	3087600	1585500	1283900	0	0	0	0	0	0
Fumarylacetoacetate hydrolase domain-containing protein 2A;Fumarylacetoacetate hydrolase domain-containing protein 2B	FAHD2A;FAHD2B;hCG_2002650	0	0	0	952680	332440	0	0	0	0	0	0	0
Ribonuclease;Ribonuclease H2 subunit A	RNASEH2A;JUNB	485880	0	0	826640	344060	253240	0	0	0	0	0	0
ATP-binding cassette sub-family D member 1	ABCD1;ALD	363120	271600	0	306240	450080	376550	0	0	0	0	0	0
Probable ATP-dependent RNA helicase YTHDC2	YTHDC2	485680	490120	551700	347270	322250	541420	505110	697560	579580	470440	514830	344410
Serine/threonine-protein kinase MARK2	MARK2	6876900	9260400	8552000	6009100	7232600	7910300	10846000	12643000	11635000	8431200	8998900	8161700
Zinc finger protein-like 1	ZFPL1	338160	380570	309610	286060	296610	0	490710	327900	320920	258300	304160	339780
UPF0568 protein C14orf166	C14orf166	5259000	3767800	4105100	3901800	3529800	3630000	7444500	3957300	4578100	4320000	3824500	4137100
Eukaryotic translation initiation factor 3 subunit H	EIF3S3;EIF3H	4089700	2275900	3077000	2545600	2086700	2403400	0	1384500	1491500	2126100	2430600	2972100
Peroxiredoxin-5, mitochondrial	HEL-S-55;PRDX5	1385900	615180	1019000	2871800	1638900	1016300	856220	0	0	0	0	0
Hydroxysteroid dehydrogenase-like protein 2	HSDL2	0	0	0	991080	355270	0	0	0	0	0	0	0
Transcription initiation factor IIB	GTF2B	4541700	5716900	6178500	4629500	4597300	4965900	9297000	11074000	10187000	8525600	9108500	6552500
Nucleoside diphosphate kinase A	NME1;NME2	0	0	0	6947900	2495500	0	0	0	0	0	0	0
Zinc finger protein with KRAB and SCAN domains 1	ZKSCAN1	1569400	1961400	2079300	1234100	1580500	1859000	1483700	1834300	1711700	0	0	0
1-phosphatidylinositol 4,5-bisphosphate phosphodiesterase delta-3	PLCD3	2290100	2504300	2491100	2500600	2581700	3159000	1532500	1216100	1540600	1331100	1316100	1279700
Cytoskeleton-associated protein 5	CKAP5	39413000	48451000	48196000	31802000	40830000	44409000	47590000	50404000	47947000	43280000	38913000	42753000
Myoferlin	MYOF	2159400	1733200	2116500	3315100	2602700	1935900	1688600	1668600	1587100	1729800	1820300	1932800
PC4 and SFRS1-interacting protein	PSIP1	6229100	9487200	9005000	6054600	6487800	7465500	4464500	5069200	5898400	4501200	4295200	3895400
WASH complex subunit strumpellin	KIAA0196	1886400	2084000	2249500	1643100	2057800	1886700	1807900	1949200	1804000	1363900	1169200	1704100
Peptidyl-prolyl cis-trans isomerase NIMA-interacting 1	PIN1	685510	0	593140	1054700	605930	660450	0	0	0	0	0	0
Cyclin-T2	CCNT2	1055300	1366100	1505500	929790	1134700	1218800	658690	1000700	652370	0	893190	877120
Nuclear RNA export factor 1	NXF1	4884300	6432400	6956400	4627800	4867000	5807300	5648900	6332400	5673600	4978400	5009500	5067300
[truncated: 997 more rows]
