# Supplementary material for: Nuclear localization of TET2 requires β-catenin activation and correlates with favourable prognosis in colorectal cancer
Source: Cell Death Dis. 2023 Aug 24;14(8):552. doi: 10.1038/s41419-023-06038-x (PMC10449923; doi:10.1038/s41419-023-06038-x)
Supplement: Supplementary file 13 — Table S6 [file 41419_2023_6038_MOESM13_ESM.xlsx]

## Sheet: Sheet1
				480-Flag						480-Tet2CD						620-Flag						620-Tet2CD
Ensg	Symbol	Chromosome.Name	Strand	DMSO1	DMSO2	TGFβ1	TGFβ1	Repsox1	Repsox2	DMSO1	DMSO2	TGFβ1	TGFβ1	Repsox1	Repsox2	DMSO1	DMSO2	TGFβ1	TGFβ1	Repsox1	Repsox2	DMSO1	DMSO2	TGFβ1	TGFβ1	Repsox1	Repsox2
ENSG00000000003	TSPAN6	X	-1	156	166	152	143	202	167	271	246	260	239	277	200	206	194	139	183	131	162	250	196	224	208	218	196
ENSG00000000419	DPM1	20	-1	304	252	264	218	328	230	440	362	328	284	192	328	202	184	180	158	234	232	222	193	166	180	350	256
ENSG00000000457	SCYL3	1	-1	32	34	31	34	24	29	22	32	23	35	36	24	63	48	50	43	56	43	45	60	54	58	52	46
ENSG00000000460	C1orf112	1	1	70	52	61	49	73	58	112	65	76	52	131	78	48	32	64	52	60	58	58	54	60	54	68	62
ENSG00000000938	FGR	1	-1	0	3	0	1	5	6	12	16	11	12	9	17	0	0	0	0	1	0	0	0	0	0	0	0
ENSG00000000971	CFH	1	1	4	3	2	3	3	3	4	2	3	2	4	4	3	3	2	2	2	3	2	2	2	3	2	2
ENSG00000001036	FUCA2	6	-1	298	275	271	310	332	252	532	425	658	334	676	410	348	308	262	282	314	388	370	345	330	354	322	306
ENSG00000001084	GCLC	6	-1	133	106	141	148	143	160	123	131	153	164	68	145	246	311	320	281	282	265	282	290	220	338	250	240
ENSG00000001167	NFYA	6	1	150	136	128	140	118	142	76	131	118	148	91	120	171	184	168	165	114	148	201	178	278	142	130	119
ENSG00000001460	STPG1	1	-1	25	25	21	28	24	31	21	24	24	24	28	28	42	50	65	60	52	52	54	52	46	54	48	47
ENSG00000001461	NIPAL3	1	1	131	135	114	123	130	139	101	111	91	122	138	116	161	142	199	190	154	123	136	152	173	200	132	127
ENSG00000001497	LAS1L	X	-1	372	335	300	290	379	377	376	323	332	252	374	332	389	402	228	244	428	453	368	375	229	258	476	484
ENSG00000001561	ENPP4	6	1	136	164	206	173	180	168	142	183	136	204	78	154	153	159	143	148	139	142	143	131	135	138	145	139
ENSG00000001617	SEMA3F	3	1	28	24	13	11	42	36	16	24	10	29	30	36	382	352	306	340	398	430	344	350	293	252	280	338
ENSG00000001626	CFTR	7	1	0	0	0	0	0	29	0	29	0	0	0	0	0	0	0	13	0	0	0	0	0	0	0	0
ENSG00000001629	ANKIB1	7	1	1137	2036	1926	2199	1250	2112	518	997	520	1826	391	1046	350	446	478	447	331	420	444	391	581	408	368	338
ENSG00000001630	CYP51A1	7	-1	906	681	1363	1251	868	782	974	1066	1363	1268	932	976	94	88	282	308	151	118	126	114	306	262	135	125
ENSG00000001631	KRIT1	7	-1	676	572	726	726	550	592	559	744	397	914	282	694	332	268	322	312	222	222	284	258	324	326	260	252
ENSG00000002016	RAD52	12	-1	54	62	42	38	45	60	37	34	36	44	13	42	71	71	104	96	87	89	74	64	121	102	89	82
ENSG00000002330	BAD	11	-1	78	110	38	56	99	72	300	184	329	118	442	172	42	47	38	40	26	46	54	55	44	53	42	42
ENSG00000002549	LAP3	4	1	160	178	165	145	176	156	269	232	175	178	146	200	196	190	100	99	176	246	210	208	132	156	248	244
ENSG00000002586	CD99	X	1	453	400	418	390	448	387	1993	1450	1869	1554	1525	1312	277	256	230	224	279	242	322	288	253	235	248	268
ENSG00000002587	HS3ST1	4	-1	7	4	6	12	2	9	1	3	6	5	3	7	0	4	2	2	5	5	4	0	7	3	0	1
ENSG00000002726	AOC1	7	1	213	200	156	156	248	220	345	276	379	299	395	314	36	31	9	9	24	14	38	37	33	38	27	22
ENSG00000002745	WNT16	7	1	20	18	18	20	21	21	10	30	16	34	0	27	0	0	1	0	3	0	0	0	1	2	2	0
ENSG00000002746	HECW1	7	1	8	15	15	17	17	15	11	17	10	12	42	22	1	7	3	0	0	0	3	0	1	2	1	0
ENSG00000002822	MAD1L1	7	-1	210	182	158	156	211	168	311	256	346	180	404	276	66	68	76	60	67	74	58	72	43	58	60	72
ENSG00000002834	LASP1	17	1	3428	3613	3030	2886	3428	3613	1642	2282	1358	2621	930	2198	1824	2282	2282	2282	1866	1774	1990	2196	2620	2034	1642	1774
ENSG00000002919	SNX11	17	1	70	64	73	64	76	64	104	72	110	68	111	60	76	54	62	52	69	64	74	60	67	82	60	71
ENSG00000002933	TMEM176A	7	1	7	2	0	2	5	4	21	16	52	31	38	24	111	116	106	74	78	94	96	116	110	122	100	78
ENSG00000003056	M6PR	12	-1	788	739	702	716	788	808	768	832	760	827	652	962	552	566	486	471	498	606	603	552	526	492	596	600
ENSG00000003096	KLHL13	X	-1	50	68	42	72	0	62	0	58	0	0	42	0	0	0	0	0	0	0	0	0	0	39	16	0
ENSG00000003137	CYP26B1	2	-1	2	0	2	1	2	1	1	2	0	7	0	4	0	0	0	0	0	0	0	0	0	4	0	2
ENSG00000003147	ICA1	7	-1	172	155	167	167	186	160	276	190	402	229	365	209	133	190	212	168	112	143	165	190	226	259	149	158
ENSG00000003249	DBNDD1	16	-1	184	134	157	180	133	164	103	85	72	62	105	66	116	130	78	84	159	155	98	90	66	44	86	101
ENSG00000003393	ALS2	2	-1	354	375	259	272	312	390	277	332	242	301	297	306	87	108	153	145	74	80	134	98	147	162	76	116
ENSG00000003400	CASP10	2	1	22	16	10	22	23	15	52	30	56	19	110	24	11	15	13	9	9	9	15	9	12	8	14	13
ENSG00000003402	CFLAR	2	1	183	176	178	192	158	192	209	196	204	284	216	230	210	220	214	206	148	170	188	185	256	190	142	143
ENSG00000003436	TFPI	2	-1	110	123	116	128	104	120	94	94	89	112	170	97	136	119	142	139	112	120	128	118	166	106	120	129
ENSG00000003509	NDUFAF7	2	1	115	116	86	96	86	113	142	121	131	94	200	116	66	62	58	66	73	74	99	93	70	88	82	81
ENSG00000003756	RBM5	3	1	346	382	341	364	379	402	377	439	454	546	364	424	404	456	589	566	378	373	404	410	658	506	332	341
ENSG00000003987	MTMR7	8	-1	5	5	9	1	7	5	19	6	9	4	4	8	4	3	1	4	6	4	1	2	3	5	2	7
ENSG00000003989	SLC7A2	8	1	10	14	23	24	8	18	4	8	5	3	6	8	0	0	0	0	3	1	0	0	0	0	5	4
ENSG00000004059	ARF5	7	1	522	552	380	350	588	543	714	530	644	464	660	562	532	514	344	339	406	472	524	459	284	330	504	464
ENSG00000004139	SARM1	17	1	38	40	56	74	64	70	14	38	45	32	6	54	40	59	38	24	48	49	48	62	52	29	40	44
ENSG00000004142	POLDIP2	17	-1	509	470	480	464	513	461	550	504	434	344	464	514	382	360	228	242	395	404	423	369	252	294	438	382
ENSG00000004399	PLXND1	3	-1	275	312	392	375	227	276	198	326	194	428	111	284	898	884	732	786	535	546	920	832	859	486	546	535
ENSG00000004455	AK2	1	-1	496	448	462	488	474	484	462	414	494	312	625	416	826	859	720	738	876	960	737	794	644	670	930	913
ENSG00000004468	CD38	4	1	0	0	0	0	0	0	0	0	0	0	0	2	0	0	0	2	0	2	0	0	4	1	3	0
ENSG00000004478	FKBP4	12	1	906	860	794	814	876	806	800	800	710	557	899	780	588	599	458	410	693	768	697	672	482	562	913	846
ENSG00000004487	KDM1A	1	1	514	450	383	423	562	460	769	610	760	554	860	690	1120	1210	952	952	1210	1363	1313	1312	1105	1176	1362	1312
ENSG00000004534	RBM6	3	1	352	350	318	350	324	362	408	396	539	447	482	393	492	458	528	531	367	384	428	444	686	400	414	396
ENSG00000004660	CAMKK1	17	-1	17	20	25	42	29	27	9	12	15	11	12	9	87	108	55	47	83	119	78	106	35	58	80	74
ENSG00000004700	RECQL	12	-1	452	450	429	440	394	410	358	524	341	432	244	478	445	442	393	386	530	490	432	440	358	419	550	509
ENSG00000004766	CCDC132	7	1	310	304	324	308	384	294	220	308	332	300	285	378	162	174	140	169	154	184	158	146	152	196	183	174
ENSG00000004777	ARHGAP33	19	1	24	34	18	24	25	29	31	72	36	70	42	44	70	50	48	49	37	23	56	74	60	28	35	44
ENSG00000004779	NDUFAB1	16	-1	204	161	133	113	196	130	331	182	236	116	410	154	165	188	141	138	185	196	172	180	118	115	233	220
ENSG00000004799	PDK4	7	-1	74	85	89	81	95	99	76	96	104	116	92	103	48	66	74	74	74	87	76	62	71	79	84	94
ENSG00000004838	ZMYND10	3	-1	3	4	2	4	2	4	6	3	0	3	6	5	5	3	7	7	9	4	5	4	8	0	2	0
ENSG00000004846	ABCB5	7	1	13	8	5	5	5	6	9	5	13	5	15	11	4	4	1	6	5	6	10	6	8	0	7	8
ENSG00000004864	SLC25A13	7	-1	400	314	360	369	308	305	419	434	358	354	348	396	176	162	99	90	172	190	196	220	109	136	192	184
ENSG00000004866	ST7	7	1	216	190	174	192	202	200	234	155	227	143	318	146	204	202	312	272	248	275	204	176	267	348	202	227
ENSG00000004897	CDC27	17	-1	512	709	670	610	502	662	305	487	301	450	388	401	373	362	303	289	426	369	346	323	250	299	358	344
ENSG00000004939	SLC4A1	17	-1	0	1	0	2	0	1	1	2	1	2	0	1	5	4	2	2	1	2	3	1	4	5	1	3
ENSG00000004961	HCCS	X	1	153	121	142	140	144	120	160	148	150	110	164	143	142	141	114	114	164	160	145	142	116	130	170	170
ENSG00000004975	DVL2	17	-1	260	302	281	278	274	300	260	316	210	319	164	316	198	280	270	298	260	276	240	268	286	306	234	268
ENSG00000005001	PRSS22	16	-1	31	48	24	22	30	38	52	45	31	32	42	68	6	6	24	22	20	11	8	3	24	16	16	17
ENSG00000005007	UPF1	19	1	360	353	426	434	372	434	180	298	135	267	140	260	638	602	497	494	608	634	660	666	438	532	618	618
ENSG00000005020	SKAP2	7	-1	478	492	510	530	581	620	462	520	395	566	259	581	310	258	402	410	224	220	342	324	392	404	281	276
ENSG00000005022	SLC25A5	X	1	1774	1422	1310	1249	1724	1358	1551	1522	1174	1206	1062	1522	2197	2370	1988	1988	2886	2370	2282	2282	1683	1682	2370	2282
ENSG00000005059	CCDC109B	4	1	103	80	101	74	130	82	176	108	165	74	133	94	28	18	16	26	15	27	31	31	15	12	32	20
ENSG00000005073	HOXA11	7	-1	54	48	56	73	42	44	29	27	19	26	14	24	26	36	42	25	25	24	34	33	25	42	33	22
ENSG00000005075	POLR2J	7	-1	356	378	264	301	388	350	470	428	448	280	559	404	114	132	56	78	123	128	140	128	112	107	170	141
ENSG00000005100	DHX33	17	-1	308	367	367	359	282	356	125	235	152	211	153	226	425	438	266	259	486	467	423	478	272	324	462	457
ENSG00000005108	THSD7A	7	-1	54	54	32	4	70	34	5	3	46	4	6	4	3	3	3	2	22	3	3	3	3	4	3	3
ENSG00000005156	LIG3	17	1	188	232	259	232	190	212	98	148	69	104	86	135	170	165	133	116	154	188	185	228	128	130	178	176
ENSG00000005175	RPAP3	12	-1	760	516	485	490	622	476	694	588	600	498	516	585	487	473	421	544	400	368	427	477	379	504	476	482
ENSG00000005187	ACSM3	16	1	6	5	7	5	7	6	9	10	5	10	21	9	2	3	4	6	1	0	1	2	1	3	5	3
ENSG00000005194	CIAPIN1	16	-1	172	184	129	116	182	168	264	190	254	126	266	172	280	256	178	176	302	292	314	318	230	190	288	284
ENSG00000005206	SPPL2B	19	1	124	144	111	103	108	130	104	133	153	199	108	126	340	366	400	411	308	295	431	396	427	344	264	321
ENSG00000005238	FAM214B	9	-1	44	60	68	65	58	52	54	58	63	38	44	46	18	13	29	47	17	13	22	16	28	37	17	17
ENSG00000005243	COPZ2	17	-1	22	20	17	14	22	20	50	25	37	15	87	24	10	12	6	8	2	4	4	13	3	11	2	5
ENSG00000005249	PRKAR2B	7	1	7	1	11	10	5	4	1	4	1	4	8	7	4	0	1	1	0	0	3	1	1	4	0	0
ENSG00000005302	MSL3	X	1	146	144	132	140	144	146	150	146	158	151	141	188	210	190	187	172	239	212	212	210	190	174	258	246
ENSG00000005339	CREBBP	16	-1	318	386	378	427	250	375	138	250	158	357	148	250	399	340	442	490	325	282	372	387	497	580	242	271
ENSG00000005379	BZRAP1	17	-1	60	78	64	80	74	132	36	76	52	140	44	106	68	42	52	52	82	94	70	73	68	47	74	100
ENSG00000005421	PON1	7	-1	0	0	4	2	3	0	0	0	1	0	4	0	0	3	1	1	0	0	0	0	0	0	1	1
ENSG00000005436	GCFC2	2	-1	168	150	141	135	162	145	144	127	184	116	224	131	150	157	107	115	174	162	168	160	112	104	178	168
ENSG00000005448	WDR54	2	1	80	84	74	67	131	114	143	87	160	70	238	85	127	128	152	196	130	148	110	102	154	130	136	100
ENSG00000005469	CROT	7	1	66	56	35	35	64	71	120	116	96	62	119	100	10	13	10	9	2	9	16	13	13	11	6	14
ENSG00000005471	ABCB4	7	-1	44	56	31	42	49	42	83	78	101	78	70	62	6	2	4	0	2	8	2	2	5	0	3	0
ENSG00000005483	KMT2E	7	1	715	998	846	1210	676	1030	232	538	277	1158	188	574	342	410	562	581	357	320	328	310	676	620	278	286
ENSG00000005486	RHBDD2	7	1	328	282	242	248	380	270	711	478	676	378	820	466	206	178	144	133	152	172	213	186	112	169	152	148
ENSG00000005513	SOX8	16	1	2	7	6	7	2	2	0	0	0	2	0	0	125	160	160	178	154	132	112	80	77	116	128	135
ENSG00000005700	IBTK	6	-1	467	460	478	546	471	466	319	488	305	379	367	454	528	536	482	520	550	496	458	505	431	562	508	514
ENSG00000005801	ZNF195	11	-1	134	101	103	99	131	118	103	104	138	116	98	134	206	204	216	206	252	222	190	230	190	204	210	214
ENSG00000005810	MYCBP2	13	-1	690	1267	1392	1826	662	1361	400	554	386	744	278	596	3433	2888	5384	4258	3034	3432	3433	3172	3936	4689	3432	3432
ENSG00000005812	FBXL3	13	-1	192	186	220	206	202	180	122	176	141	260	158	178	218	213	216	230	224	200	160	153	212	259	172	172
ENSG00000005844	ITGAL	16	1	0	0	3	1	0	2	1	0	1	0	1	0	1	0	2	5	3	0	2	1	2	2	3	1
ENSG00000005882	PDK2	17	1	152	98	109	116	139	118	158	133	150	150	164	135	110	114	89	108	38	26	115	102	110	92	38	42
ENSG00000005884	ITGA3	17	1	1079	1266	1208	1310	930	1078	1029	1207	1118	1332	752	1044	73	86	178	176	70	48	84	69	206	156	52	42
ENSG00000005889	ZFX	X	1	111	112	135	116	96	138	54	101	65	124	30	84	144	135	163	140	143	110	122	161	160	178	98	101
ENSG00000005893	LAMP2	X	-1	606	646	518	508	734	672	794	906	636	814	598	941	330	332	295	278	313	284	351	357	298	295	286	280
ENSG00000005961	ITGA2B	17	-1	5	2	2	1	3	4	3	4	4	7	6	5	4	5	3	3	4	5	4	2	2	3	3	7
ENSG00000005981	ASB4	7	1	257	310	218	224	322	299	126	78	68	54	174	104	59	42	47	38	22	34	62	54	31	22	17	16
ENSG00000006007	GDE1	16	-1	234	248	222	250	276	260	459	398	470	378	444	467	126	128	144	124	96	123	171	135	136	162	142	128
ENSG00000006015	C19orf60	19	1	123	131	74	74	113	110	242	168	246	102	350	148	122	98	60	56	96	108	108	116	62	66	133	107
ENSG00000006016	CRLF1	19	-1	4	2	5	4	5	3	0	2	2	2	3	2	3	5	2	2	2	0	3	1	0	3	2	3
ENSG00000006025	OSBPL7	17	-1	50	62	37	40	38	56	40	44	62	44	36	50	46	62	72	86	66	56	54	66	66	42	54	40
ENSG00000006042	TMEM98	17	1	218	196	160	143	224	236	168	169	166	152	146	166	60	54	32	32	40	28	54	47	46	24	50	46
ENSG00000006047	YBX2	17	-1	220	164	133	135	190	198	142	160	90	112	170	160	206	264	188	194	272	274	206	204	180	139	279	240
ENSG00000006062	MAP3K14	17	-1	98	94	108	126	83	112	100	115	91	68	91	96	79	76	87	90	66	58	58	67	64	70	42	52
ENSG00000006071	ABCC8	11	-1	26	17	10	7	22	20	3	5	1	3	8	4	3	4	3	0	3	5	2	2	1	2	2	1
ENSG00000006118	TMEM132A	11	1	96	110	74	87	104	119	78	88	70	68	78	94	240	222	197	252	258	284	263	272	320	214	301	310
ENSG00000006125	AP2B1	17	1	1424	1728	1554	1780	1778	1729	1554	1490	1648	1729	1648	1451	900	952	932	868	846	922	1104	1120	1210	986	900	846
ENSG00000006194	ZNF263	16	1	148	152	166	156	158	148	135	149	207	148	216	135	176	173	142	136	162	190	166	147	158	155	166	172
ENSG00000006210	CX3CL1	16	1	2	2	4	4	0	1	1	1	2	0	0	1	10	13	36	26	7	10	11	6	18	30	2	6
ENSG00000006282	SPATA20	17	1	318	297	184	197	290	326	346	362	348	345	326	396	260	288	257	252	184	163	226	226	220	183	146	182
ENSG00000006327	TNFRSF12A	16	1	548	518	470	472	476	436	321	427	246	341	162	292	230	232	259	275	206	211	198	218	214	271	244	214
ENSG00000006377	DLX6	7	1	47	25	20	22	42	28	46	35	34	32	44	42	22	28	22	21	20	35	26	16	23	30	35	33
ENSG00000006432	MAP3K9	14	-1	160	211	190	202	112	207	92	111	76	141	78	109	172	172	290	320	144	148	175	174	273	267	161	152
ENSG00000006451	RALA	7	1	302	292	268	275	324	248	496	376	500	332	622	402	226	244	288	274	368	350	292	246	256	308	392	357
ENSG00000006453	BAIAP2L1	7	-1	370	332	392	372	347	322	427	392	478	474	434	435	259	259	395	391	378	367	260	270	400	292	300	309
ENSG00000006459	KDM7A	7	-1	218	276	453	434	165	286	164	282	244	600	96	268	566	614	906	974	636	533	464	482	1160	808	482	472
ENSG00000006468	ETV1	7	-1	130	137	137	133	146	148	116	102	105	148	118	108	305	324	498	484	252	259	295	230	503	504	216	240
ENSG00000006530	AGK	7	1	99	113	62	71	153	133	137	98	80	91	87	148	259	288	164	166	254	386	332	302	184	169	342	322
ENSG00000006534	ALDH3B1	11	1	125	116	70	50	121	99	126	157	96	114	123	164	98	70	84	68	71	50	58	56	54	69	64	54
ENSG00000006555	TTC22	1	-1	16	14	8	14	12	16	18	13	8	14	19	17	0	0	0	0	0	0	0	0	1	0	0	0
ENSG00000006576	PHTF2	7	1	312	282	336	310	318	286	272	356	194	362	236	336	58	78	58	58	62	59	66	60	54	54	64	60
ENSG00000006606	CCL26	7	-1	1	4	4	1	1	1	2	3	3	3	0	0	1	3	1	1	0	0	0	1	1	7	0	4
ENSG00000006607	FARP2	2	1	101	119	96	115	74	114	71	80	66	95	58	68	155	166	125	144	171	156	153	157	120	127	156	152
ENSG00000006611	USH1C	11	-1	122	133	130	139	132	133	188	158	308	242	206	170	609	640	743	732	378	383	598	537	710	666	372	388
ENSG00000006625	GGCT	7	-1	285	218	282	202	281	192	628	413	512	222	572	384	206	226	128	141	267	254	259	229	118	121	323	260
ENSG00000006634	DBF4	7	1	921	827	868	676	1079	666	940	1158	752	774	510	931	239	264	178	200	304	220	250	237	153	150	256	297
ENSG00000006638	TBXA2R	19	-1	1	4	3	2	4	3	4	3	4	6	6	2	2	1	4	3	2	4	4	2	3	1	6	4
ENSG00000006652	IFRD1	7	1	914	808	1105	1138	828	694	522	532	453	518	469	578	444	454	808	822	444	481	428	398	682	839	362	450
ENSG00000006695	COX10	17	1	72	78	91	102	82	91	96	77	120	78	190	99	74	96	86	76	62	122	70	92	84	66	93	100
ENSG00000006704	GTF2IRD1	7	1	410	419	383	410	408	448	328	384	284	402	199	368	345	382	506	522	387	396	369	323	470	513	386	415
ENSG00000006712	PAF1	19	-1	375	348	358	338	351	339	466	408	472	360	563	350	153	168	216	211	150	142	160	162	203	226	152	129
ENSG00000006715	VPS41	7	-1	284	355	278	303	355	348	446	386	390	384	394	404	218	164	230	212	188	218	218	216	292	216	206	228
ENSG00000006740	ARHGAP44	17	1	18	27	26	27	30	33	22	37	20	30	28	40	16	11	10	9	13	21	16	20	12	10	18	15
ENSG00000006744	ELAC2	17	-1	544	528	431	466	572	523	606	578	525	472	533	640	398	424	272	270	412	424	452	444	248	344	503	424
ENSG00000006747	SCIN	7	1	11	10	13	9	13	12	14	12	20	12	40	6	10	4	19	16	4	18	9	2	19	7	8	7
ENSG00000006756	ARSD	X	-1	102	120	131	139	146	152	169	150	194	241	162	159	8	10	15	15	3	24	16	14	28	25	9	5
ENSG00000006757	PNPLA4	X	-1	88	92	44	60	120	107	200	106	152	71	274	121	62	62	50	40	48	48	74	70	56	65	71	65
ENSG00000006831	ADIPOR2	12	1	827	922	922	1048	832	832	854	914	914	914	820	1066	808	942	914	814	854	932	942	932	962	932	906	952
ENSG00000006837	CDKL3	5	-1	1	2	9	9	9	6	8	5	14	6	9	6	0	6	6	4	3	8	4	3	6	1	5	8
ENSG00000007038	PRSS21	16	1	0	0	0	0	0	0	8	5	5	1	20	6	0	0	0	0	0	0	0	0	0	0	0	0
ENSG00000007047	MARK4	19	1	78	67	84	76	67	108	56	80	58	89	74	74	58	70	115	106	44	44	87	74	112	90	38	46
ENSG00000007062	PROM1	4	-1	0	2	1	3	1	0	0	0	2	4	0	0	131	102	182	202	232	214	124	122	212	192	244	260
ENSG00000007080	CCDC124	19	1	165	107	118	140	175	137	249	116	221	82	366	170	143	120	86	101	176	162	157	158	116	138	166	154
ENSG00000007129	CEACAM21	19	1	52	60	46	42	64	60	40	46	40	24	90	42	0	0	1	1	0	0	1	0	0	3	0	0
ENSG00000007168	PAFAH1B1	17	1	634	567	590	560	604	518	678	678	634	718	649	638	634	608	643	678	590	590	515	541	654	700	534	515
ENSG00000007171	NOS2	17	-1	51	57	40	29	60	56	31	50	38	54	33	48	1	1	1	1	1	1	0	1	1	2	1	0
ENSG00000007174	DNAH9	17	1	0	0	0	0	7	0	4	2	0	1	6	3	2	1	2	0	0	2	0	2	2	0	0	0
ENSG00000007202	KIAA0100	17	-1	837	1117	1266	1448	867	1226	634	813	604	960	470	766	670	670	543	472	660	640	710	738	639	595	602	625
ENSG00000007237	GAS7	17	-1	5	4	4	8	8	6	14	13	4	14	8	11	38	52	7	16	98	91	22	5	6	22	54	62
ENSG00000007255	TRAPPC6A	19	-1	48	46	35	42	68	56	286	116	278	132	412	154	44	46	28	27	64	84	44	42	23	36	62	71
ENSG00000007312	CD79B	17	-1	0	0	0	0	0	0	11	4	3	3	9	7	0	0	1	1	0	0	0	0	0	0	0	0
ENSG00000007314	SCN4A	17	-1	2	2	4	4	4	3	3	2	2	2	0	4	0	0	0	1	1	0	1	0	1	3	4	2
ENSG00000007341	ST7L	1	-1	31	34	44	38	46	42	71	42	92	47	128	62	67	62	90	62	62	52	60	54	64	88	62	54
ENSG00000007350	TKTL1	X	1	26	30	0	4	32	30	698	814	399	409	702	839	0	0	2	3	0	1	1	8	0	0	5	6
ENSG00000007372	PAX6	11	-1	148	176	148	130	170	150	60	132	50	98	42	112	36	37	52	66	62	50	48	52	48	53	58	58
ENSG00000007376	RPUSD1	16	-1	192	169	196	183	190	162	219	173	234	148	265	206	190	180	112	107	157	140	233	224	109	164	180	170
ENSG00000007384	RHBDF1	16	-1	74	91	131	121	88	98	56	83	85	126	40	80	222	227	408	474	272	252	188	212	330	300	171	198
ENSG00000007392	LUC7L	16	-1	152	120	145	116	133	94	166	146	206	182	184	147	233	222	369	382	267	248	284	244	393	276	264	308
ENSG00000007402	CACNA2D2	3	-1	9	7	5	6	7	7	6	4	4	6	3	11	0	4	3	4	1	3	3	4	3	2	5	3
ENSG00000007516	BAIAP3	16	1	56	44	46	48	42	52	44	66	98	130	48	66	141	148	210	234	139	109	124	140	164	140	56	104
ENSG00000007520	TSR3	16	-1	170	137	136	141	170	140	252	176	298	116	358	146	146	112	72	74	126	114	135	120	82	74	156	133
ENSG00000007541	PIGQ	16	1	158	123	88	110	145	136	154	143	160	150	166	157	98	86	46	62	64	58	136	130	52	66	86	84
ENSG00000007545	CRAMP1L	16	1	133	136	138	160	108	140	44	98	36	146	25	72	182	146	185	214	158	152	152	167	168	206	118	153
ENSG00000007866	TEAD3	6	-1	56	63	62	58	56	52	27	64	31	67	16	56	44	44	58	88	58	54	37	42	46	80	38	44
ENSG00000007923	DNAJC11	1	-1	224	218	236	239	212	212	220	190	166	212	154	201	256	271	227	226	271	301	320	284	252	284	310	281
ENSG00000007933	FMO3	1	1	40	0	20	44	0	0	0	0	0	0	0	26	60	62	58	36	0	67	58	58	0	48	42	56
ENSG00000007944	MYLIP	6	1	35	24	18	29	27	30	24	31	21	40	11	42	42	34	17	18	25	28	36	31	24	24	22	29
ENSG00000007952	NOX1	X	-1	0	0	2	2	0	0	0	0	6	1	8	2	2	0	0	0	5	0	0	0	2	4	0	0
ENSG00000007968	E2F2	1	-1	20	24	28	21	22	27	18	25	25	15	38	33	15	18	19	22	25	20	16	18	7	19	22	32
ENSG00000008018	PSMB1	6	-1	722	550	473	464	942	623	1780	900	1829	740	2498	942	498	510	414	383	454	623	544	502	418	392	586	560
ENSG00000008056	SYN1	X	-1	7	10	26	13	11	4	11	2	6	5	10	5	3	3	6	12	6	0	0	2	6	10	3	2
ENSG00000008083	JARID2	6	1	74	87	112	148	68	102	56	97	76	138	92	114	104	104	115	111	96	122	108	116	143	120	102	99
ENSG00000008086	CDKL5	X	1	64	70	60	68	50	96	25	60	52	86	47	51	28	36	64	58	40	42	46	54	64	56	40	58
ENSG00000008118	CAMK1G	1	1	1	0	0	2	1	0	1	1	1	1	1	1	5	0	0	0	3	1	0	0	0	0	0	0
ENSG00000008128	CDK11A	1	-1	60	92	78	94	90	78	94	95	96	104	71	76	86	85	138	128	108	111	96	103	136	81	121	118
ENSG00000008130	NADK	1	-1	250	210	224	204	239	242	246	260	184	210	180	256	175	222	160	160	168	192	218	233	147	186	200	190
ENSG00000008226	DLEC1	3	1	19	3	3	3	9	13	6	8	5	10	6	11	4	12	9	1	4	17	5	5	5	0	10	11
ENSG00000008256	CYTH3	7	-1	758	794	846	826	743	820	588	876	546	913	428	832	116	128	128	92	125	104	120	112	114	120	114	131
ENSG00000008277	ADAM22	7	1	183	212	200	201	222	259	159	196	127	232	166	168	94	82	78	98	73	72	92	104	111	67	101	85
ENSG00000008282	SYPL1	7	-1	546	452	711	544	775	462	538	636	640	720	472	523	208	228	139	178	232	190	182	172	180	155	172	198
ENSG00000008283	CYB561	17	-1	158	182	152	136	156	174	148	228	154	230	155	263	244	254	336	306	252	267	278	320	332	445	329	314
ENSG00000008294	SPAG9	17	-1	462	508	610	494	379	494	281	460	230	442	180	428	512	514	544	586	456	434	467	467	467	478	379	406
ENSG00000008300	CELSR3	3	-1	262	368	432	423	288	474	94	195	60	250	80	158	351	370	476	524	389	374	350	417	472	429	328	325
ENSG00000008311	AASS	7	-1	140	178	182	216	148	210	116	152	129	145	220	122	68	71	75	66	66	68	83	86	71	56	72	74
ENSG00000008323	PLEKHG6	12	1	5	5	4	4	11	8	50	22	35	25	40	36	4	22	9	9	12	24	18	19	9	20	23	17
ENSG00000008324	SS18L2	3	1	72	60	100	68	92	62	134	70	140	70	190	66	66	58	44	64	78	60	68	56	56	62	79	80
ENSG00000008382	MPND	19	1	21	14	11	14	19	16	38	20	36	15	91	14	34	29	8	14	32	40	33	37	14	9	42	27
ENSG00000008394	MGST1	12	1	96	96	88	82	100	105	81	84	44	72	106	71	244	202	152	156	232	288	259	300	220	169	295	288
ENSG00000008405	CRY1	12	-1	120	94	114	132	92	116	91	122	49	136	10	128	84	109	112	93	90	108	111	104	72	108	120	101
ENSG00000008441	NFIX	19	1	168	208	182	194	136	186	83	128	81	206	80	103	301	294	346	362	194	216	250	260	323	286	124	150
ENSG00000008513	ST3GAL1	8	-1	91	87	210	214	76	92	64	77	72	133	40	72	31	22	32	31	50	56	22	33	60	40	50	48
ENSG00000008517	IL32	16	1	3	1	1	1	1	2	22	18	12	4	56	9	5	1	18	18	5	0	3	2	40	13	2	1
ENSG00000008710	PKD1	16	-1	282	414	400	427	228	427	64	222	58	286	76	210	571	535	845	846	490	494	602	602	876	891	494	530
ENSG00000008735	MAPK8IP2	22	1	20	22	34	30	15	24	32	24	16	22	38	25	1	0	1	3	3	4	2	1	4	3	2	6
ENSG00000008838	MED24	17	-1	285	300	241	281	297	304	260	285	256	259	204	277	341	289	250	219	301	333	342	334	300	238	303	320
ENSG00000008853	RHOBTB2	8	1	142	131	136	153	108	127	115	135	117	180	67	132	45	55	36	30	58	54	56	57	54	42	44	57
ENSG00000008869	HEATR5B	2	-1	123	152	145	150	119	176	68	142	90	163	46	123	228	219	274	248	162	226	255	252	316	272	200	200
ENSG00000008952	SEC62	3	1	1312	974	1290	1118	1290	906	1290	1312	2036	1726	1778	1361	622	530	544	557	500	558	488	566	559	588	538	599
ENSG00000008988	RPS20	8	-1	2368	2031	1772	1986	2368	1986	3424	2760	3610	2194	4250	3026	2368	2488	2488	2488	1986	2617	2760	2760	2617	2617	2617	2760
ENSG00000009307	CSDE1	1	-1	4259	3936	3936	3618	3618	4689	1992	3433	1928	3433	1598	2888	6014	6014	3433	3034	4689	5384	6014	6014	4689	3172	4689	4689
ENSG00000009335	UBE3C	7	1	576	595	616	664	561	622	442	530	368	590	234	520	530	539	501	484	597	604	542	567	508	556	524	640
ENSG00000009413	REV3L	6	-1	326	326	318	300	325	386	344	298	465	338	646	339	461	477	404	445	480	465	447	603	455	454	492	524
ENSG00000009694	TENM1	X	-1	11	13	7	5	0	13	10	7	0	4	0	0	2	0	0	4	0	0	1	0	1	2	2	0
ENSG00000009724	MASP2	1	-1	4	3	2	6	1	2	0	2	0	5	0	3	5	6	7	4	4	8	5	4	5	8	11	10
ENSG00000009765	IYD	6	1	6	0	1	4	4	0	3	0	11	3	13	3	4	5	4	3	2	4	4	6	3	1	0	1
ENSG00000009780	FAM76A	1	1	42	28	36	24	44	38	62	47	38	46	52	50	30	24	24	20	29	28	33	31	19	15	35	37
ENSG00000009790	TRAF3IP3	1	1	2	4	4	0	8	6	50	35	26	18	56	33	3	0	9	6	10	6	7	8	6	7	16	10
ENSG00000009830	POMT2	14	-1	152	130	132	146	128	152	179	139	204	184	166	178	72	71	74	60	72	92	72	83	76	80	98	78
ENSG00000009844	VTA1	6	1	276	282	285	306	306	289	302	346	316	287	312	292	794	744	554	642	598	775	646	820	656	592	726	726
ENSG00000009950	MLXIPL	7	-1	52	70	44	58	52	50	37	42	56	46	52	40	96	70	92	93	56	77	90	106	126	82	58	68
ENSG00000009954	BAZ1B	7	-1	1119	1333	1227	1313	1030	1228	720	1064	652	1065	626	986	533	554	550	528	559	523	585	592	480	589	542	512
ENSG00000010017	RANBP9	6	-1	423	412	398	409	444	406	470	580	362	402	323	543	379	395	445	462	284	384	417	410	426	510	358	358
ENSG00000010030	ETV7	6	-1	32	24	22	23	24	18	18	26	40	16	40	20	5	1	6	3	0	5	4	6	4	10	5	0
ENSG00000010072	SPRTN	1	1	34	33	42	34	37	50	30	38	16	35	30	35	48	48	34	26	60	50	58	54	29	44	76	68
ENSG00000010165	METTL13	1	1	164	176	158	198	182	166	192	162	157	128	240	161	165	176	139	121	194	188	172	190	149	166	211	210
ENSG00000010219	DYRK4	12	1	77	60	36	31	82	74	116	72	138	54	186	92	50	54	37	50	45	68	53	49	52	58	60	56
ENSG00000010244	ZNF207	17	1	1727	1524	1290	1312	1312	1727	1014	1524	820	1685	738	1392	1064	1064	951	1175	974	951	1158	1103	1064	900	1064	1046
ENSG00000010256	UQCRC1	3	-1	940	930	820	752	996	884	1136	884	1208	860	1449	960	950	996	702	702	1136	1157	898	898	680	644	1044	1062
ENSG00000010270	STARD3NL	7	1	282	240	232	222	327	248	434	322	460	252	284	399	168	133	156	149	158	176	186	146	176	144	190	148
ENSG00000010278	CD9	12	1	1522	1484	1422	1391	1644	1485	1825	2492	1644	2492	984	2492	1044	930	972	912	1266	1266	920	950	806	891	1485	1522
ENSG00000010292	NCAPD2	12	1	1100	1248	1390	1331	1044	1248	624	800	520	859	422	813	1266	1157	1266	1157	1226	1249	1157	1208	1174	1044	1136	1157
ENSG00000010295	IFFO1	12	-1	0	0	0	0	0	0	4	8	4	5	3	6	4	2	1	1	1	3	4	6	4	0	6	5
ENSG00000010310	GIPR	19	1	13	10	10	13	8	7	11	18	14	21	13	16	24	22	35	46	7	11	13	19	38	6	5	7
ENSG00000010318	PHF7	3	1	38	42	48	50	26	42	40	37	21	46	33	34	60	46	27	38	50	50	40	44	35	26	46	50
ENSG00000010319	SEMA3G	3	-1	2	2	0	0	3	4	4	6	2	6	2	12	17	22	5	1	22	22	18	18	3	5	33	38
ENSG00000010322	NISCH	3	1	204	257	208	230	201	270	154	206	194	290	150	228	362	388	466	448	324	318	338	386	488	314	254	290
ENSG00000010327	STAB1	3	1	0	0	0	1	3	1	7	9	7	7	11	7	0	0	0	0	3	0	0	0	1	0	2	1
ENSG00000010361	FUZ	19	-1	3	0	3	1	3	2	8	4	14	7	23	8	0	0	0	0	0	4	0	0	1	0	5	0
ENSG00000010404	IDS	X	-1	440	498	631	605	341	423	286	386	343	580	223	322	117	103	180	175	118	90	107	106	204	206	96	91
ENSG00000010438	PRSS3	9	1	74	64	50	66	90	68	109	44	120	36	244	54	96	94	103	100	62	96	76	80	87	96	54	62
ENSG00000010539	ZNF200	16	-1	55	52	80	96	46	52	47	46	32	44	16	46	46	55	52	48	49	42	54	56	52	46	56	44
ENSG00000010610	CD4	12	1	15	12	11	7	19	16	58	46	44	42	67	48	114	114	85	89	45	62	128	108	83	92	52	44
ENSG00000010626	LRRC23	12	1	66	60	54	62	85	64	188	110	218	107	238	135	80	100	80	76	80	85	102	89	92	85	86	88
ENSG00000010704	HFE	6	1	42	44	30	26	40	38	32	38	20	24	23	30	52	60	56	47	33	42	52	54	60	54	50	40
ENSG00000010803	SCMH1	1	-1	135	104	116	134	110	130	101	108	90	139	74	125	140	128	143	146	82	113	187	142	168	166	112	100
ENSG00000010810	FYN	6	-1	567	522	469	536	643	644	630	582	688	620	552	594	983	1076	1388	1330	1026	1116	1116	1026	1520	1356	970	920
ENSG00000010818	HIVEP2	6	-1	130	218	342	360	135	253	50	72	65	169	109	74	170	178	445	434	171	186	183	190	469	585	110	120
ENSG00000011007	TCEB3	1	1	232	220	256	252	198	202	169	162	152	170	169	162	220	194	226	209	190	208	204	194	192	251	192	185
ENSG00000011009	LYPLA2	1	1	239	258	268	232	230	235	186	190	216	160	253	195	304	335	264	256	332	262	266	289	268	298	281	324
ENSG00000011021	CLCN6	1	1	132	153	212	218	138	115	70	116	83	120	77	124	127	130	224	224	135	118	134	141	235	198	108	112
ENSG00000011028	MRC2	17	1	166	192	194	184	155	184	252	305	324	412	239	308	8	8	14	16	3	5	4	4	3	5	6	6
ENSG00000011052	NME2	17	1	246	66	96	72	434	134	552	246	296	97	734	260	121	112	55	67	212	206	112	142	62	33	145	222
ENSG00000011105	TSPAN9	12	1	110	133	130	134	112	129	174	194	192	197	165	226	78	84	109	74	67	64	86	83	96	102	73	70
ENSG00000011114	BTBD7	14	-1	198	252	258	312	190	268	88	149	99	202	122	128	143	148	169	148	160	190	164	202	202	178	126	142
ENSG00000011132	APBA3	19	-1	22	52	32	31	40	42	38	34	33	38	42	38	50	47	74	68	62	29	54	50	72	54	49	58
ENSG00000011143	MKS1	17	-1	74	68	48	48	80	90	78	80	84	66	114	87	76	97	102	80	112	116	116	111	74	77	108	104
ENSG00000011198	ABHD5	3	1	58	40	39	48	38	50	48	44	62	44	72	65	18	12	12	15	24	18	17	17	13	17	25	22
ENSG00000011243	AKAP8L	19	-1	239	242	206	227	252	210	288	214	424	254	510	270	377	377	447	438	362	348	291	312	386	432	350	339
ENSG00000011258	MBTD1	17	-1	70	82	112	122	58	72	33	48	36	89	16	54	164	169	137	148	186	119	125	156	161	129	128	144
ENSG00000011260	UTP18	17	1	297	266	292	285	364	237	362	300	397	228	350	297	150	159	130	142	192	238	226	174	135	170	228	220
ENSG00000011275	RNF216	7	-1	436	452	370	438	455	480	338	410	320	424	263	387	282	304	274	308	292	257	264	285	247	314	246	260
ENSG00000011295	TTC19	17	1	338	314	216	220	338	314	286	358	356	294	356	356	259	290	208	184	324	289	324	308	218	200	321	358
ENSG00000011304	PTBP1	19	1	1288	1522	1522	1485	1391	1552	606	866	478	891	458	846	1866	1924	1924	1866	1924	1725	1774	1866	1552	1924	1552	1643
ENSG00000011332	DPF1	19	-1	4	5	2	1	5	6	8	9	7	4	15	6	3	4	3	3	4	5	6	6	3	4	6	3
ENSG00000011347	SYT7	11	-1	178	166	150	120	171	178	48	107	45	116	54	89	6	7	7	12	5	4	6	7	11	7	8	6
ENSG00000011376	LARS2	3	1	202	220	148	180	226	232	149	150	120	144	120	230	126	152	94	86	152	178	148	126	110	130	156	156
ENSG00000011405	PIK3C2A	11	-1	526	663	808	593	393	504	172	335	142	426	104	288	464	420	482	574	484	367	330	402	488	480	329	420
ENSG00000011422	PLAUR	19	-1	148	130	219	194	98	96	72	73	100	87	64	46	22	40	44	54	56	68	16	25	84	55	38	40
ENSG00000011426	ANLN	7	1	6014	6886	6886	8404	2200	4259	760	2036	496	2201	340	1525	1102	1176	1392	1487	2036	1868	1031	1064	1553	951	1778	1826
ENSG00000011451	WIZ	19	-1	172	190	156	163	172	187	85	144	74	168	54	138	195	170	155	159	176	194	185	172	163	200	172	180
ENSG00000011454	RABGAP1	9	1	456	456	414	522	414	546	314	406	369	436	316	500	424	387	581	510	358	393	489	372	524	492	370	336
ENSG00000011465	DCN	12	-1	56	38	48	39	40	50	52	36	18	11	60	42	9	27	52	9	8	53	25	24	52	32	8	8
ENSG00000011478	QPCTL	19	1	64	58	83	90	50	54	112	68	80	60	88	78	55	46	40	40	52	48	42	48	46	36	46	56
ENSG00000011485	PPP5C	19	1	324	354	311	300	324	332	248	276	138	202	138	250	345	342	242	259	354	378	373	356	240	289	362	340
ENSG00000011523	CEP68	2	1	142	178	229	166	150	184	116	113	106	174	94	132	128	142	135	128	107	94	127	111	104	134	98	106
ENSG00000011566	MAP4K3	2	-1	260	295	262	240	228	292	166	267	148	330	156	211	210	202	183	220	214	216	208	213	218	198	232	204
ENSG00000011638	TMEM159	16	1	27	24	40	38	36	38	57	34	106	46	144	44	5	12	16	11	5	11	15	9	14	7	4	7
ENSG00000011677	GABRA3	X	-1	82	78	62	74	87	74	32	26	38	33	44	28	0	0	1	0	0	0	0	0	0	0	0	0
ENSG00000012048	BRCA1	17	-1	212	232	216	206	212	232	108	188	104	168	104	193	198	178	150	164	228	217	141	172	134	157	214	220
ENSG00000012061	ERCC1	19	-1	354	357	431	450	348	281	338	309	384	312	386	264	232	257	286	295	260	238	196	246	294	185	257	289
ENSG00000012124	CD22	19	1	24	19	2	7	10	23	7	14	4	3	6	11	5	4	4	5	15	14	6	9	7	8	9	20
ENSG00000012171	SEMA3B	3	1	411	452	374	428	406	472	420	417	467	504	334	386	434	434	639	655	492	536	435	453	738	557	509	506
ENSG00000012174	MBTPS2	X	1	122	162	138	127	143	170	82	122	70	103	139	130	149	168	112	122	147	168	157	180	116	130	154	168
ENSG00000012211	PRICKLE3	X	-1	72	120	118	98	83	100	37	65	28	63	42	44	99	106	151	144	114	133	102	105	153	150	100	100
ENSG00000012223	LTF	3	-1	9	2	7	1	3	1	3	1	3	2	4	1	5	1	13	17	1	5	2	3	12	21	2	2
ENSG00000012232	EXTL3	8	1	159	158	153	192	149	154	134	139	140	148	188	134	157	177	176	174	180	177	183	176	174	178	171	138
ENSG00000012660	ELOVL5	6	-1	322	331	430	372	329	320	186	304	133	341	149	284	512	537	515	526	534	448	492	472	414	466	474	492
ENSG00000012779	ALOX5	10	1	1	0	0	0	1	0	0	0	1	0	1	0	0	0	4	2	0	1	0	2	4	3	0	0
ENSG00000012822	CALCOCO1	12	-1	416	438	470	516	352	406	318	484	392	698	214	487	577	600	1064	1191	290	247	498	487	962	686	282	239
ENSG00000012963	UBR7	14	1	280	306	260	204	275	252	278	306	242	276	196	300	158	178	145	140	176	155	173	170	134	103	156	153
ENSG00000012983	MAP4K5	14	-1	164	165	190	206	166	160	66	143	50	143	94	112	312	296	306	298	236	254	258	312	232	310	256	238
ENSG00000013275	PSMC4	19	1	422	394	330	334	394	368	522	437	437	312	571	425	183	178	142	125	196	176	216	199	147	212	184	224
ENSG00000013288	MAN2B2	4	1	108	132	100	109	118	130	122	178	110	178	119	178	115	98	144	108	101	94	108	116	174	114	88	114
ENSG00000013293	SLC7A14	3	-1	5	3	3	4	0	8	2	6	4	6	0	0	7	6	4	5	3	1	5	6	9	3	6	8
ENSG00000013297	CLDN11	3	1	194	188	196	193	276	279	340	365	444	532	386	414	306	310	324	362	362	347	397	404	442	359	428	450
ENSG00000013306	SLC25A39	17	-1	720	680	576	580	766	780	820	832	758	684	813	750	485	492	272	298	710	701	598	610	424	436	806	826
ENSG00000013364	MVP	16	1	35	36	22	20	33	21	190	166	222	180	239	150	190	240	275	248	145	146	164	192	284	280	94	120
ENSG00000013374	NUB1	7	1	360	340	330	314	324	335	340	388	377	377	382	364	345	352	402	400	276	280	326	327	373	434	320	318
ENSG00000013375	PGM3	6	-1	279	256	243	234	303	244	367	301	270	272	284	344	268	209	306	331	236	235	250	259	296	348	222	238
ENSG00000013392	RWDD2A	6	1	50	50	50	50	55	48	74	58	71	56	52	74	74	64	98	82	60	62	56	67	66	86	64	44
ENSG00000013441	CLK1	2	-1	270	267	252	187	293	216	232	276	282	329	166	285	362	369	616	674	286	258	254	282	570	478	254	280
ENSG00000013503	POLR3B	12	1	31	36	21	21	34	33	38	40	22	30	56	31	80	57	38	35	58	81	72	88	38	42	73	64
ENSG00000013523	ANGEL1	14	-1	238	253	194	210	268	259	145	178	140	170	171	188	154	169	134	138	148	174	202	180	169	168	168	174
ENSG00000013561	RNF14	5	1	158	132	150	142	152	129	150	152	110	155	182	138	91	87	86	87	71	56	80	86	92	89	81	68
ENSG00000013563	DNASE1L1	X	-1	66	76	92	67	74	60	80	74	33	74	13	88	62	54	60	58	94	60	40	46	52	29	67	68
ENSG00000013573	DDX11	12	1	441	464	473	516	402	485	396	419	394	438	281	375	680	744	522	569	832	860	774	768	541	532	868	860
ENSG00000013583	HEBP1	12	-1	112	83	103	93	138	78	212	131	262	130	270	152	84	71	80	62	79	84	92	96	84	84	100	94
ENSG00000013588	GPRC5A	12	1	543	548	820	794	424	478	550	540	670	743	515	508	228	220	583	548	353	293	198	190	693	492	228	246
ENSG00000013619	MAMLD1	X	1	89	84	80	83	76	86	44	74	60	62	70	58	24	28	24	22	30	22	30	23	20	18	28	28
ENSG00000013725	CD6	11	1	5	4	3	5	6	3	3	2	6	2	7	5	7	6	8	2	11	18	6	6	7	7	15	20
ENSG00000013810	TACC3	4	1	511	459	419	402	464	469	543	513	482	406	577	472	480	480	327	330	680	690	494	520	280	304	564	571
ENSG00000014123	UFL1	6	1	248	284	202	226	218	341	162	234	82	248	103	226	399	444	346	375	338	276	405	396	384	390	330	376
ENSG00000014138	POLA2	11	1	286	319	269	276	343	282	348	312	222	228	332	252	199	218	140	135	226	199	228	246	119	138	237	235
ENSG00000014164	ZC3H3	8	-1	58	58	46	38	50	48	22	44	39	39	56	44	80	86	88	73	65	66	60	83	72	60	46	56
ENSG00000014216	CAPN1	11	1	985	1028	852	860	984	1028	905	1012	838	984	710	996	812	832	697	739	758	734	852	867	906	813	884	884
ENSG00000014641	MDH1	2	1	1137	932	622	569	1485	1104	2495	1646	1685	1190	1312	1778	578	572	380	362	526	846	636	672	474	391	846	838
ENSG00000014824	SLC30A9	4	1	519	541	535	487	626	471	506	666	544	576	868	618	675	595	470	476	602	714	710	675	500	494	826	788
ENSG00000014914	MTMR11	1	-1	13	14	11	11	16	18	10	12	6	14	6	15	36	36	109	97	38	34	37	32	89	56	30	28
ENSG00000014919	COX15	10	-1	98	106	115	120	120	142	145	133	140	99	324	137	148	150	144	146	173	184	174	147	154	143	180	148
ENSG00000015133	CCDC88C	14	-1	138	187	236	232	139	186	42	112	50	152	35	122	228	267	218	198	252	232	276	298	238	220	259	244
ENSG00000015153	YAF2	12	-1	18	20	24	28	28	33	26	23	19	26	21	25	60	93	64	64	52	58	35	44	28	69	40	48
ENSG00000015171	ZMYND11	10	1	140	130	114	139	119	164	114	119	119	138	82	152	184	206	137	121	134	149	232	206	131	174	150	186
ENSG00000015285	WAS	X	1	4	5	2	4	4	5	10	9	15	12	15	9	7	8	3	6	7	6	4	3	7	3	12	8
ENSG00000015413	DPEP1	16	1	8	2	2	2	12	3	13	9	3	7	17	8	211	190	196	194	125	140	246	250	176	277	167	176
ENSG00000015475	BID	22	-1	89	96	109	103	96	80	188	150	135	123	158	167	90	148	76	78	120	149	96	102	62	83	144	136
ENSG00000015479	MATR3	5	1	2496	1726	2496	2200	2624	1868	1424	3618	1487	2766	1227	2496	2888	2766	1778	2112	3034	1646	2374	2200	1332	2285	1992	2496
ENSG00000015520	NPC1L1	7	-1	0	1	0	0	0	0	1	0	0	0	0	0	19	16	42	42	7	12	24	28	74	52	19	20
ENSG00000015532	XYLT2	17	1	109	138	123	140	139	142	88	88	102	96	110	96	39	53	46	42	48	38	39	30	50	37	48	56
ENSG00000015568	RGPD5	2	1	8	86	66	108	267	176	1	8	21	9	24	129	10	11	158	233	65	16	82	42	203	274	8	108
ENSG00000015676	NUDCD3	7	-1	384	386	344	390	410	396	489	462	533	462	546	465	284	306	232	224	284	331	314	344	300	297	324	332
ENSG00000016082	ISL1	5	1	11	4	4	6	2	9	5	7	2	2	5	1	2	3	1	1	3	2	3	1	2	3	2	2
ENSG00000016391	CHDH	3	-1	219	218	218	210	222	224	135	184	220	318	141	174	392	460	254	285	308	290	445	441	308	310	320	330
ENSG00000016402	IL20RA	6	-1	32	30	38	51	40	36	64	38	40	49	68	44	360	395	254	239	424	435	368	366	374	199	378	392
ENSG00000016864	GLT8D1	3	-1	164	176	149	135	214	160	228	204	230	202	232	213	157	166	142	146	172	126	172	168	146	148	175	155
ENSG00000017260	ATP2C1	3	1	418	395	469	461	438	419	362	370	341	439	302	426	303	312	364	340	301	302	340	357	358	336	319	311
ENSG00000017427	IGF1	12	-1	4	1	1	3	0	2	8	0	3	0	0	2	1	3	0	0	1	0	0	0	0	1	0	0
ENSG00000017483	SLC38A5	X	-1	312	339	360	360	304	308	198	168	222	176	256	204	582	595	568	588	511	550	613	588	588	786	518	502
ENSG00000017797	RALBP1	18	1	538	563	540	601	638	601	579	624	503	604	534	660	309	356	351	316	322	338	302	321	341	341	304	306
ENSG00000018189	RUFY3	4	1	33	33	35	40	24	35	33	42	86	42	48	22	71	71	74	50	54	45	56	66	64	50	46	38
ENSG00000018236	CNTN1	12	1	74	66	84	62	74	87	61	60	0	45	0	34	0	0	0	0	0	0	0	0	0	34	0	0
ENSG00000018280	SLC11A1	2	1	1	2	1	5	2	3	3	3	8	2	2	2	3	3	5	2	2	6	3	0	4	3	2	2
ENSG00000018408	WWTR1	3	-1	262	340	336	329	219	282	154	240	176	276	192	236	62	62	71	80	76	74	54	60	92	58	58	62
ENSG00000018510	AGPS	2	1	522	550	557	508	538	596	456	569	581	415	546	588	478	503	402	468	484	472	580	508	422	444	544	502
ENSG00000018610	CXorf56	X	-1	154	134	124	126	168	158	166	160	164	116	74	162	160	162	120	90	157	152	170	158	114	107	180	178
ENSG00000018699	TTC27	2	1	91	84	82	94	116	100	83	85	138	70	166	95	114	112	92	80	107	130	145	109	100	106	109	109
ENSG00000019144	PHLDB1	11	1	688	844	960	1062	634	732	316	494	382	738	212	440	378	376	414	404	350	354	424	438	568	384	415	355
ENSG00000019186	CYP24A1	20	-1	32	42	47	38	27	33	105	210	71	176	32	160	1	9	4	0	6	6	4	6	1	1	6	4
ENSG00000019485	PRDM11	11	1	49	53	34	42	50	60	54	58	52	38	56	38	95	94	110	120	96	104	76	118	84	118	93	98
ENSG00000019505	SYT13	11	-1	45	52	26	22	34	35	38	37	29	26	24	27	101	112	135	132	50	52	70	89	94	116	46	34
ENSG00000019549	SNAI2	8	-1	6	4	6	10	3	3	7	8	11	8	0	4	16	12	24	24	5	18	10	8	44	31	4	10
ENSG00000019582	CD74	5	-1	102	100	76	92	102	116	438	340	389	284	400	410	0	0	1	0	0	2	4	3	3	0	1	2
ENSG00000019991	HGF	7	-1	1	2	1	2	2	2	2	1	2	2	3	2	1	1	1	15	1	2	1	1	1	1	1	1
ENSG00000019995	ZRANB1	10	1	130	165	142	187	132	140	88	119	52	130	29	149	93	103	171	140	80	127	89	118	182	131	98	71
ENSG00000020129	NCDN	1	1	86	78	120	106	85	84	34	54	27	56	22	50	135	148	114	125	120	112	89	125	114	148	103	127
ENSG00000020181	ADGRA2	8	1	3	4	5	4	4	5	3	5	3	2	1	6	7	14	7	7	8	10	4	11	4	9	17	13
ENSG00000020256	ZFP64	20	-1	133	134	198	203	114	150	119	112	105	112	88	132	112	98	134	151	92	98	110	102	137	184	98	101
ENSG00000020426	MNAT1	14	1	284	204	178	185	306	234	389	292	430	262	335	260	254	306	296	267	245	267	274	272	306	230	338	290
ENSG00000020577	SAMD4A	14	1	135	174	198	196	99	155	143	208	192	304	156	190	12	10	30	32	21	12	9	10	28	34	16	6
ENSG00000020633	RUNX3	1	-1	214	226	399	384	218	220	208	293	323	453	202	298	102	85	202	198	107	96	93	126	200	259	114	107
ENSG00000020922	MRE11A	11	-1	208	202	236	220	242	230	348	226	387	237	303	218	308	276	264	254	339	299	270	304	244	278	339	343
ENSG00000021300	PLEKHB1	11	1	296	256	241	219	338	353	316	327	506	466	348	338	898	904	800	813	780	779	1287	1288	1266	1011	1062	1136
ENSG00000021355	SERPINB1	6	-1	288	238	213	180	277	224	395	284	402	272	360	266	306	301	402	390	171	164	340	298	314	351	160	184
ENSG00000021461	CYP3A43	7	1	0	0	0	1	0	2	5	0	1	2	4	0	0	0	2	0	0	0	0	1	1	2	0	1
ENSG00000021488	SLC7A9	19	-1	0	0	1	1	0	0	1	0	7	0	0	2	1	0	0	0	0	0	4	2	0	1	0	2
ENSG00000021574	SPAST	2	1	92	94	138	131	86	109	22	105	58	142	25	74	85	98	68	91	77	58	73	72	101	80	64	72
ENSG00000021762	OSBPL5	11	-1	168	184	196	182	190	210	104	182	110	212	76	178	28	36	31	26	22	25	20	20	30	16	16	10
ENSG00000021776	AQR	15	-1	182	168	167	194	164	188	120	140	125	130	89	164	322	323	284	204	340	384	354	322	302	224	342	358
ENSG00000021826	CPS1	2	1	74	56	38	66	78	72	33	28	0	50	63	36	45	30	0	33	42	28	46	12	64	46	13	12
ENSG00000022267	FHL1	X	1	80	74	94	96	76	62	127	130	131	133	76	138	64	84	80	86	125	135	65	60	86	58	118	116
ENSG00000022277	RTFDC1	20	1	431	410	320	369	504	433	726	533	662	492	596	554	456	476	407	350	384	498	467	467	377	406	520	488
ENSG00000022355	GABRA1	5	1	0	0	0	0	0	0	0	0	0	0	44	0	0	0	0	0	0	0	0	0	0	0	0	0
ENSG00000022556	NLRP2	19	1	1	2	0	3	4	0	4	0	10	2	11	2	2	1	5	0	5	0	1	0	0	1	0	8
ENSG00000022567	SLC45A4	8	-1	48	56	56	84	55	53	49	56	38	64	88	42	50	35	58	50	46	34	44	50	60	63	42	40
ENSG00000022840	RNF10	12	1	405	375	432	424	411	405	402	402	487	392	419	412	390	380	510	478	366	436	382	399	527	476	360	350
ENSG00000022976	ZNF839	14	1	54	66	36	40	71	68	70	50	55	58	64	58	80	90	70	70	74	78	63	62	72	64	70	62
ENSG00000023041	ZDHHC6	10	-1	156	148	130	182	152	120	266	145	202	138	252	157	92	95	136	133	142	114	113	94	159	153	132	130
ENSG00000023171	GRAMD1B	11	1	16	15	14	13	17	9	2	2	0	6	5	2	244	230	237	238	220	244	208	229	187	184	252	252
ENSG00000023191	RNH1	11	-1	598	546	490	480	613	557	725	698	644	618	672	726	408	458	360	350	436	432	402	432	407	471	424	432
ENSG00000023228	NDUFS1	2	-1	501	525	524	550	496	547	454	536	325	426	293	510	562	601	467	486	582	602	616	624	510	480	638	649
ENSG00000023287	RB1CC1	8	-1	332	310	394	379	262	284	170	260	125	318	150	278	339	303	352	364	410	374	267	328	332	346	334	354
ENSG00000023318	ERP44	9	-1	442	345	284	310	482	330	1250	726	1598	575	1686	854	298	291	369	340	240	286	272	259	341	365	321	286
ENSG00000023330	ALAS1	3	1	280	268	340	355	250	272	236	237	193	226	166	252	288	322	464	412	352	346	290	318	357	439	276	290
ENSG00000023445	BIRC3	11	1	24	18	38	21	21	15	25	21	20	28	38	17	22	34	60	70	22	20	14	14	48	72	20	24
ENSG00000023516	AKAP11	13	1	498	807	886	913	461	820	185	354	246	490	141	366	272	218	237	273	300	289	282	344	332	275	246	216
ENSG00000023572	GLRX2	1	-1	26	24	28	27	33	18	70	32	48	27	59	36	26	19	22	24	16	14	21	23	13	21	20	28
ENSG00000023608	SNAPC1	14	1	44	62	60	36	47	23	37	42	27	30	38	26	15	46	38	54	36	46	35	46	50	53	44	54
ENSG00000023697	DERA	12	1	156	127	124	108	199	148	238	153	218	131	166	147	142	160	94	89	130	154	138	134	104	101	135	142
ENSG00000023734	STRAP	12	1	1826	1312	1487	1553	1992	1553	2496	1598	1991	1487	1726	1991	2495	2374	2285	1868	1553	3172	2888	2766	2284	2624	3172	2374
ENSG00000023839	ABCC2	10	1	1	2	6	1	1	3	0	0	0	6	0	0	162	185	206	210	90	100	174	160	192	145	78	82
ENSG00000023892	DEF6	6	1	70	71	60	54	98	73	70	48	78	48	109	60	118	172	138	142	113	143	144	133	136	124	109	118
ENSG00000023902	PLEKHO1	1	1	50	50	60	48	45	42	178	107	246	118	267	103	46	51	40	32	62	48	67	36	42	42	60	54
ENSG00000023909	GCLM	1	-1	250	244	239	216	262	230	268	336	276	218	194	254	124	110	120	102	140	158	126	121	120	121	136	133
ENSG00000024048	UBR2	6	1	184	190	210	192	174	222	138	164	146	182	166	176	287	235	392	348	258	242	282	260	350	340	216	214
ENSG00000024422	EHD2	19	1	23	19	74	52	16	20	12	9	27	36	13	16	4	11	8	7	13	14	1	3	8	5	6	6
ENSG00000024526	DEPDC1	1	-1	350	305	316	260	358	310	238	299	234	224	321	233	285	287	204	253	420	291	278	244	204	246	304	343
ENSG00000024862	CCDC28A	6	1	45	34	33	34	46	26	94	55	114	42	134	38	49	69	125	84	64	78	54	47	71	77	78	56
ENSG00000025039	RRAGD	6	-1	226	214	259	240	239	198	344	269	386	242	450	294	24	25	24	30	20	26	22	17	42	31	33	34
ENSG00000025156	HSF2	6	1	164	148	152	149	156	150	166	194	157	138	148	182	262	371	316	268	294	354	300	312	182	263	332	300
ENSG00000025293	PHF20	20	1	235	280	262	260	219	293	194	194	191	238	238	228	234	208	228	254	222	270	226	194	207	270	252	200
ENSG00000025423	HSD17B6	12	1	13	9	14	11	17	7	10	11	5	24	2	16	7	8	10	4	5	8	7	6	6	9	15	12
ENSG00000025434	NR1H3	11	1	40	48	40	48	66	48	54	48	113	67	109	35	94	72	133	146	80	85	82	70	133	140	92	60
ENSG00000025708	TYMP	22	-1	4	1	19	9	11	12	76	54	81	44	180	58	0	0	0	0	1	0	2	1	0	4	4	0
ENSG00000025770	NCAPH2	22	1	112	76	99	104	136	109	154	104	150	71	230	100	64	62	48	40	83	86	90	98	45	38	110	112
ENSG00000025772	TOMM34	20	-1	680	644	672	675	655	602	502	504	426	395	442	456	423	426	300	339	408	456	464	482	301	355	543	516
ENSG00000025796	SEC63	6	-1	323	333	350	400	355	296	238	353	248	332	184	330	476	484	596	676	426	350	450	503	525	668	456	460
ENSG00000025800	KPNA6	1	1	232	234	233	244	218	242	172	224	160	196	178	206	339	386	418	409	356	340	367	350	431	408	324	340
ENSG00000026025	VIM	10	1	1924	1924	2198	2282	1775	1552	1824	1990	2294	2370	1422	1488	1924	1990	2340	2110	1725	1724	1552	1725	2034	2051	1266	1360
ENSG00000026103	FAS	10	1	105	122	100	96	80	80	60	92	92	72	76	96	13	10	5	11	8	15	11	10	5	8	14	18
ENSG00000026297	RNASET2	6	-1	124	118	122	85	124	118	244	156	408	160	412	158	135	112	118	106	140	154	124	119	112	96	130	128
ENSG00000026508	CD44	11	1	836	765	958	1010	806	806	884	825	866	1010	772	826	38	34	31	18	33	44	29	28	29	34	42	31
ENSG00000026559	KCNG1	20	-1	54	40	22	19	48	33	26	30	23	27	46	35	3	3	1	2	1	1	4	0	4	2	4	2
ENSG00000026652	AGPAT4	6	-1	3	7	9	6	3	0	4	4	8	3	16	4	1	6	4	4	9	6	2	5	15	1	6	12
ENSG00000026751	SLAMF7	1	1	0	0	2	1	0	0	0	0	0	0	1	0	0	1	3	1	2	3	0	1	1	4	1	0
ENSG00000026950	BTN3A1	6	1	24	22	21	32	21	25	14	24	20	40	22	31	66	65	86	82	53	50	72	83	136	88	62	56
ENSG00000027001	MIPEP	13	-1	144	170	112	126	196	186	244	212	206	141	188	252	84	82	47	32	76	82	96	71	40	51	106	96
ENSG00000027075	PRKCH	14	1	20	21	24	29	34	31	36	23	8	16	16	22	2	2	0	0	1	3	4	3	2	0	3	1
ENSG00000027697	IFNGR1	6	-1	62	71	70	72	86	56	110	100	116	86	76	116	157	150	156	196	235	244	144	150	164	167	209	226
ENSG00000027847	B4GALT7	5	1	84	88	70	69	114	99	91	108	88	72	123	108	26	31	33	31	40	40	45	46	38	36	40	55
ENSG00000027869	SH2D2A	1	-1	5	2	5	3	5	4	5	1	2	2	3	2	5	3	1	1	3	2	3	3	3	2	6	3
ENSG00000028116	VRK2	2	1	200	201	186	178	180	212	232	206	210	172	138	196	265	226	210	209	196	206	220	216	194	242	235	247
ENSG00000028137	TNFRSF1B	1	1	613	635	820	826	605	618	462	534	546	613	474	532	263	277	421	398	294	276	259	256	375	345	269	268
ENSG00000028203	VEZT	12	1	259	274	250	232	259	291	213	290	127	274	160	288	204	224	246	240	180	210	202	235	229	256	182	194
ENSG00000028277	POU2F2	19	-1	1	4	3	3	2	0	1	2	2	0	3	3	10	12	38	22	18	18	12	13	27	29	14	9
ENSG00000028310	BRD9	5	-1	180	169	140	166	174	169	162	169	120	137	130	168	297	356	208	208	246	264	299	328	196	203	192	192
ENSG00000028528	SNX1	15	1	388	346	294	323	368	411	369	330	320	338	246	357	416	374	414	413	376	409	418	368	413	440	362	384
ENSG00000028839	TBPL1	6	1	69	46	48	38	56	52	74	54	86	50	188	60	98	92	101	96	64	72	80	85	80	100	100	88
ENSG00000029153	ARNTL2	12	1	434	410	410	329	552	491	316	260	246	292	250	330	135	134	109	114	164	136	143	135	94	124	182	172
ENSG00000029363	BCLAF1	6	-1	2374	1991	1727	1778	1826	2036	1158	1290	900	1685	1028	1392	4689	5384	2112	2766	6886	3936	3172	3618	1926	2199	4688	5384
ENSG00000029364	SLC39A9	14	1	274	274	292	352	306	306	346	276	346	293	352	348	314	297	310	293	307	286	302	289	326	260	330	286
ENSG00000029534	ANK1	8	-1	12	8	8	25	13	13	6	6	8	10	5	12	4	12	13	18	8	10	4	5	13	4	10	4
ENSG00000029559	IBSP	4	1	5	4	4	4	5	4	6	4	5	4	8	5	4	4	35	2	3	5	3	3	3	4	3	3
ENSG00000029639	TFB1M	6	-1	85	50	47	50	78	70	171	70	192	54	226	85	142	144	145	125	163	192	180	152	119	126	173	196
ENSG00000029725	RABEP1	17	1	490	450	464	446	464	427	396	414	372	422	327	420	481	490	344	348	485	508	450	438	318	386	503	458
ENSG00000029993	HMGB3	X	1	557	530	387	360	512	496	619	680	452	410	538	577	426	427	204	218	356	338	436	436	234	184	496	445
ENSG00000030066	NUP160	11	-1	330	348	456	450	344	413	140	214	74	270	66	212	624	664	512	489	737	765	598	649	488	524	670	737
ENSG00000030110	BAK1	6	-1	42	44	29	28	38	48	48	48	35	38	40	42	68	54	66	68	70	65	66	64	66	66	67	67
ENSG00000030304	MUSK	9	1	0	0	0	0	0	0	0	0	0	0	0	0	0	18	0	0	0	0	0	0	0	0	0	0
ENSG00000030419	IKZF2	2	-1	0	0	0	0	0	48	0	0	40	0	0	0	22	44	33	27	36	49	52	18	32	40	58	52
ENSG00000030582	GRN	17	1	1117	1135	1189	1174	1174	1156	2196	2196	2197	2196	1724	2196	750	704	720	697	684	580	709	701	750	798	644	608
ENSG00000031003	FAM13B	5	-1	112	120	188	178	123	145	85	158	50	162	50	128	89	81	116	125	96	87	83	96	103	109	71	78
ENSG00000031081	ARHGAP31	3	1	48	73	137	163	47	66	62	88	64	133	66	110	2	3	4	3	0	0	6	1	8	10	2	1
ENSG00000031691	CENPQ	6	1	30	26	36	38	40	25	31	33	62	27	31	47	20	29	36	28	32	35	19	20	24	32	29	26
ENSG00000031698	SARS	1	1	672	512	494	628	686	586	878	574	886	508	1120	662	726	721	914	878	522	626	769	740	846	1080	702	676
ENSG00000031823	RANBP3	19	-1	190	180	186	182	164	192	210	166	212	199	178	178	286	296	268	250	271	250	276	278	218	268	247	273
ENSG00000032219	ARID4A	14	1	110	114	112	104	76	95	50	88	48	122	44	64	140	160	206	206	164	160	94	154	186	202	178	188
ENSG00000032389	TSSC1	2	-1	178	202	158	158	203	193	202	184	158	132	214	168	154	202	113	147	183	204	166	190	128	168	184	198
ENSG00000032444	PNPLA6	19	1	146	152	224	214	176	176	156	151	248	250	201	184	133	112	176	176	168	144	156	150	254	206	138	158
ENSG00000032742	IFT88	13	1	55	60	44	66	72	56	107	83	114	87	64	80	50	62	66	83	56	48	60	65	78	84	62	74
ENSG00000033011	ALG1	16	1	130	150	137	149	168	152	169	156	210	136	207	174	133	155	97	94	176	174	184	167	118	119	198	190
ENSG00000033030	ZCCHC8	12	-1	92	118	124	130	70	96	70	99	72	105	50	101	143	125	147	168	130	130	137	140	133	178	119	112
ENSG00000033050	ABCF2	7	-1	394	383	432	431	408	404	388	388	314	332	293	406	362	318	256	246	362	394	400	382	256	300	445	407
ENSG00000033100	CHPF2	7	1	128	150	168	155	125	125	146	153	162	184	128	139	171	168	146	131	108	128	200	194	129	208	134	123
ENSG00000033122	LRRC7	1	1	0	0	42	0	0	22	0	0	0	0	0	0	46	56	29	24	44	46	14	48	0	18	32	0
ENSG00000033170	FUT8	14	1	137	150	158	182	144	141	158	198	164	136	184	174	180	140	223	194	264	299	198	173	293	202	316	282
ENSG00000033178	UBA6	4	-1	512	445	544	402	488	379	368	439	416	488	386	395	630	514	860	906	930	635	561	481	591	547	684	636
ENSG00000033327	GAB2	11	-1	64	72	74	94	69	68	27	49	10	58	34	27	281	277	365	312	218	235	267	244	290	312	210	188
ENSG00000033627	ATP6V0A1	17	1	257	260	323	325	238	238	304	244	348	259	370	260	213	233	343	360	183	186	236	220	309	286	143	134
ENSG00000033800	PIAS1	15	1	202	192	192	199	194	182	266	149	234	214	207	166	279	230	286	302	206	258	281	292	276	275	224	230
ENSG00000033867	SLC4A7	3	-1	157	172	268	224	146	184	116	122	99	119	93	142	646	685	377	398	808	706	530	492	386	279	574	552
ENSG00000034053	APBA2	15	1	12	10	10	13	6	15	66	67	90	70	78	60	18	22	20	22	9	14	16	20	14	26	16	18
ENSG00000034152	MAP2K3	17	1	228	240	293	284	258	218	241	210	224	198	171	208	208	202	173	174	236	224	190	186	141	178	216	214
ENSG00000034510	TMSB10	2	1	4254	3168	3168	3428	3030	2764	6882	3932	8402	2886	8402	2886	3030	3169	2763	2764	2621	2764	3168	3168	3932	2492	2886	2764
ENSG00000034533	ASTE1	3	-1	19	22	20	20	24	23	40	24	54	32	28	40	21	19	13	15	19	20	22	20	12	11	22	20
ENSG00000034677	RNF19A	8	-1	98	96	154	154	91	96	102	82	76	144	61	86	87	77	177	159	93	71	62	78	120	133	79	84
ENSG00000034693	PEX3	6	1	178	174	140	147	185	174	208	176	157	140	165	165	184	180	152	166	176	164	166	212	158	212	182	208
ENSG00000034713	GABARAPL2	16	1	156	140	151	158	158	136	174	170	202	154	184	170	330	295	387	353	343	338	330	306	368	320	346	354
ENSG00000035115	SH3YL1	2	-1	85	96	87	106	96	96	123	135	163	162	68	134	32	19	33	22	27	24	37	39	29	34	34	30
ENSG00000035141	FAM136A	2	-1	478	397	413	387	473	398	508	454	456	352	489	410	342	312	247	230	367	322	318	324	208	244	367	364
ENSG00000035403	VCL	10	1	527	604	576	595	506	579	242	383	262	488	219	384	1330	1356	1680	1593	1593	1680	1420	1420	1640	1520	1550	1593
ENSG00000035499	DEPDC1B	5	-1	132	168	104	122	152	150	80	130	48	98	43	121	184	224	90	82	158	238	199	216	101	78	204	222
ENSG00000035664	DAPK2	15	-1	5	5	3	8	6	10	5	12	13	14	0	0	11	16	15	18	16	19	8	20	18	18	19	15
ENSG00000035681	NSMAF	8	-1	252	276	274	266	350	338	275	248	210	198	298	256	228	226	154	120	188	216	226	218	131	165	198	197
ENSG00000035687	ADSS	1	-1	124	128	148	120	125	122	156	170	155	136	124	164	188	136	135	118	196	144	204	137	126	160	216	180
ENSG00000035862	TIMP2	17	-1	820	826	832	794	672	750	739	1062	622	1012	500	867	327	391	358	362	396	341	397	366	436	369	310	336
ENSG00000035928	RFC1	4	-1	365	354	318	350	336	386	208	275	233	302	218	250	496	526	498	501	508	596	501	536	378	468	632	563
ENSG00000036054	TBC1D23	3	1	188	202	146	174	206	180	172	182	164	230	208	204	410	434	480	554	427	275	396	326	457	409	324	345
ENSG00000036257	CUL3	2	-1	396	359	358	320	400	294	511	444	544	434	400	518	370	330	256	286	292	351	365	382	266	236	310	304
ENSG00000036530	CYP46A1	14	1	3	2	2	0	0	0	4	2	6	0	0	5	0	0	0	0	0	0	0	0	0	0	0	0
ENSG00000036549	ZZZ3	1	-1	173	178	192	194	162	169	138	143	116	152	153	146	250	271	226	207	233	247	204	274	214	256	230	212
ENSG00000036565	SLC18A1	8	-1	0	0	0	0	0	0	2	1	0	0	0	0	9	9	0	3	7	6	8	9	2	1	6	1
ENSG00000037042	TUBG2	17	1	38	37	14	28	45	38	74	78	69	78	76	62	66	62	71	71	53	52	78	64	74	62	56	44
ENSG00000037241	RPL26L1	5	1	198	194	129	118	190	165	259	204	236	114	282	198	154	149	83	90	158	166	158	137	74	100	212	167
ENSG00000037280	FLT4	5	-1	2	4	2	4	8	5	2	3	6	4	2	4	8	1	4	2	3	4	0	5	1	5	6	5
ENSG00000037474	NSUN2	5	-1	444	452	505	525	374	422	332	418	234	416	191	386	614	628	444	424	720	739	662	681	468	568	726	752
ENSG00000037637	FBXO42	1	-1	86	96	104	109	100	70	112	104	149	112	137	98	82	99	178	190	80	84	106	98	192	194	71	71
ENSG00000037749	MFAP3	5	1	38	51	89	67	53	58	15	34	10	36	7	24	74	54	58	63	77	64	47	64	62	69	54	74
ENSG00000037757	MRI1	19	1	71	76	81	73	56	84	68	82	64	98	55	85	168	180	116	100	156	200	226	211	146	118	188	188
ENSG00000037897	METTL1	12	-1	47	47	46	38	48	50	60	26	32	21	94	35	36	27	7	8	42	48	40	35	6	13	33	36
ENSG00000037965	HOXC8	12	1	16	22	20	18	19	22	2	4	0	9	2	6	17	20	17	19	13	20	17	17	25	12	17	20
ENSG00000038002	AGA	4	-1	22	15	16	9	25	22	22	29	44	18	50	24	30	40	24	28	22	32	42	38	18	40	40	28
ENSG00000038210	PI4K2B	4	1	50	48	46	20	87	36	60	66	60	56	52	63	54	46	22	42	58	32	32	42	17	42	39	38
ENSG00000038219	BOD1L1	4	-1	273	382	288	424	204	398	74	204	76	206	76	172	570	516	474	441	492	492	471	581	485	522	456	502
ENSG00000038274	MAT2B	5	1	421	302	320	335	411	418	427	442	448	445	292	472	230	230	235	233	222	244	224	242	270	247	256	235
ENSG00000038358	EDC4	16	1	228	232	256	268	242	267	176	226	156	256	127	216	912	1136	866	820	1100	1174	920	972	891	859	920	904
ENSG00000038382	TRIO	5	1	392	574	544	588	346	518	158	311	96	408	80	290	808	794	1250	1120	706	820	941	974	1138	1250	662	781
ENSG00000038427	VCAN	5	1	0	0	3	0	0	0	0	0	0	0	0	0	0	5	3	0	0	0	0	0	3	0	0	0
ENSG00000038532	CLEC16A	16	1	170	184	201	200	188	210	131	162	128	192	113	152	150	137	218	188	108	112	150	150	188	202	104	115
ENSG00000038945	MSR1	8	-1	29	0	24	0	0	0	0	48	35	0	62	0	0	0	23	0	0	0	0	30	0	0	0	0
ENSG00000039068	CDH1	16	1	320	368	249	218	403	538	355	422	352	332	606	452	940	852	714	710	1288	1332	720	725	610	656	1137	1135
ENSG00000039123	SKIV2L2	5	1	661	514	592	580	574	548	425	489	482	470	446	505	802	800	800	744	788	781	832	940	676	986	1014	1014
ENSG00000039139	DNAH5	5	-1	2	3	4	3	2	3	2	7	2	3	14	3	7	9	12	11	8	10	12	6	13	12	11	8
ENSG00000039319	ZFYVE16	5	1	85	116	147	120	96	111	118	121	116	162	152	114	272	222	196	238	218	128	186	204	219	190	188	218
ENSG00000039523	FAM65A	16	1	156	165	246	258	156	147	90	138	120	174	56	100	598	571	709	705	675	580	533	564	688	730	514	537
ENSG00000039537	C6	5	-1	22	21	18	20	24	19	30	18	29	18	36	24	14	14	9	8	11	19	12	11	11	17	13	12
ENSG00000039560	RAI14	5	1	136	142	122	112	123	129	72	110	82	54	104	83	155	139	84	91	174	147	162	164	98	94	200	206
ENSG00000039600	SOX30	5	-1	0	2	3	1	1	2	2	3	0	1	0	1	2	10	6	3	3	1	2	2	7	6	5	10
ENSG00000039650	PNKP	19	-1	120	125	93	108	106	106	138	125	142	116	204	112	67	55	60	57	68	72	92	92	80	44	76	70
ENSG00000039987	BEST2	19	1	1	5	3	3	1	1	0	0	1	0	1	0	1	1	0	2	1	1	0	2	0	1	0	0
ENSG00000040199	PHLPP2	16	-1	31	52	46	48	46	56	30	36	21	54	7	38	105	102	92	100	94	94	129	118	81	116	102	92
ENSG00000040275	SPDL1	5	1	147	128	128	114	158	168	188	147	67	108	64	163	162	183	91	116	218	254	164	141	109	120	220	227
ENSG00000040341	STAU2	8	-1	144	142	174	152	140	150	131	108	139	162	127	149	147	161	194	176	140	148	132	142	172	165	167	174
ENSG00000040487	PQLC2	1	1	48	46	58	68	40	35	76	39	92	54	85	54	34	28	21	32	29	17	29	30	32	46	20	22
ENSG00000040531	CTNS	17	1	76	101	120	84	123	92	122	104	91	124	83	116	27	36	36	32	46	37	38	40	44	37	42	34
ENSG00000040608	RTN4R	22	-1	66	66	65	54	85	60	54	54	56	68	66	85	38	28	51	32	30	26	22	22	30	54	28	27
ENSG00000040633	PHF23	17	-1	292	274	294	288	296	310	220	232	157	214	125	210	268	306	262	268	268	240	284	297	236	308	296	248
ENSG00000040731	CDH10	5	-1	0	0	0	0	0	0	0	0	0	0	0	0	0	0	30	0	0	0	0	0	0	20	0	0
ENSG00000040933	INPP4A	2	1	134	178	175	164	153	180	62	114	78	129	92	149	108	109	114	120	125	114	106	119	90	98	104	105
ENSG00000041353	RAB27B	18	1	0	0	0	0	7	3	1	1	1	4	1	4	0	0	0	0	0	0	0	0	0	0	0	0
ENSG00000041357	PSMA4	15	1	608	471	446	422	572	462	1205	765	1172	489	1446	757	550	522	454	444	464	559	512	582	346	444	688	620
ENSG00000041515	MYO16	13	1	0	0	0	0	3	0	0	0	8	0	0	3	6	2	2	3	4	3	0	0	4	4	2	0
ENSG00000041802	LSG1	3	-1	286	310	276	328	328	370	320	368	305	316	404	413	288	274	239	185	322	372	356	332	224	288	354	351
ENSG00000041880	PARP3	3	1	113	137	124	114	132	148	96	137	65	134	50	130	82	80	130	128	87	66	87	70	160	150	108	92
ENSG00000041982	TNC	9	-1	33	46	30	32	40	47	48	65	22	44	27	89	912	890	313	279	3424	3026	798	684	402	296	1921	2031
ENSG00000041988	THAP3	1	1	36	33	28	33	38	24	62	31	103	31	156	43	46	66	64	74	36	42	44	44	28	80	48	36
ENSG00000042088	TDP1	14	1	147	158	160	134	160	170	161	174	165	165	212	145	132	128	108	114	114	132	120	118	114	98	122	111
ENSG00000042286	AIFM2	10	-1	218	190	180	188	188	190	218	190	212	160	242	183	196	193	244	226	228	220	236	214	256	296	218	206
ENSG00000042304	C2orf83	2	-1	0	1	1	1	0	0	0	0	0	1	0	0	0	8	0	1	0	0	5	2	0	0	0	4
ENSG00000042317	SPATA7	14	1	38	33	27	26	46	28	102	56	98	44	204	60	30	42	38	32	38	42	35	35	46	25	33	33
ENSG00000042429	MED17	11	1	180	145	168	185	139	166	152	148	106	140	54	139	196	180	226	230	228	204	216	179	228	229	193	224
ENSG00000042445	RETSAT	2	-1	143	132	133	156	158	178	80	137	77	150	40	135	141	142	202	169	142	154	124	142	184	168	125	146
ENSG00000042493	CAPG	2	-1	262	239	222	228	262	202	286	237	434	200	428	226	234	254	148	139	236	268	199	178	131	108	242	270
ENSG00000042753	AP2S1	19	-1	340	276	237	208	294	248	634	399	625	238	891	390	135	138	114	116	162	151	180	146	100	125	190	162
ENSG00000042781	USH2A	1	-1	0	0	22	0	0	0	0	0	0	0	0	0	17	35	12	36	0	24	0	0	0	0	0	0
ENSG00000042832	TG	8	1	5	10	24	17	10	13	24	29	40	42	48	24	0	0	0	0	0	0	0	0	0	0	0	0
ENSG00000043039	BARX2	11	1	52	53	48	60	58	68	38	44	52	42	108	62	1	2	5	11	10	7	6	2	9	6	8	6
ENSG00000043093	DCUN1D1	3	-1	171	165	186	134	209	150	136	180	167	182	174	186	86	96	65	89	104	60	48	62	74	80	60	80
ENSG00000043143	JADE2	5	1	367	406	417	392	328	409	236	363	258	426	141	335	204	178	119	139	178	153	182	166	142	148	150	127
ENSG00000043355	ZIC2	13	1	18	9	42	32	17	12	14	12	9	8	6	9	1	1	1	1	2	1	0	0	0	1	0	0
ENSG00000043514	TRIT1	1	-1	94	68	98	80	114	74	135	86	100	71	140	70	180	156	200	176	181	206	185	170	135	158	219	199
ENSG00000043591	ADRB1	10	1	1	0	1	2	4	1	2	3	1	2	1	5	0	0	0	0	1	0	0	0	0	0	0	0
ENSG00000044090	CUL7	6	-1	46	89	48	46	81	82	52	62	48	78	48	52	111	130	110	94	89	86	112	114	120	72	80	84
ENSG00000044115	CTNNA1	5	1	3435	4262	3939	3939	3435	2890	2114	3621	2114	5390	1252	2768	1870	1870	2376	2286	1728	1728	1778	1686	1993	2114	1554	1600
ENSG00000044446	PHKA2	X	-1	155	182	190	194	183	224	155	174	246	248	202	204	327	359	324	304	284	301	369	372	342	260	275	300
ENSG00000044459	CNTLN	9	1	104	89	82	87	96	92	98	87	70	94	52	73	1	16	10	8	42	33	1	26	2	1	1	1
ENSG00000044524	EPHA3	3	1	0	24	0	0	0	0	34	21	0	0	0	0	36	0	0	35	33	0	42	13	0	38	15	55
ENSG00000044574	HSPA5	9	-1	1993	1778	1686	1600	1993	1870	2626	3174	2038	2498	2114	3435	1686	1648	2286	2037	1160	1268	1828	1778	1869	3174	1313	1268
ENSG00000046604	DSG2	18	1	268	350	391	373	236	350	76	142	77	196	52	146	518	436	534	498	520	508	489	510	611	515	526	467
ENSG00000046647	GEMIN8	X	-1	58	52	52	47	68	60	89	58	166	58	158	60	136	147	131	130	146	218	116	140	129	131	162	159
ENSG00000046651	OFD1	X	1	202	202	229	206	164	151	353	246	356	294	330	196	324	320	419	404	296	294	302	326	406	390	280	265
ENSG00000046653	GPM6B	X	-1	8	4	11	8	4	4	0	3	0	6	0	2	8	8	8	13	17	5	11	9	17	16	14	11
ENSG00000046774	MAGEC2	X	-1	0	1	0	0	1	0	3	3	3	3	0	6	0	0	0	0	0	0	0	0	0	0	0	0
ENSG00000047056	WDR37	10	1	65	59	62	78	62	64	50	53	49	50	20	54	80	93	91	115	92	82	72	74	115	80	67	82
ENSG00000047188	YTHDC2	5	1	348	348	325	374	276	408	190	330	198	238	146	267	306	345	330	338	346	430	327	354	290	334	353	389
ENSG00000047230	CTPS2	X	-1	166	180	143	131	198	180	150	136	111	167	161	151	272	274	311	278	314	294	271	267	306	267	297	308
ENSG00000047249	ATP6V1H	8	-1	120	129	120	122	147	104	284	190	287	132	336	158	112	78	122	85	87	80	140	120	145	112	80	87
ENSG00000047315	POLR2B	4	1	656	652	602	584	588	592	382	544	319	481	212	569	820	886	640	652	892	892	932	900	760	646	914	906
ENSG00000047346	FAM214A	15	-1	36	42	46	38	32	48	42	62	68	85	52	58	46	50	70	74	48	22	46	58	85	70	30	38
ENSG00000047365	ARAP2	4	-1	132	140	171	154	126	122	84	115	145	130	139	110	122	118	142	128	116	145	116	133	112	122	115	118
ENSG00000047410	TPR	1	-1	2766	2199	2284	2495	2199	2624	1926	1868	1424	2284	1208	2112	3172	3432	3172	3432	2624	2888	2374	3432	3618	3617	2199	2284
ENSG00000047457	CP	3	-1	0	1	1	1	4	1	1	4	1	1	1	1	0	6	10	7	0	0	9	4	10	9	3	0
ENSG00000047578	KIAA0556	16	1	152	180	149	170	192	200	138	202	172	267	98	219	239	226	280	268	288	262	239	242	278	288	239	250
ENSG00000047579	DTNBP1	6	-1	60	62	27	49	78	52	279	114	284	92	371	121	42	44	36	26	26	32	48	45	22	44	28	40
ENSG00000047597	XK	X	1	2	5	2	2	5	3	6	6	0	2	7	6	7	2	5	2	3	4	4	2	4	7	7	11
ENSG00000047617	ANO2	12	-1	6	2	3	0	1	3	6	8	2	2	0	8	0	0	0	0	0	0	0	0	2	0	0	0
ENSG00000047621	C12orf4	12	-1	183	190	193	166	240	190	257	216	247	202	332	214	164	170	150	144	135	174	176	180	192	196	146	154
ENSG00000047634	SCML1	X	1	294	226	364	312	232	206	172	239	148	256	98	175	355	406	232	288	291	290	312	330	288	230	276	236
ENSG00000047644	WWC3	X	1	204	236	210	220	152	214	210	254	193	300	152	222	120	130	165	182	92	88	167	148	216	226	97	90
ENSG00000047662	FAM184B	4	-1	4	0	0	0	3	2	2	5	3	0	0	0	0	6	3	0	0	8	0	5	5	0	2	6
ENSG00000047849	MAP4	3	-1	1048	1120	1080	1268	900	1105	686	868	716	922	566	839	839	822	976	988	814	860	827	886	922	1138	740	788
ENSG00000047932	GOPC	6	-1	345	342	362	344	338	396	237	350	310	382	250	331	598	620	588	569	546	514	546	569	532	739	530	622
ENSG00000048028	USP28	11	-1	267	306	329	344	284	298	143	244	167	277	144	244	156	162	369	370	196	201	180	204	334	320	178	172
ENSG00000048052	HDAC9	7	1	62	56	47	52	66	76	2	42	65	64	3	38	94	92	106	109	118	120	74	76	94	118	111	98
ENSG00000048140	TSPAN17	5	1	194	204	146	175	210	204	208	212	127	164	143	208	78	90	84	66	76	74	98	83	48	67	96	85
ENSG00000048162	NOP16	5	-1	244	192	224	228	218	182	260	190	204	139	272	188	214	190	88	98	246	265	206	211	104	149	302	246
ENSG00000048342	CC2D2A	4	1	47	37	32	33	26	42	35	16	24	16	27	20	74	52	54	56	44	54	66	56	47	42	52	42
ENSG00000048392	RRM2B	8	-1	92	98	90	71	99	68	60	82	62	86	94	111	62	63	45	65	76	44	64	74	46	50	48	46
ENSG00000048405	ZNF800	7	-1	83	112	118	112	70	78	56	78	50	90	70	54	92	102	79	80	98	71	83	65	70	70	66	72
ENSG00000048471	SNX29	16	1	76	102	90	110	69	80	48	78	35	83	37	56	169	175	218	209	183	175	184	176	195	194	154	162
ENSG00000048540	LMO3	12	-1	33	1	0	1	0	1	1	0	1	29	1	1	24	0	33	28	0	0	21	20	19	40	21	20
ENSG00000048544	MRPS10	6	-1	145	114	99	102	128	112	202	141	190	112	263	152	158	126	131	125	188	199	131	127	120	124	198	157
ENSG00000048649	RSF1	11	-1	359	399	326	346	280	394	140	196	165	254	157	220	462	412	532	526	373	348	363	426	506	546	354	391
ENSG00000048707	VPS13D	1	1	260	367	308	354	260	415	186	242	212	311	248	248	305	291	379	356	318	310	288	290	372	300	253	232
ENSG00000048740	CELF2	10	1	0	0	3	4	1	0	0	1	0	1	0	0	0	0	0	0	0	0	0	0	0	0	1	0
ENSG00000048828	FAM120A	9	1	730	912	1116	1172	786	994	468	718	522	851	608	613	588	576	572	588	608	594	568	579	552	732	529	550
ENSG00000048991	R3HDM1	2	1	343	340	262	306	310	408	290	320	310	306	384	318	252	290	267	280	306	286	300	331	310	354	301	301
ENSG00000049089	COL9A2	1	-1	1	2	2	1	0	1	4	7	9	7	4	11	12	16	3	4	13	17	25	14	3	8	7	16
ENSG00000049130	KITLG	12	-1	84	94	96	82	105	100	58	21	0	0	0	0	69	65	29	44	86	74	76	67	48	61	67	71
ENSG00000049167	ERCC8	5	-1	22	40	35	24	29	33	26	29	20	26	21	32	60	49	38	44	56	64	48	56	38	44	58	50
ENSG00000049192	ADAMTS6	5	-1	0	29	44	30	32	28	0	26	0	24	0	34	69	67	80	68	64	72	79	54	66	72	71	56
ENSG00000049239	H6PD	1	1	206	272	296	316	186	272	172	178	220	300	135	184	532	514	487	464	329	332	541	550	595	371	314	377
ENSG00000049245	VAMP3	1	1	413	356	362	357	450	342	558	520	614	489	672	502	184	188	162	170	237	190	182	171	178	163	218	197
ENSG00000049246	PER3	1	1	92	107	102	125	58	112	77	145	62	186	28	119	12	14	18	13	20	21	31	31	18	18	19	24
ENSG00000049249	TNFRSF9	1	-1	10	13	7	13	14	13	2	4	4	5	4	6	10	6	5	4	8	3	5	13	1	8	5	6
ENSG00000049323	LTBP1	2	1	18	13	12	20	16	22	13	22	11	16	3	22	0	0	0	1	2	2	0	0	0	0	0	2
ENSG00000049449	RCN1	11	1	4691	4691	2498	2286	4691	4691	3620	5388	3036	3174	3620	4691	752	839	500	510	658	552	752	706	586	518	686	647
ENSG00000049541	RFC2	7	-1	340	308	300	266	372	298	459	358	368	285	433	300	167	139	126	97	178	216	168	151	92	142	234	206
ENSG00000049618	ARID1B	6	1	198	246	246	238	192	284	109	176	123	264	97	187	348	348	418	452	284	280	386	382	576	469	214	223
ENSG00000049656	CLPTM1L	5	-1	456	414	429	396	459	480	580	583	522	568	426	582	506	613	428	414	442	459	622	613	410	476	524	530
ENSG00000049759	NEDD4L	18	1	216	200	224	239	166	182	156	184	201	267	207	210	356	330	371	354	288	300	304	299	365	362	262	280
ENSG00000049769	PPP1R3F	X	1	40	48	40	48	36	34	43	38	56	60	54	47	60	60	53	42	65	77	40	44	58	53	54	70
ENSG00000049860	HEXB	5	1	402	363	342	312	425	312	693	579	757	512	700	560	164	158	149	182	140	145	170	172	131	148	164	165
ENSG00000049883	PTCD2	5	1	48	42	42	46	50	36	32	26	38	24	60	32	71	93	76	87	98	102	94	104	70	96	99	98
ENSG00000050130	JKAMP	14	1	224	214	174	200	208	194	266	260	260	286	393	353	202	211	182	199	208	281	244	239	258	199	278	266
ENSG00000050165	DKK3	11	-1	264	281	204	176	284	314	998	1159	822	1104	706	1290	8	8	15	20	18	16	19	20	32	35	10	32
ENSG00000050327	ARHGEF5	7	1	491	646	636	706	422	614	280	473	256	578	208	471	854	827	952	931	745	647	760	808	952	847	620	628
ENSG00000050344	NFE2L3	7	1	1208	984	1078	860	1012	906	1044	1485	876	1485	537	1358	260	238	181	176	268	256	239	222	178	164	284	246
ENSG00000050393	MCUR1	6	-1	142	143	156	176	154	134	262	162	190	150	248	178	151	113	103	114	114	92	148	134	106	124	110	108
ENSG00000050405	LIMA1	12	-1	469	452	259	294	357	418	206	374	158	301	128	339	320	322	390	358	232	240	260	318	246	356	274	208
ENSG00000050426	LETMD1	12	1	218	194	240	233	248	224	232	230	308	246	208	222	548	562	666	693	494	537	495	513	530	532	524	506
ENSG00000050438	SLC4A8	12	1	111	156	167	174	124	172	86	127	99	162	101	110	16	28	33	25	21	17	28	24	33	30	20	22
ENSG00000050555	LAMC3	9	1	0	0	0	0	0	0	11	20	17	13	20	15	5	7	5	7	4	5	7	9	15	13	5	5
ENSG00000050748	MAPK9	5	-1	255	228	265	286	222	244	256	264	216	266	165	252	140	164	142	135	152	136	155	154	118	140	144	144
ENSG00000050820	BCAR1	16	-1	346	386	336	343	324	364	436	476	339	543	240	530	838	786	852	832	950	906	774	794	743	972	884	906
ENSG00000051009	FAM160A2	11	-1	80	80	76	68	91	103	96	78	114	98	86	94	169	208	268	248	172	204	216	217	267	246	158	168
ENSG00000051108	HERPUD1	16	1	242	240	270	322	282	230	320	289	267	340	226	309	236	242	726	711	124	149	242	259	466	1105	134	132
ENSG00000051128	HOMER3	19	-1	50	31	36	36	42	28	42	17	53	29	76	24	119	111	56	42	100	94	84	90	86	67	70	76
ENSG00000051180	RAD51	15	1	54	66	69	72	83	60	123	72	128	62	80	70	70	54	62	45	82	85	71	66	46	48	71	78
ENSG00000051341	POLQ	3	-1	174	184	116	96	128	180	48	100	58	72	48	90	100	134	56	54	148	102	76	90	56	47	100	92
ENSG00000051382	PIK3CB	3	-1	239	258	259	224	262	223	212	272	168	299	182	272	128	158	142	169	139	112	160	150	169	147	120	108
ENSG00000051523	CYBA	16	-1	586	557	428	424	545	454	904	655	1011	604	1288	655	331	356	335	322	366	403	319	323	273	260	368	389
ENSG00000051596	THOC3	5	-1	600	572	451	456	632	558	676	531	484	456	437	646	387	443	281	235	371	436	432	404	258	268	528	498
ENSG00000051620	HEBP2	6	1	218	177	178	158	204	190	304	239	327	206	369	246	292	318	303	352	270	236	268	256	307	283	270	252
ENSG00000051825	MPHOSPH9	12	-1	122	112	106	120	120	122	71	99	78	102	77	102	184	162	126	171	199	150	138	168	124	141	149	185
ENSG00000052126	PLEKHA5	12	1	212	224	190	228	124	214	92	150	96	182	88	145	184	196	187	164	129	168	194	185	230	168	141	148
ENSG00000052344	PRSS8	16	-1	0	0	0	0	2	1	36	20	52	30	60	28	3	0	0	2	0	0	3	3	4	2	3	2
ENSG00000052723	SIKE1	1	-1	226	187	220	218	214	194	206	199	259	240	314	216	228	284	246	251	384	284	260	256	284	276	250	302
ENSG00000052749	RRP12	10	-1	158	164	220	220	174	168	136	152	156	158	224	140	258	260	214	212	267	254	284	274	192	298	284	278
ENSG00000052795	FNIP2	4	1	50	78	62	78	52	89	40	55	16	78	34	64	90	60	76	99	76	70	58	60	52	62	58	76
ENSG00000052802	MSMO1	4	1	304	224	528	487	330	192	472	380	610	427	476	364	76	54	281	290	92	60	62	62	326	165	93	108
ENSG00000052841	TTC17	11	1	277	306	357	343	304	340	298	294	300	379	247	332	552	626	752	662	506	614	503	592	1102	672	546	584
ENSG00000052850	ALX4	11	-1	2	0	0	0	0	0	2	3	1	2	3	4	0	2	0	0	0	0	0	1	0	0	0	0
ENSG00000053108	FSTL4	5	-1	35	24	24	26	28	31	48	24	44	30	62	31	66	54	52	43	62	65	87	65	55	66	83	85
ENSG00000053254	FOXN3	14	-1	399	505	574	542	400	525	322	452	370	552	377	438	58	69	91	94	52	42	64	54	90	76	40	34
ENSG00000053371	AKR7A2	1	-1	244	209	166	161	227	208	272	191	276	184	308	230	208	184	155	170	190	180	212	176	148	125	202	188
ENSG00000053372	MRTO4	1	1	192	178	240	201	222	190	208	158	138	103	224	145	222	210	111	78	210	255	172	212	91	140	238	250
ENSG00000053438	NNAT	20	1	0	3	5	3	3	1	0	0	0	1	0	0	1	0	2	2	2	0	2	1	3	0	0	1
ENSG00000053501	USE1	19	1	31	30	26	36	38	26	60	38	52	24	122	36	56	60	62	48	48	46	40	58	42	53	54	63
ENSG00000053524	MCF2L2	3	-1	32	24	20	21	24	26	34	22	34	37	26	22	5	14	11	17	12	15	14	14	10	10	10	7
ENSG00000053702	NRIP2	12	-1	7	6	9	10	8	9	4	3	3	6	3	3	16	20	15	8	10	10	13	16	20	9	17	13
ENSG00000053747	LAMA3	18	1	624	688	568	724	499	608	185	332	288	494	180	312	190	212	660	582	257	232	190	220	616	591	196	190
ENSG00000053770	AP5M1	14	1	297	294	297	286	308	260	341	350	235	354	246	274	226	255	268	255	254	236	208	270	280	239	202	235
ENSG00000053900	ANAPC4	4	1	72	64	47	56	70	58	156	82	145	76	210	94	99	90	52	80	107	102	89	90	53	48	106	106
ENSG00000053918	KCNQ1	11	1	8	8	8	4	10	8	11	12	6	8	9	7	1	4	0	0	1	2	5	0	0	3	4	2
ENSG00000054116	TRAPPC3	1	-1	201	162	164	172	221	157	270	218	281	206	355	201	160	180	152	152	190	167	183	192	130	140	204	171
ENSG00000054118	THRAP3	1	1	582	552	514	486	510	589	332	444	306	402	294	429	847	900	711	726	691	726	922	922	711	710	847	822
ENSG00000054148	PHPT1	9	1	196	160	190	164	183	183	382	250	408	157	486	231	126	92	136	133	90	119	101	116	146	142	104	99
ENSG00000054179	ENTPD2	9	-1	38	22	27	41	27	28	64	54	56	58	56	58	19	10	19	16	11	9	14	12	24	13	11	15
ENSG00000054219	LY75	2	-1	5	1	2	2	9	1	3	2	3	6	10	3	64	40	72	94	57	52	42	44	107	80	63	43
ENSG00000054267	ARID4B	1	-1	135	158	166	180	108	161	44	103	54	174	46	107	180	171	274	278	190	174	143	165	255	262	168	166
ENSG00000054277	OPN3	1	-1	38	27	47	48	24	19	53	35	60	35	65	44	33	31	40	31	35	44	46	36	50	30	48	44
ENSG00000054282	SDCCAG8	1	1	60	66	56	54	46	56	58	58	89	50	114	58	54	66	146	110	40	60	48	60	108	105	55	52
ENSG00000054392	HHAT	1	1	22	33	22	29	19	27	38	34	26	33	35	38	0	0	4	2	0	2	5	3	3	1	0	4
ENSG00000054523	KIF1B	1	1	294	329	365	368	232	381	190	262	144	298	196	279	406	372	408	360	350	329	371	384	382	410	330	328
ENSG00000054598	FOXC1	6	1	56	50	48	30	58	48	50	97	36	124	34	84	26	24	38	22	23	21	39	29	20	20	46	34
ENSG00000054611	TBC1D22A	22	1	155	170	148	136	128	150	196	166	240	180	219	130	159	155	207	232	127	129	163	140	226	214	110	108
ENSG00000054654	SYNE2	14	1	342	506	494	570	326	594	172	276	160	353	121	264	331	301	282	300	239	222	260	348	353	267	171	242
ENSG00000054690	PLEKHH1	14	1	126	154	169	172	120	147	74	118	76	178	56	86	92	108	111	124	100	94	104	118	141	113	74	98
ENSG00000054793	ATP9A	20	-1	524	679	697	670	509	666	380	571	484	820	436	506	201	180	246	214	158	164	234	212	346	239	132	140
ENSG00000054965	FAM168A	11	-1	234	279	282	348	264	377	178	232	188	256	128	244	438	429	532	545	339	348	456	425	608	495	320	342
ENSG00000054967	RELT	11	1	52	53	81	72	50	52	20	38	11	31	16	21	124	107	110	135	112	126	79	109	118	111	110	128
ENSG00000054983	GALC	14	-1	11	16	9	6	10	14	19	16	18	12	5	17	5	7	2	2	1	1	4	1	6	4	1	3
ENSG00000055044	NOP58	2	1	444	384	370	395	424	316	426	397	494	277	624	386	458	434	345	321	436	456	408	473	236	414	512	495
ENSG00000055070	SZRD1	1	1	569	588	603	614	580	530	528	544	480	494	432	539	554	532	428	450	480	531	632	606	509	554	550	510
ENSG00000055118	KCNH2	7	-1	37	45	52	64	34	34	31	31	22	28	11	30	247	246	246	247	108	98	190	200	226	234	82	68
ENSG00000055130	CUL1	7	1	664	590	532	522	704	654	620	540	597	570	496	547	419	413	398	415	413	390	429	458	390	458	429	420
ENSG00000055147	FAM114A2	5	-1	36	44	34	35	37	38	29	48	54	42	50	42	44	60	46	44	40	38	36	36	36	52	40	38
ENSG00000055163	CYFIP2	5	1	86	90	68	87	110	112	78	69	63	74	92	87	130	139	171	166	120	122	123	122	142	158	103	110
ENSG00000055208	TAB2	6	1	402	434	378	478	319	436	230	330	228	356	154	268	410	427	584	588	350	343	400	424	492	572	336	328
ENSG00000055211	GINM1	6	1	137	113	146	118	136	92	208	178	213	153	131	153	84	74	67	79	82	77	70	83	60	58	66	66
ENSG00000055332	EIF2AK2	2	-1	358	354	412	371	308	330	239	290	180	290	150	244	252	228	186	196	268	160	218	206	218	158	228	220
ENSG00000055483	USP36	17	-1	256	289	365	375	228	324	172	210	160	239	162	173	476	474	347	355	506	528	476	495	352	482	482	508
ENSG00000055609	KMT2C	7	-1	310	588	511	630	224	584	112	244	123	440	141	272	697	602	1030	940	574	602	702	832	1136	1062	508	546
ENSG00000055732	MCOLN3	1	-1	204	192	238	196	154	156	161	188	239	316	126	173	4	1	0	2	1	5	3	2	3	3	4	1
ENSG00000055917	PUM2	2	-1	931	1159	1312	1137	932	1208	716	860	891	1267	720	892	788	802	610	672	868	808	720	814	711	702	808	820
ENSG00000055950	MRPL43	10	-1	104	104	116	114	114	116	149	131	168	105	170	112	192	130	118	115	134	176	152	150	103	137	182	172
ENSG00000055955	ITIH4	3	-1	0	1	1	0	0	0	0	1	2	2	3	3	5	4	3	3	4	5	3	3	6	4	4	2
ENSG00000056050	C4orf27	4	-1	68	54	60	42	96	48	178	112	184	48	264	73	47	42	27	38	42	48	55	54	29	31	40	51
ENSG00000056097	ZFR	5	-1	584	702	603	646	565	774	260	467	304	577	300	484	1190	1208	1312	1312	807	854	1208	1158	1079	1450	941	951
ENSG00000056277	ZNF280C	X	-1	38	52	66	31	47	62	22	24	15	38	21	28	74	63	80	64	107	90	88	62	64	78	96	96
ENSG00000056291	NPFFR2	4	1	0	24	0	0	0	0	0	0	0	19	39	0	0	0	0	10	0	0	0	32	36	24	0	0
ENSG00000056558	TRAF1	9	-1	24	33	42	34	23	25	22	26	31	46	20	20	17	16	35	31	35	24	22	22	51	35	23	27
ENSG00000056586	RC3H2	9	-1	405	526	534	496	334	589	329	294	295	368	310	343	290	228	264	306	262	246	228	280	303	318	287	302
ENSG00000056736	IL17RB	3	1	78	95	101	80	71	92	80	90	133	154	58	96	224	234	204	228	256	235	220	236	200	190	236	214
ENSG00000056972	TRAF3IP2	6	-1	8	5	3	8	5	6	16	10	10	7	11	15	99	87	107	103	66	74	69	68	68	94	60	62
ENSG00000056998	GYG2	X	1	29	29	28	24	36	27	28	32	36	27	67	42	4	10	4	9	9	4	9	8	7	3	3	4
ENSG00000057019	DCBLD2	3	-1	1158	1450	1176	1176	1176	1487	554	436	614	424	686	466	1487	1685	2374	2200	3936	3618	1685	1778	3172	1926	3618	3618
ENSG00000057252	SOAT1	1	1	62	68	72	62	71	90	74	80	58	85	62	94	74	52	52	44	54	54	78	72	56	42	66	82
ENSG00000057294	PKP2	12	-1	306	388	368	399	348	393	146	284	116	326	58	276	357	365	414	389	263	295	332	378	308	334	243	231
ENSG00000057468	MSH4	1	1	0	0	0	0	0	22	0	0	0	0	0	28	16	0	0	0	13	22	0	12	0	18	0	0
ENSG00000057593	F7	13	1	0	0	0	0	0	0	0	0	0	0	0	0	5	9	7	10	0	1	4	5	4	3	0	1
ENSG00000057608	GDI2	10	-1	1080	892	962	854	1064	868	892	932	868	796	952	900	988	941	932	922	922	900	952	962	832	868	940	952
ENSG00000057657	PRDM1	6	1	23	23	32	38	16	19	26	24	38	32	11	22	39	38	42	32	36	34	40	33	60	44	34	48
ENSG00000057663	ATG5	6	-1	278	234	236	250	422	252	464	323	651	350	492	346	260	252	222	250	242	298	238	214	226	250	270	284
ENSG00000057704	TMCC3	12	-1	9	6	3	9	6	7	2	4	4	7	7	7	0	0	0	0	0	0	0	0	0	0	0	0
ENSG00000057757	PITHD1	1	1	138	140	136	162	120	123	274	160	310	165	236	186	142	152	104	126	143	178	116	149	111	108	158	142
ENSG00000057935	MTA3	2	1	135	166	119	98	150	125	129	142	135	96	136	128	105	106	136	142	98	96	133	116	120	113	94	94
ENSG00000058056	USP13	3	1	164	192	152	150	178	212	100	108	74	62	107	118	148	142	90	92	154	129	178	147	74	100	148	126
ENSG00000058063	ATP11B	3	1	744	820	832	820	596	768	672	768	596	752	369	720	456	452	416	448	370	355	388	444	434	444	290	324
ENSG00000058085	LAMC2	1	1	403	375	312	340	394	408	314	420	359	429	258	383	146	182	518	467	271	270	146	146	550	413	163	176
ENSG00000058091	CDK14	7	1	0	3	3	3	6	2	0	0	4	6	5	3	0	2	0	1	0	0	0	1	0	2	4	2
ENSG00000058262	SEC61A1	3	1	1250	1362	1363	1424	1333	1363	1252	1267	1268	1192	1268	1394	932	952	1138	1119	892	832	962	922	1120	1290	846	847
ENSG00000058272	PPP1R12A	12	-1	360	484	458	458	302	452	262	282	239	390	228	312	569	561	714	738	626	457	577	580	610	571	569	592
ENSG00000058335	RASGRF1	15	-1	50	38	19	16	38	60	108	160	73	96	56	140	5	4	1	3	3	2	9	4	4	5	6	5
ENSG00000058404	CAMK2B	7	-1	6	3	4	8	4	5	3	1	2	1	0	1	0	0	1	0	1	0	1	0	1	0	1	0
ENSG00000058453	CROCC	1	1	155	180	144	166	145	158	146	133	167	182	143	143	228	176	174	172	192	182	188	196	206	168	204	200
ENSG00000058600	POLR3E	16	1	178	152	160	149	165	156	70	93	62	116	62	107	357	336	263	244	320	298	324	328	234	260	324	344
ENSG00000058668	ATP2B4	1	1	68	96	100	112	50	94	33	42	30	50	33	42	70	58	157	139	224	204	69	52	163	68	124	143
ENSG00000058673	ZC3H11A	1	1	654	586	704	674	532	576	357	487	424	643	348	499	890	830	1098	1098	858	792	708	890	1205	1026	742	786
ENSG00000058729	RIOK2	5	-1	274	204	143	168	250	212	404	252	335	194	362	318	213	194	176	190	174	168	198	178	169	200	161	168
ENSG00000058799	YIPF1	1	-1	94	92	60	66	104	93	176	112	204	104	269	114	77	76	88	74	71	71	68	73	84	83	83	74
ENSG00000058804	NDC1	1	-1	220	254	275	256	226	271	193	204	159	190	171	218	267	345	187	214	465	382	306	321	218	216	458	464
ENSG00000058866	DGKG	3	-1	144	164	174	208	144	154	128	118	99	110	142	102	62	64	67	56	44	52	56	52	71	82	60	54
ENSG00000059122	FLYWCH1	16	1	147	150	143	153	141	157	212	208	212	244	242	212	118	138	137	138	120	128	127	108	144	140	108	125
ENSG00000059145	UNKL	16	-1	60	78	62	42	51	66	26	42	11	40	7	40	64	66	120	124	78	90	60	88	86	76	67	78
ENSG00000059377	TBXAS1	7	1	5	3	2	4	12	16	7	7	4	3	17	13	34	35	11	21	31	34	42	37	24	14	42	45
ENSG00000059378	PARP12	7	-1	96	115	123	118	94	85	153	147	199	176	226	180	86	73	66	78	78	99	92	90	76	101	106	100
ENSG00000059573	ALDH18A1	10	-1	374	352	310	330	386	376	282	277	232	256	226	284	487	498	351	332	500	533	542	533	360	420	535	572
ENSG00000059588	TARBP1	1	-1	160	171	187	210	167	174	173	202	176	210	82	178	302	278	269	248	371	457	422	350	280	246	504	496
ENSG00000059691	GATB	4	-1	78	98	83	94	116	112	122	107	113	90	122	88	147	148	107	116	123	143	148	131	127	134	132	150
ENSG00000059728	MXD1	2	1	140	174	262	275	129	190	158	206	228	241	164	196	168	170	505	500	204	180	138	141	358	372	152	163
ENSG00000059758	CDK17	12	-1	127	114	118	127	107	138	48	82	40	98	43	90	104	145	138	130	110	88	92	96	106	108	101	78
ENSG00000059769	DNAJC25	9	1	32	27	34	28	32	14	36	32	38	31	39	36	38	30	36	33	46	28	28	25	21	37	34	24
ENSG00000059804	SLC2A3	12	-1	5379	8403	15716	8402	4256	6884	2282	3933	2764	5378	1724	3429	166	195	1522	1552	98	98	158	130	1390	1866	83	60
ENSG00000059915	PSD	10	-1	7	4	8	6	16	10	15	11	15	7	8	5	8	9	10	6	3	7	9	8	12	12	7	11
ENSG00000060069	CTDP1	18	1	39	33	44	35	48	31	37	33	26	36	29	56	73	68	52	54	74	78	56	60	42	72	77	65
ENSG00000060138	YBX3	12	-1	1394	1252	1490	1554	1363	1228	1250	922	1600	1138	892	1048	752	691	716	711	599	646	795	808	839	802	622	550
ENSG00000060140	STYK1	12	-1	19	15	19	24	11	15	13	14	15	11	10	13	1	1	3	3	2	1	0	1	5	8	1	1
ENSG00000060237	WNK1	12	1	1992	4689	3433	5384	1332	5384	550	1685	681	2888	514	1424	5384	5384	5384	4689	5384	4258	6886	6886	6886	8404	3936	4258
ENSG00000060339	CCAR1	10	1	486	465	467	454	386	442	252	318	190	366	154	351	598	586	649	757	564	518	576	634	604	806	540	559
ENSG00000060491	OGFR	20	1	421	396	416	395	418	396	456	492	496	462	429	408	417	451	482	497	328	348	403	400	443	538	276	283
ENSG00000060566	CREB3L3	19	1	0	0	0	1	0	0	0	0	0	0	0	1	0	0	3	2	1	2	0	0	3	4	0	0
ENSG00000060642	PIGV	1	1	52	52	88	64	80	64	90	74	80	88	60	74	62	54	92	75	60	74	58	70	90	68	62	54
ENSG00000060656	PTPRU	1	1	192	213	244	274	210	212	131	211	153	298	80	202	7	6	12	13	18	11	10	14	11	10	24	12
ENSG00000060688	SNRNP40	1	-1	216	209	142	166	257	240	274	218	314	179	348	200	214	216	155	149	219	277	193	220	144	166	287	270
ENSG00000060709	RIMBP2	12	-1	86	106	144	152	71	94	66	87	90	167	46	94	394	396	580	606	286	278	382	413	523	454	242	269
ENSG00000060718	COL11A1	1	-1	0	0	24	0	30	0	0	0	35	0	0	0	0	0	0	11	0	0	0	0	15	0	16	0
ENSG00000060749	QSER1	11	1	299	422	396	367	284	368	123	167	129	237	104	156	510	512	402	407	600	472	460	574	439	402	460	566
ENSG00000060762	MPC1	6	-1	58	30	38	35	55	38	188	82	126	60	199	85	38	32	42	36	30	34	42	36	29	44	38	29
ENSG00000060971	ACAA1	3	-1	220	174	140	144	202	154	354	278	343	216	332	281	190	212	182	166	248	248	170	178	160	146	198	212
ENSG00000060982	BCAT1	12	-1	2	1	1	0	0	0	2	0	0	0	2	2	0	0	0	0	0	4	0	0	1	0	0	0
ENSG00000061273	HDAC7	12	-1	325	344	328	369	293	320	230	302	314	410	200	259	218	224	352	367	210	230	236	273	450	319	163	164
ENSG00000061337	LZTS1	8	-1	52	79	30	38	86	84	96	131	54	142	24	109	0	0	3	0	1	0	1	0	1	0	1	0
ENSG00000061455	PRDM6	5	1	3	3	5	4	1	5	2	1	4	8	2	1	0	0	0	0	1	0	1	0	1	0	1	0
ENSG00000061656	SPAG4	20	1	44	42	80	98	44	47	54	40	127	85	76	52	44	30	70	96	40	40	29	44	106	56	38	32
ENSG00000061676	NCKAP1	2	-1	3432	3432	3617	3617	3432	3936	1392	3034	1685	3936	1487	2888	1646	1776	1312	1524	1487	1826	1826	1991	1424	1332	1449	1646
ENSG00000061794	MRPS35	12	1	376	304	276	248	426	281	444	316	416	250	554	348	490	535	465	414	550	632	578	496	382	461	666	548
ENSG00000061936	SFSWAP	12	1	170	180	154	164	153	178	162	178	196	164	186	174	295	274	263	252	272	237	252	260	257	280	241	256
ENSG00000061938	TNK2	3	-1	684	720	666	794	630	670	561	701	598	786	438	675	362	375	626	710	355	366	459	464	655	697	346	377
ENSG00000061987	MON2	12	1	206	212	176	180	141	214	159	240	162	233	130	206	292	300	308	345	320	342	291	299	336	332	274	324
ENSG00000062038	CDH3	16	1	359	374	248	287	428	414	321	368	252	400	210	386	35	22	37	33	24	44	53	42	38	36	46	38
ENSG00000062194	GPBP1	5	1	362	300	321	290	381	295	400	306	458	300	425	335	426	387	430	410	370	400	366	371	372	373	472	453
ENSG00000062282	DGAT2	11	1	14	17	17	19	24	22	37	28	22	27	47	47	34	22	32	20	38	30	35	46	24	32	46	58
ENSG00000062370	ZNF112	19	-1	36	34	33	42	32	34	31	17	33	23	28	36	15	18	14	18	12	14	10	15	15	16	17	15
ENSG00000062485	CS	12	-1	820	859	800	806	774	813	622	701	564	610	585	650	1046	960	960	891	985	972	996	950	891	940	876	930
ENSG00000062524	LTK	15	-1	2	3	1	4	3	5	11	7	16	11	4	9	0	1	1	0	0	0	1	2	1	2	1	0
ENSG00000062582	MRPS24	7	-1	267	242	213	178	281	228	370	272	380	199	532	268	280	273	169	176	244	226	256	226	165	222	276	248
ENSG00000062598	ELMO2	20	-1	175	206	152	158	202	200	232	226	182	216	136	260	136	148	137	134	116	127	149	137	116	186	126	130
ENSG00000062650	WAPAL	10	-1	245	329	342	318	224	298	150	238	130	244	140	204	632	668	600	611	686	562	603	559	550	544	562	574
ENSG00000062716	VMP1	17	1	1268	1228	914	900	1313	1291	1829	1780	2628	1687	1729	1554	652	672	860	878	815	868	663	726	796	711	808	808
ENSG00000062725	APPBP2	17	-1	152	158	206	140	148	147	167	160	156	219	176	163	118	112	172	233	100	103	104	108	188	210	90	104
ENSG00000062822	POLD1	19	1	316	316	309	304	358	346	362	316	272	236	304	284	253	275	164	185	341	379	323	292	186	160	316	318
ENSG00000063046	EIF4B	12	1	3174	3036	4691	4691	2768	3435	1424	1870	1525	2376	1600	1928	4262	4691	4691	4691	5388	4691	4262	4262	4262	4262	4691	4691
ENSG00000063127	SLC6A16	19	-1	4	5	9	7	4	7	8	6	16	6	20	12	4	8	9	11	4	5	3	4	13	7	4	1
ENSG00000063169	GLTSCR1	19	1	82	80	68	92	58	68	40	64	28	70	35	48	48	62	92	112	67	56	68	80	98	99	54	52
ENSG00000063176	SPHK2	19	1	31	35	76	68	26	20	13	29	7	22	22	15	74	52	53	50	32	20	64	52	60	54	39	28
ENSG00000063177	RPL18	19	-1	2282	2196	2110	2108	2196	2108	2282	2034	2764	2108	2764	2108	1988	1924	2034	2196	1924	2034	1924	1924	2370	2196	1988	1988
ENSG00000063180	CA11	19	-1	67	50	44	52	68	52	76	48	98	46	147	62	4	6	4	5	3	1	4	5	7	3	2	2
ENSG00000063241	ISOC2	19	-1	140	131	165	156	154	112	368	207	418	164	530	278	93	101	40	46	91	81	114	120	44	72	115	103
ENSG00000063244	U2AF2	19	1	838	930	866	844	820	866	550	700	425	655	343	709	905	950	774	800	786	820	1028	984	758	898	972	940
ENSG00000063245	EPN1	19	1	540	540	489	564	506	516	608	552	806	537	724	591	308	266	297	262	303	232	277	276	277	305	246	274
ENSG00000063322	MED29	19	1	296	301	238	224	246	284	250	272	232	271	223	288	152	155	140	108	144	131	164	152	142	131	141	139
ENSG00000063438	AHRR	5	1	12	8	8	9	8	11	5	8	7	12	5	10	127	162	123	145	86	93	158	131	153	154	86	84
ENSG00000063587	ZNF275	X	1	172	163	161	136	139	156	81	86	79	132	62	110	120	135	94	108	129	98	121	128	99	100	118	137
ENSG00000063601	MTMR1	X	1	267	288	226	226	244	250	169	255	150	272	76	268	181	164	133	122	166	163	200	184	155	158	142	138
ENSG00000063660	GPC1	2	1	800	779	504	492	732	758	766	812	595	773	604	779	109	118	118	131	131	131	110	114	128	143	103	148
ENSG00000063761	ADCK1	14	1	50	24	32	30	58	42	44	52	89	56	85	81	22	35	38	36	44	50	38	42	44	38	42	48
ENSG00000063854	HAGH	16	-1	114	96	83	72	107	81	161	110	138	87	139	121	74	82	56	66	78	114	87	80	50	71	87	95
ENSG00000063978	RNF4	4	1	386	379	388	359	380	368	226	360	180	318	124	298	388	407	346	304	416	451	334	351	277	300	338	444
ENSG00000064012	CASP8	2	1	98	123	139	130	94	109	64	92	76	87	46	84	100	77	78	76	67	76	81	78	83	94	78	72
ENSG00000064042	LIMCH1	4	1	24	42	74	83	18	35	26	50	34	82	7	38	1	1	1	0	0	0	1	0	0	0	1	0
ENSG00000064102	ASUN	12	-1	814	685	914	891	774	794	1102	931	997	739	726	846	892	891	1926	1726	920	1118	997	930	1227	2036	1190	1078
ENSG00000064115	TM7SF3	12	-1	745	769	606	672	808	854	775	706	515	691	380	769	647	620	682	582	518	632	775	702	668	632	647	682
ENSG00000064195	DLX3	17	-1	35	30	18	24	26	31	15	14	12	17	12	16	19	13	30	33	11	20	7	13	24	38	5	7
ENSG00000064199	SPA17	11	1	56	54	20	19	60	49	115	72	106	52	272	74	38	35	12	19	26	28	33	44	9	12	48	54
ENSG00000064201	TSPAN32	11	1	0	0	0	1	1	1	2	2	2	4	2	3	60	84	54	72	98	110	60	47	58	33	74	101
ENSG00000064205	WISP2	20	1	0	1	1	0	0	0	0	0	0	0	0	1	0	0	3	2	1	2	2	0	4	0	0	0
ENSG00000064218	DMRT3	9	1	1	5	1	2	4	1	10	4	5	5	0	8	0	0	0	0	0	0	0	0	0	0	0	0
ENSG00000064225	ST3GAL6	3	1	17	13	17	6	22	14	21	14	24	17	42	18	7	4	12	8	15	13	10	5	8	6	9	11
ENSG00000064270	ATP2C2	16	1	35	32	27	35	32	27	14	17	8	13	25	10	28	48	40	48	42	47	36	46	43	56	44	44
ENSG00000064300	NGFR	17	1	1643	1824	972	1028	1522	1484	876	1136	813	1156	432	972	33	45	54	58	38	40	54	60	88	132	52	46
ENSG00000064309	CDON	11	-1	21	44	36	50	30	48	28	20	17	24	31	19	18	24	24	15	16	22	30	30	26	19	24	17
ENSG00000064313	TAF2	8	-1	143	190	167	158	146	155	30	118	36	133	11	149	256	257	212	201	252	242	224	211	208	208	267	278
ENSG00000064393	HIPK2	7	-1	232	346	239	277	202	414	94	176	79	239	56	160	974	886	738	786	1012	868	985	1078	884	693	972	996
ENSG00000064419	TNPO3	7	-1	549	546	505	636	549	611	514	496	484	484	412	490	450	450	448	377	539	610	494	528	481	448	532	520
ENSG00000064490	RFXANK	19	1	112	118	88	69	134	99	197	104	257	78	348	112	81	70	69	64	66	73	101	96	90	83	92	90
ENSG00000064545	TMEM161A	19	-1	70	94	50	68	84	77	144	85	122	78	174	105	85	96	60	60	135	113	85	84	76	67	148	132
ENSG00000064547	LPAR2	19	-1	69	103	79	83	69	84	91	83	115	133	101	76	45	50	103	77	60	58	54	51	100	84	66	48
ENSG00000064601	CTSA	20	1	766	813	985	898	697	743	1174	1266	1249	1248	960	1174	194	206	125	188	204	204	223	216	250	182	218	224
ENSG00000064607	SUGP2	19	-1	414	417	400	431	363	436	213	377	258	368	234	358	750	807	646	685	800	820	701	800	635	530	768	732
ENSG00000064651	SLC12A2	5	1	243	256	246	234	214	216	216	210	166	206	174	204	180	207	178	196	425	357	210	206	246	236	403	388
ENSG00000064652	SNX24	5	1	32	30	36	46	27	40	44	54	18	34	44	32	15	14	18	17	11	18	19	12	10	7	12	13
ENSG00000064655	EYA2	20	1	7	3	0	5	2	2	6	1	10	3	0	6	0	0	0	0	0	0	0	0	0	0	0	0
ENSG00000064666	CNN2	19	1	884	813	860	832	781	820	623	714	626	738	588	680	693	752	906	867	666	732	640	697	884	906	598	635
ENSG00000064687	ABCA7	19	1	101	121	112	105	99	147	180	212	256	290	248	220	96	98	220	213	74	72	100	112	180	162	71	58
ENSG00000064703	DDX20	1	1	62	58	58	58	72	70	82	66	58	64	74	92	102	97	34	44	105	116	89	87	42	50	106	114
ENSG00000064726	BTBD1	15	-1	306	310	329	297	298	318	228	364	183	369	192	293	372	415	354	350	438	314	329	352	272	308	424	404
ENSG00000064763	FAR2	12	1	13	10	9	10	18	8	34	14	64	7	66	18	5	6	8	11	12	9	5	5	4	8	10	8
ENSG00000064787	BCAS1	20	-1	0	1	3	0	0	0	3	2	6	6	5	2	1	0	5	8	4	0	3	5	3	6	2	2
ENSG00000064835	POU1F1	3	-1	0	0	0	0	0	0	0	0	30	0	0	0	0	0	0	0	0	0	0	0	0	0	0	0
ENSG00000064932	SBNO2	19	-1	150	160	168	169	157	148	86	119	70	162	56	111	259	265	312	312	282	286	284	233	291	266	264	274
ENSG00000064933	PMS1	2	1	238	186	256	198	218	169	186	226	176	206	214	224	146	150	124	145	162	142	166	134	114	150	172	158
ENSG00000064961	HMG20B	19	1	366	340	285	276	408	348	574	622	602	497	524	622	482	495	308	328	415	424	454	430	304	240	472	480
ENSG00000064989	CALCRL	2	-1	2	2	21	2	3	20	2	2	2	2	3	27	1	1	1	19	1	2	1	1	2	18	22	1
ENSG00000064995	TAF11	6	-1	40	50	58	58	52	50	98	67	112	62	101	54	85	82	80	63	84	89	94	94	110	84	106	82
ENSG00000064999	ANKS1A	6	1	141	158	171	190	130	170	74	114	86	145	62	107	222	222	222	224	232	230	206	219	232	244	206	214
ENSG00000065000	AP3D1	19	-1	548	546	595	584	530	571	466	574	410	644	341	700	800	697	820	832	553	524	806	806	812	960	584	553
ENSG00000065029	ZNF76	6	1	120	129	180	196	125	148	118	136	98	121	103	130	166	158	139	180	145	144	192	200	199	154	163	154
ENSG00000065054	SLC9A3R2	16	1	56	36	62	58	45	62	72	44	66	28	122	40	89	86	124	127	92	96	62	64	111	82	58	62
ENSG00000065057	NTHL1	16	-1	31	30	44	28	48	40	42	27	54	25	111	29	52	42	20	27	44	70	38	32	21	24	62	48
ENSG00000065060	UHRF1BP1	6	1	145	182	183	185	156	202	54	94	44	108	50	118	156	158	226	232	168	138	185	202	198	255	154	172
ENSG00000065135	GNAI3	1	1	450	382	353	360	464	365	470	408	442	360	524	462	484	566	427	434	494	479	485	474	362	474	494	491
ENSG00000065150	IPO5	13	1	1648	1526	1870	1993	1829	1686	1159	1252	1228	1192	1312	1426	2769	2769	2769	2628	3038	3621	3038	2769	2038	2498	2769	2769
ENSG00000065154	OAT	10	-1	478	444	447	464	534	485	420	494	330	522	142	528	334	346	226	230	433	410	444	428	261	232	487	487
ENSG00000065183	WDR3	1	1	328	348	368	405	301	377	219	302	222	259	220	284	459	509	277	224	474	639	720	530	299	410	602	614
ENSG00000065243	PKN2	1	1	445	498	525	482	427	505	152	306	142	420	125	321	354	382	316	295	454	366	357	384	393	342	380	374
ENSG00000065268	WDR18	19	1	108	107	85	80	150	98	116	82	103	55	167	109	154	196	89	89	158	201	164	162	102	106	182	160
ENSG00000065308	TRAM2	6	-1	108	138	128	104	94	127	104	152	114	196	78	146	130	164	153	148	105	114	152	156	164	152	103	125
ENSG00000065320	NTN1	17	1	88	89	74	102	70	85	76	98	40	108	38	76	4	3	3	2	4	5	4	6	3	4	4	4
ENSG00000065328	MCM10	10	1	110	104	116	101	96	118	78	89	62	48	58	75	92	98	58	68	130	157	109	130	60	67	133	157
ENSG00000065357	DGKA	12	1	90	94	94	88	89	80	112	109	94	102	100	90	57	69	100	102	59	47	76	75	110	66	56	51
ENSG00000065361	ERBB3	12	1	356	373	400	414	336	412	176	228	202	331	182	164	1157	1208	1485	1448	960	961	1078	1118	1485	1174	846	794
ENSG00000065371	ROPN1	3	-1	6	0	0	0	0	1	0	0	0	0	0	0	0	0	0	0	0	0	0	0	0	0	0	0
ENSG00000065413	ANKRD44	2	-1	9	6	11	8	2	6	3	5	8	4	6	5	22	15	18	12	9	11	13	11	22	8	11	10
ENSG00000065427	KARS	16	-1	622	580	571	574	626	572	651	535	543	492	794	614	1644	1775	1485	1448	1775	1924	1725	1776	1310	1596	1990	1924
ENSG00000065457	ADAT1	16	-1	72	72	72	64	62	83	42	44	44	58	38	56	152	156	130	114	202	202	199	202	150	149	202	222
ENSG00000065485	PDIA5	3	1	161	152	156	147	159	152	174	152	144	111	159	161	127	120	127	120	135	123	110	122	112	123	140	130
ENSG00000065491	TBC1D22B	6	1	47	58	54	64	48	60	48	48	37	50	44	40	74	80	94	100	64	84	85	58	80	94	68	72
ENSG00000065518	NDUFB4	3	1	268	305	247	290	316	289	574	399	602	310	656	390	300	339	272	227	259	359	397	342	340	253	394	394
ENSG00000065526	SPEN	1	1	360	467	552	572	332	474	155	232	156	371	132	258	632	581	702	716	577	556	626	676	760	796	503	536
ENSG00000065534	MYLK	3	-1	31	30	24	27	16	27	23	20	16	17	9	17	33	15	12	17	12	10	16	19	20	15	19	13
ENSG00000065548	ZC3H15	2	1	554	506	472	454	572	450	508	520	370	383	406	618	390	365	371	396	366	376	318	384	280	490	464	420
ENSG00000065559	MAP2K4	17	1	159	174	150	169	186	166	206	188	240	164	164	179	134	157	164	118	126	122	150	142	158	132	129	126
ENSG00000065600	TMEM206	1	-1	36	35	36	40	44	36	48	52	38	42	80	50	52	51	38	28	44	60	44	52	30	32	66	58
ENSG00000065613	SLK	10	1	800	868	780	921	618	891	608	672	546	900	580	701	822	766	734	588	838	846	550	786	715	656	760	774
ENSG00000065615	CYB5R4	6	1	102	92	149	112	143	103	133	141	110	110	104	138	89	86	85	96	114	112	98	78	90	98	143	112
ENSG00000065618	COL17A1	10	-1	4	8	4	4	3	3	2	4	2	7	0	6	1	1	5	2	6	2	1	3	6	5	3	1
ENSG00000065621	GSTO2	10	1	34	28	21	20	37	30	43	44	35	21	104	42	155	204	115	135	161	162	171	152	140	110	156	150
ENSG00000065665	SEC61A2	10	1	31	25	32	21	22	32	50	35	48	22	26	24	26	24	45	34	35	36	38	32	42	48	26	40
ENSG00000065675	PRKCQ	10	-1	27	26	8	7	24	27	25	22	22	17	20	29	4	4	4	3	6	1	3	5	0	0	0	3
ENSG00000065717	TLE2	19	-1	9	10	6	8	9	8	13	8	26	20	15	10	0	0	0	2	0	0	0	3	0	0	0	0
ENSG00000065802	ASB1	2	1	136	174	190	202	162	168	123	110	133	112	133	116	255	270	299	301	326	334	238	259	259	259	238	282
ENSG00000065809	FAM107B	10	-1	129	118	293	272	123	114	52	77	72	77	36	52	32	38	35	31	44	48	38	28	34	31	48	52
ENSG00000065833	ME1	6	-1	280	286	260	286	362	265	502	398	282	266	284	465	160	148	174	160	147	164	160	166	180	144	190	160
ENSG00000065882	TBC1D1	4	1	194	194	190	206	204	200	203	155	171	169	194	182	365	341	348	328	255	268	344	335	250	264	240	272
ENSG00000065883	CDK13	7	1	434	502	533	600	406	495	342	445	334	505	260	410	376	386	408	402	310	325	379	370	456	429	318	341
ENSG00000065911	MTHFD2	2	1	496	454	546	452	600	498	296	362	164	252	174	408	599	622	782	739	702	676	611	603	503	706	722	672
ENSG00000065923	SLC9A7	X	-1	107	99	140	136	102	132	116	106	116	114	162	125	126	159	228	206	144	149	180	188	280	190	152	184
ENSG00000065970	FOXJ2	12	1	260	284	336	301	216	300	156	201	169	284	137	211	96	104	166	144	101	123	110	104	128	190	96	114
ENSG00000065978	YBX1	1	1	6018	6018	6018	6890	6017	4692	5387	6018	3176	3621	2768	4692	5390	4692	3436	3038	5390	5390	5390	5390	4262	4262	5390	5390
ENSG00000065989	PDE4A	19	1	72	76	120	140	72	74	44	63	47	80	29	46	55	52	76	125	56	68	74	56	112	58	54	62
ENSG00000066027	PPP2R5A	1	1	171	154	165	145	135	124	176	166	244	188	292	180	229	194	212	271	204	236	202	182	216	204	236	242
ENSG00000066032	CTNNA2	2	1	0	2	3	3	0	2	0	3	4	0	0	0	0	4	0	3	0	0	2	0	4	4	4	0
ENSG00000066044	ELAVL1	19	-1	318	293	305	284	334	346	267	281	242	270	194	286	350	328	318	293	375	400	347	394	316	348	377	348
ENSG00000066084	DIP2B	12	1	194	280	302	277	145	264	112	154	124	148	76	142	394	370	452	477	374	369	379	402	482	447	340	329
ENSG00000066117	SMARCD1	12	1	526	508	378	396	498	518	412	471	366	399	417	479	652	832	528	518	672	711	668	711	508	492	606	600
ENSG00000066135	KDM4A	1	1	192	208	168	164	222	211	139	188	103	194	110	190	244	247	259	249	202	204	204	212	224	306	184	162
ENSG00000066136	NFYC	1	1	160	182	123	143	167	178	171	148	184	160	202	152	135	182	154	153	134	144	150	169	170	207	128	141
ENSG00000066185	ZMYND12	1	-1	0	3	0	0	7	1	6	7	10	4	7	13	1	0	1	1	1	2	5	3	2	8	3	0
ENSG00000066230	SLC9A3	5	-1	21	29	17	11	28	25	2	9	1	7	1	18	20	13	22	17	14	26	17	31	27	14	30	21
ENSG00000066248	NGEF	2	-1	36	32	17	18	42	40	58	60	44	54	70	40	190	182	236	228	185	192	157	168	214	204	164	170
ENSG00000066279	ASPM	1	-1	1064	1487	1424	960	800	1030	650	794	390	609	496	510	1926	1826	914	951	2285	1208	1103	1487	800	511	1208	1392
ENSG00000066294	CD84	1	-1	3	3	4	4	1	5	3	2	3	2	6	5	5	5	8	8	4	11	3	4	1	3	8	4
ENSG00000066322	ELOVL1	1	-1	230	228	286	296	228	260	222	201	148	224	156	204	233	260	289	308	302	330	235	236	286	292	312	286
ENSG00000066379	ZNRD1	6	1	62	46	42	33	56	48	120	53	140	46	194	64	76	72	54	54	78	115	99	60	56	85	108	92
ENSG00000066405	CLDN18	3	1	1	1	0	4	3	3	0	0	0	0	0	0	0	0	1	0	0	0	0	0	0	1	2	2
ENSG00000066422	ZBTB11	3	-1	106	129	182	157	80	122	44	62	29	76	30	76	156	196	152	157	229	167	127	148	136	165	151	154
ENSG00000066427	ATXN3	14	-1	242	302	297	312	212	254	172	216	184	276	194	224	220	204	365	422	192	166	204	228	400	295	190	212
ENSG00000066455	GOLGA5	14	1	290	324	237	288	274	278	332	320	264	310	182	354	170	182	267	237	138	192	156	163	211	252	171	183
ENSG00000066468	FGFR2	10	-1	55	38	30	22	60	55	48	47	16	40	33	50	1	0	2	0	3	0	0	6	3	0	4	1
ENSG00000066557	LRRC40	1	-1	167	182	133	120	160	166	118	152	72	133	69	150	184	230	172	167	234	197	168	188	106	180	199	262
ENSG00000066583	ISOC1	5	1	100	118	85	99	120	123	150	121	108	106	115	141	116	96	67	65	89	94	135	111	69	95	85	104
ENSG00000066629	EML1	14	1	3	10	3	6	10	9	0	5	3	8	6	0	7	6	4	1	5	5	16	0	1	8	0	2
ENSG00000066651	TRMT11	6	1	142	167	180	172	153	132	135	171	92	149	112	131	234	310	248	246	350	376	299	326	242	226	356	356
ENSG00000066654	THUMPD1	16	-1	94	112	114	114	93	94	72	97	68	101	18	111	184	161	137	149	200	171	138	158	115	149	182	165
ENSG00000066697	MSANTD3	9	1	156	154	173	168	143	142	170	136	172	118	176	137	137	102	149	140	111	126	100	80	139	120	92	98
ENSG00000066735	KIF26A	14	1	38	50	72	56	68	60	10	20	6	26	2	24	0	7	8	5	14	19	3	2	5	1	7	14
ENSG00000066739	ATG2B	14	-1	212	244	239	240	188	267	180	218	202	247	144	204	156	183	180	154	141	164	180	219	199	222	130	138
ENSG00000066777	ARFGEF1	8	-1	227	255	244	265	227	254	204	237	216	296	211	224	324	310	422	346	271	276	288	288	369	362	234	304
ENSG00000066813	ACSM2B	16	-1	0	1	2	1	0	0	0	0	5	0	2	3	0	0	2	1	2	0	0	0	1	0	0	0
ENSG00000066827	ZFAT	8	-1	48	45	74	85	62	53	27	48	38	50	35	36	68	68	99	69	54	62	68	85	76	92	58	66
ENSG00000066855	MTFR1	8	1	71	82	74	86	84	92	68	110	42	56	78	93	73	60	80	71	84	90	84	85	74	90	94	96
ENSG00000066923	STAG3	7	1	112	132	126	114	116	143	110	104	54	106	81	104	136	123	121	112	104	111	120	129	125	94	127	124
ENSG00000066926	FECH	18	-1	40	36	28	32	35	55	48	46	42	46	46	46	66	73	32	26	60	52	71	61	25	31	66	62
ENSG00000066933	MYO9A	15	-1	148	200	184	212	96	212	103	120	102	146	66	108	182	163	216	190	133	125	162	170	183	156	94	132
ENSG00000067048	DDX3Y	Y	1	0	0	6	0	0	0	0	0	9	3	11	0	0	0	2	0	0	0	0	2	0	3	0	3
ENSG00000067057	PFKP	10	1	362	370	490	505	312	334	378	338	402	428	251	296	546	609	680	720	680	644	583	577	898	743	614	592
ENSG00000067064	IDI1	10	-1	203	190	339	276	238	174	298	252	253	254	218	226	138	144	224	244	171	138	123	140	286	204	136	190
ENSG00000067066	SP100	2	1	99	86	65	92	83	84	149	133	149	105	152	81	76	100	190	132	36	56	107	98	163	187	56	40
ENSG00000067082	KLF6	10	-1	253	285	502	474	228	299	122	176	131	252	66	134	235	234	614	572	423	370	201	194	439	574	284	285
ENSG00000067113	PPAP2A	5	-1	20	21	26	27	28	20	80	36	60	28	74	36	23	27	32	33	16	21	30	32	34	48	22	18
ENSG00000067141	NEO1	15	1	334	354	356	496	366	428	255	312	452	418	291	322	248	250	340	281	176	216	330	310	459	369	212	191
ENSG00000067167	TRAM1	8	-1	319	281	292	282	358	274	242	386	354	469	368	454	300	340	437	530	320	262	290	290	414	588	286	281
ENSG00000067177	PHKA1	X	-1	118	149	184	204	165	172	94	85	68	85	96	116	180	175	126	96	152	214	172	212	145	132	199	194
ENSG00000067182	TNFRSF1A	12	-1	216	206	276	246	194	206	210	214	220	190	172	234	218	232	330	286	214	196	198	208	285	272	186	178
ENSG00000067191	CACNB1	17	-1	22	20	31	25	20	24	9	13	12	11	8	12	42	29	42	28	24	14	19	24	29	55	16	20
ENSG00000067208	EVI5	1	-1	44	78	60	64	50	58	56	66	53	80	19	66	74	68	52	52	54	42	50	58	50	50	36	42
ENSG00000067221	STOML1	15	-1	18	14	6	7	22	14	46	22	22	12	50	20	18	13	16	13	24	10	15	17	15	10	15	15
ENSG00000067225	PKM	15	-1	5387	6016	6017	6888	5388	6016	4260	5387	6017	6016	3620	4691	4260	4260	5388	5387	4691	4691	4260	4691	6888	6016	4260	4260
ENSG00000067248	DHX29	5	-1	152	130	94	77	147	113	167	128	136	136	122	149	206	150	131	114	130	138	150	174	74	172	143	136
ENSG00000067334	DNTTIP2	1	-1	309	224	228	200	271	182	384	290	362	230	490	239	236	220	186	180	292	251	190	224	157	238	290	321
ENSG00000067365	METTL22	16	1	74	78	74	80	62	70	66	60	68	58	128	50	94	120	135	134	130	126	118	98	124	113	128	115
ENSG00000067369	TP53BP1	15	-1	207	244	196	228	208	278	141	204	155	222	136	222	355	380	426	433	312	378	392	383	542	416	345	356
ENSG00000067533	RRP15	1	1	96	103	109	120	104	92	173	94	163	80	158	98	128	66	71	47	96	89	86	68	54	54	120	99
ENSG00000067560	RHOA	3	-1	1390	1206	1310	1174	1390	1288	1310	1391	1288	1248	1310	1249	1157	1100	1044	1044	1117	1117	1100	1100	960	996	1077	1062
ENSG00000067596	DHX8	17	1	322	352	334	308	350	357	260	310	238	324	224	297	346	373	322	302	392	364	324	348	281	308	312	328
ENSG00000067606	PRKCZ	1	1	92	90	101	114	103	95	260	208	247	182	265	203	144	136	180	197	98	96	104	123	156	216	85	82
ENSG00000067646	ZFY	Y	1	0	0	3	0	0	0	0	0	0	0	8	0	0	0	0	0	0	0	0	0	0	0	0	0
ENSG00000067704	IARS2	1	1	822	760	642	698	802	822	642	854	413	686	334	656	622	626	471	453	619	694	752	739	510	485	702	720
ENSG00000067715	SYT1	12	1	133	133	176	212	137	176	146	114	126	130	210	123	458	399	906	827	434	474	436	485	906	931	434	458
ENSG00000067798	NAV3	12	1	83	55	80	90	76	54	31	67	4	76	77	47	36	56	52	32	67	3	23	69	64	60	58	22
ENSG00000067829	IDH3G	X	-1	224	216	199	168	168	200	232	194	202	162	222	187	183	170	145	166	202	202	163	180	158	164	190	200
ENSG00000067836	ROGDI	16	-1	106	98	60	70	98	101	143	151	140	136	136	136	154	157	178	170	120	124	158	157	166	158	152	143
ENSG00000067840	PDZD4	X	-1	11	14	21	22	19	13	4	9	8	6	8	7	2	1	2	1	3	4	2	0	1	2	1	2
ENSG00000067900	ROCK1	18	-1	774	662	734	690	568	720	384	662	286	794	259	675	690	656	651	580	574	524	499	514	577	546	502	450
ENSG00000067955	CBFB	16	1	348	288	336	300	296	306	297	320	270	304	252	240	702	610	582	647	740	494	739	672	603	536	566	572
ENSG00000067992	PDK3	X	1	54	77	69	84	73	71	74	58	70	40	135	54	116	94	78	91	74	71	78	86	89	56	64	86
ENSG00000068001	HYAL2	3	-1	430	472	324	346	459	461	376	432	228	419	120	447	196	212	158	156	216	226	214	190	178	171	204	216
ENSG00000068024	HDAC4	2	-1	239	326	394	398	230	306	78	137	92	220	89	141	1028	960	1062	1117	794	738	950	972	1118	1078	780	780
ENSG00000068028	RASSF1	3	-1	147	137	280	276	162	154	160	186	192	170	144	150	92	112	126	152	110	144	125	102	126	156	116	144
ENSG00000068078	FGFR3	4	1	6	6	6	4	6	8	4	11	3	10	5	9	85	109	118	92	66	76	71	89	76	84	83	96
ENSG00000068079	IFI35	17	1	52	36	30	28	46	31	85	54	102	45	138	46	22	21	17	14	7	10	22	28	18	16	13	8
ENSG00000068097	HEATR6	17	-1	78	114	106	86	80	89	46	94	93	72	36	60	103	112	95	84	86	106	87	92	84	109	89	73
ENSG00000068120	COASY	17	1	446	448	513	404	435	457	417	382	376	358	464	416	421	402	358	355	488	516	457	420	336	326	451	497
ENSG00000068137	PLEKHH3	17	-1	33	34	38	44	34	32	39	57	35	58	24	52	32	30	48	46	26	15	32	40	50	34	23	29
ENSG00000068305	MEF2A	15	1	362	466	564	544	418	449	270	376	277	386	204	328	300	278	348	314	248	254	284	302	360	438	300	259
ENSG00000068308	OTUD5	X	-1	358	384	346	334	365	357	327	341	354	340	288	318	540	535	568	605	472	497	482	466	509	557	492	480
ENSG00000068323	TFE3	X	-1	334	402	462	458	318	340	235	297	226	326	149	288	221	250	377	404	182	147	246	226	369	383	148	176
ENSG00000068354	TBC1D25	X	1	112	114	127	112	94	107	146	94	120	128	138	112	111	128	123	129	100	106	112	112	148	124	82	82
ENSG00000068366	ACSL4	X	-1	546	520	715	611	531	474	222	520	150	478	92	399	239	284	411	469	301	235	270	272	442	382	254	327
ENSG00000068383	INPP5A	10	1	38	26	21	26	28	31	19	21	16	16	27	28	52	32	80	76	28	17	17	29	49	58	15	32
ENSG00000068394	GPKOW	X	-1	148	107	127	96	156	125	145	112	147	110	147	123	144	146	157	144	172	178	141	143	130	144	180	156
ENSG00000068400	GRIPAP1	X	-1	232	264	234	276	272	300	214	246	151	294	116	240	436	439	511	516	413	420	436	417	543	393	402	404
ENSG00000068438	FTSJ1	X	1	206	194	206	204	232	188	218	216	173	195	170	210	336	355	290	297	380	344	292	319	254	340	302	347
ENSG00000068489	PRR11	17	1	206	266	210	212	152	276	27	98	9	96	18	80	292	282	190	190	295	277	248	266	206	153	284	265
ENSG00000068615	REEP1	2	-1	42	29	36	31	35	42	36	34	30	24	42	44	0	0	0	0	0	0	1	0	2	1	1	0
ENSG00000068650	ATP11A	13	1	322	472	448	448	302	543	109	292	66	416	58	320	732	693	774	832	602	543	750	750	852	930	577	644
ENSG00000068654	POLR1A	2	-1	358	437	472	476	357	472	232	302	246	332	320	308	358	328	200	202	369	402	377	389	227	260	348	338
ENSG00000068697	LAPTM4A	2	-1	494	462	481	436	522	472	718	704	643	730	470	724	178	176	204	210	152	159	226	180	212	190	184	186
ENSG00000068724	TTC7A	2	1	332	298	210	240	288	302	244	366	292	360	235	344	96	94	78	103	92	76	102	102	74	92	92	88
ENSG00000068745	IP6K2	3	-1	289	296	258	250	286	334	382	384	407	440	323	348	541	539	606	652	523	559	476	506	610	539	498	554
ENSG00000068784	SRBD1	2	-1	218	192	171	145	208	214	224	186	168	180	250	199	185	194	226	154	173	244	198	198	161	170	188	186
ENSG00000068796	KIF2A	5	1	199	248	234	268	236	224	148	183	123	149	148	188	306	305	268	291	303	222	316	308	246	318	322	288
ENSG00000068831	RASGRP2	11	-1	0	2	5	0	1	2	6	6	6	4	5	4	0	0	0	0	0	0	0	0	0	0	0	0
ENSG00000068878	PSME4	2	-1	485	524	496	539	554	516	570	562	646	456	832	658	436	488	461	406	425	428	422	512	348	434	404	424
ENSG00000068885	IFT80	3	-1	340	340	396	332	432	346	295	443	262	528	196	429	166	152	168	194	174	182	168	180	212	192	172	170
ENSG00000068903	SIRT2	19	-1	87	85	106	116	84	93	158	160	217	220	158	151	64	56	102	124	52	62	60	64	106	110	67	76
ENSG00000068912	ERLEC1	2	1	222	201	202	186	286	188	422	312	344	292	324	325	136	170	192	180	137	110	149	121	188	226	126	133
ENSG00000068971	PPP2R5B	11	1	22	22	23	24	31	20	34	40	36	38	30	50	25	13	66	86	14	19	22	25	52	100	10	10
ENSG00000068976	PYGM	11	-1	0	0	1	1	0	0	0	0	1	0	0	0	2	5	5	3	10	4	4	4	5	1	6	5
ENSG00000068985	PAGE1	X	-1	0	0	0	0	0	0	2	0	5	0	14	2	0	0	0	0	0	0	0	2	0	0	0	0
ENSG00000069011	PITX1	5	-1	298	281	272	252	314	282	684	613	709	660	675	806	212	143	212	163	183	228	196	184	155	206	224	220
ENSG00000069020	MAST4	5	1	28	36	70	73	21	37	19	16	9	19	12	14	109	124	162	166	112	122	112	96	170	126	72	74
ENSG00000069188	SDK2	17	-1	0	3	0	3	0	3	0	1	2	7	4	3	3	1	0	1	0	0	1	2	1	0	1	1
ENSG00000069248	NUP133	1	-1	264	234	256	268	292	263	241	266	214	220	274	236	234	242	186	188	201	240	255	216	187	178	213	216
ENSG00000069275	NUCKS1	1	-1	1526	1554	1252	1210	1554	1600	1363	1394	1334	1176	1490	1313	1252	1268	740	745	1048	988	1192	1176	868	682	1138	1120
ENSG00000069329	VPS35	16	-1	752	706	734	694	826	702	694	820	622	752	574	814	986	974	920	820	1118	1064	998	914	931	878	1176	1208
ENSG00000069345	DNAJA2	16	-1	278	216	236	226	244	226	232	210	206	204	250	237	402	412	362	386	380	340	426	414	332	426	366	357
ENSG00000069399	BCL3	19	1	13	12	8	12	11	11	6	6	7	10	6	9	24	11	55	86	33	32	2	4	30	50	9	24
ENSG00000069424	KCNAB2	1	1	31	31	20	16	29	35	20	33	26	26	19	42	252	306	271	267	238	252	284	302	326	248	276	262
ENSG00000069431	ABCC9	12	-1	224	196	120	114	222	157	504	228	562	198	680	238	137	122	143	123	110	136	148	140	149	162	118	126
ENSG00000069482	GAL	11	1	63	62	84	69	94	66	26	22	14	5	48	22	192	156	50	47	213	230	194	169	54	62	270	247
ENSG00000069493	CLEC2D	12	1	52	36	44	48	44	34	98	44	94	65	118	60	34	32	44	34	28	27	26	34	54	56	26	31
ENSG00000069509	FUNDC1	X	-1	84	90	56	44	104	56	161	87	144	74	156	116	80	74	44	62	50	54	71	68	41	42	68	58
ENSG00000069535	MAOB	X	-1	166	168	80	98	218	185	111	106	127	78	170	101	8	6	4	6	5	3	6	6	8	8	1	2
ENSG00000069667	RORA	15	-1	108	122	128	68	76	126	263	194	246	240	247	285	14	4	55	55	15	14	14	19	54	49	13	14
ENSG00000069696	DRD4	11	1	1	0	1	1	0	0	0	0	1	0	0	0	5	7	2	4	13	8	3	9	3	6	5	7
ENSG00000069702	TGFBR3	1	-1	22	26	27	24	20	14	17	26	26	31	13	10	149	166	184	180	70	98	120	139	169	160	106	104
ENSG00000069712	KIAA1107	1	1	96	87	82	83	91	100	40	88	60	86	74	112	98	98	112	111	106	94	86	112	106	110	88	94
ENSG00000069764	PLA2G10	16	-1	0	0	1	0	0	0	2	3	0	0	1	1	0	1	3	0	0	1	0	0	3	5	2	1
ENSG00000069812	HES2	1	-1	8	17	19	19	10	8	20	26	19	38	13	20	42	50	25	30	84	96	30	36	38	10	65	62
ENSG00000069849	ATP1B3	3	1	1047	886	1079	1120	1138	847	1870	1426	2376	1426	1554	1490	242	216	178	186	290	384	300	256	300	233	332	308
ENSG00000069869	NEDD4	15	-1	760	656	466	554	562	622	548	596	734	487	768	581	500	505	510	525	292	330	474	454	496	528	250	380
ENSG00000069943	PIGB	15	1	20	15	18	15	22	18	50	21	31	11	38	20	30	31	46	29	21	22	34	26	19	42	35	28
ENSG00000069956	MAPK6	15	1	154	140	178	160	131	135	46	104	32	116	8	98	274	300	284	298	306	222	222	256	254	254	229	260
ENSG00000069966	GNB5	15	-1	118	124	145	132	139	132	120	134	137	169	130	130	80	100	94	106	60	84	85	104	110	102	82	60
ENSG00000069974	RAB27A	15	-1	33	21	29	21	28	17	46	47	56	37	56	36	34	36	32	38	31	28	44	30	28	34	28	32
ENSG00000069998	CECR5	22	-1	159	135	145	148	152	145	140	122	108	116	118	122	220	214	170	159	246	224	242	266	200	187	275	214
ENSG00000070010	UFD1L	22	-1	238	257	232	236	276	238	383	288	384	224	400	284	246	258	258	272	356	346	274	258	262	276	298	348
ENSG00000070018	LRP6	12	-1	169	270	239	254	149	259	112	109	114	170	180	151	1078	1138	1014	1064	906	822	986	986	960	832	702	710
ENSG00000070019	GUCY2C	12	-1	3	1	1	3	0	2	2	1	0	0	0	2	4	3	3	2	2	0	1	0	4	0	0	3
ENSG00000070047	PHRF1	11	1	332	348	306	332	300	322	190	328	163	292	115	286	398	409	357	327	413	410	414	396	379	376	426	434
ENSG00000070061	IKBKAP	9	-1	284	308	242	282	303	353	316	310	300	330	369	341	320	351	296	276	364	426	378	340	286	298	400	365
ENSG00000070081	NUCB2	11	1	220	158	109	91	208	135	290	242	273	193	334	212	264	194	221	281	109	66	164	202	187	258	138	114
ENSG00000070087	PFN2	3	-1	892	802	658	492	900	788	1080	1176	952	974	832	1160	211	166	190	186	201	180	230	234	171	157	239	218
ENSG00000070159	PTPN3	9	-1	275	325	290	300	289	318	216	278	224	302	145	274	232	227	324	278	254	270	214	226	304	252	253	235
ENSG00000070182	SPTB	14	-1	196	221	145	161	192	208	186	324	166	312	154	308	52	46	42	44	15	35	46	50	44	30	35	24
ENSG00000070190	DAPP1	4	1	5	9	2	9	0	2	6	8	0	6	8	7	0	3	8	3	4	7	7	1	0	0	4	9
ENSG00000070193	FGF10	5	-1	7	6	5	6	7	5	8	6	9	5	10	7	5	5	4	3	4	6	4	4	4	5	4	4
ENSG00000070214	SLC44A1	9	1	439	432	485	430	516	566	450	464	630	571	706	504	450	484	448	428	951	866	494	476	412	445	820	813
ENSG00000070269	TMEM260	14	1	50	60	74	54	65	58	79	72	94	76	140	72	83	86	112	98	96	100	74	74	100	107	103	102
ENSG00000070366	SMG6	17	-1	228	240	260	262	252	252	250	268	244	267	210	241	280	270	321	312	244	239	282	306	330	312	220	211
ENSG00000070367	EXOC5	14	-1	398	323	415	340	406	300	232	358	312	334	377	391	274	331	296	346	332	207	297	310	276	271	297	257
ENSG00000070371	CLTCL1	22	-1	21	24	25	25	22	33	54	36	47	42	40	34	48	43	44	44	36	44	44	48	64	36	34	40
ENSG00000070388	FGF22	19	1	0	1	2	0	0	0	6	7	22	15	11	8	0	0	0	0	0	0	0	0	0	0	0	0
ENSG00000070404	FSTL3	19	1	62	52	62	64	46	35	31	27	48	38	42	31	27	20	33	40	46	33	20	20	16	38	45	34
ENSG00000070413	DGCR2	22	-1	280	274	248	260	275	262	322	298	284	356	246	324	212	230	188	196	206	171	246	248	240	237	182	188
ENSG00000070423	RNF126	19	-1	130	114	138	132	104	106	150	112	120	98	128	120	266	227	172	174	292	264	254	260	138	204	274	264
ENSG00000070444	MNT	17	-1	133	196	233	246	180	180	50	109	58	112	42	116	156	152	232	248	182	180	178	169	213	265	158	184
ENSG00000070476	ZXDC	3	-1	244	326	328	298	252	308	183	212	186	271	113	172	166	154	218	206	140	130	162	152	208	252	134	116
ENSG00000070495	JMJD6	17	-1	190	184	224	209	165	142	204	128	204	158	222	167	143	148	298	254	153	138	130	162	246	265	124	148
ENSG00000070501	POLB	8	1	56	56	42	68	82	54	126	71	236	56	212	82	65	50	74	68	76	84	86	58	62	60	98	92
ENSG00000070540	WIPI1	17	-1	154	153	145	171	154	172	242	222	203	240	224	219	49	68	190	196	70	87	66	77	172	206	113	108
ENSG00000070601	FRMPD1	9	1	34	33	35	34	32	37	24	27	36	54	30	32	20	21	24	14	20	27	17	24	19	29	19	20
ENSG00000070610	GBA2	9	-1	218	212	172	199	178	182	220	214	186	236	154	199	204	190	210	190	223	218	186	209	208	194	175	228
ENSG00000070614	NDST1	5	1	130	178	168	170	112	147	66	106	52	146	31	109	148	140	149	131	108	84	128	120	128	164	82	78
ENSG00000070669	ASNS	7	-1	662	571	462	452	1158	734	1046	690	1030	407	1553	846	454	487	619	546	372	670	651	606	462	775	572	533
ENSG00000070718	AP3M2	8	1	60	69	60	64	82	80	76	81	66	78	116	99	146	152	126	90	158	197	152	135	100	107	190	188
ENSG00000070731	ST6GALNAC2	17	-1	5	6	1	2	7	8	114	100	208	208	102	104	5	3	2	1	6	6	3	3	1	2	3	4
ENSG00000070756	PABPC1	8	-1	3424	3928	4680	4680	3424	4250	3026	3424	2883	3928	2368	3424	3928	3928	3928	3928	4250	3928	4250	4680	3928	4250	3928	3610
ENSG00000070759	TESK2	1	-1	19	22	27	35	22	25	24	29	38	34	17	28	35	38	57	38	20	35	34	26	48	38	24	20
ENSG00000070761	CFAP20	16	-1	125	140	135	129	164	130	150	135	148	110	97	135	222	256	204	192	230	224	232	246	210	244	259	275
ENSG00000070770	CSNK2A2	16	-1	318	284	298	292	340	260	457	312	477	389	481	350	730	713	836	874	604	625	688	692	830	748	564	552
ENSG00000070778	PTPN21	14	-1	96	107	100	98	60	101	47	85	65	115	30	80	80	94	80	70	68	88	80	71	90	84	74	56
ENSG00000070785	EIF2B3	1	-1	62	45	32	36	52	48	112	56	96	36	160	69	64	74	58	42	70	96	62	58	44	56	89	85
ENSG00000070814	TCOF1	5	1	640	644	774	786	655	626	450	535	363	406	431	426	409	454	303	277	656	600	464	477	250	386	610	613
ENSG00000070831	CDC42	1	1	534	427	421	409	547	422	582	552	545	471	558	538	884	772	638	570	904	866	890	897	649	550	948	1026
ENSG00000070882	OSBPL3	7	-1	825	890	818	748	724	912	462	684	408	688	395	557	496	548	737	778	836	704	481	496	549	654	556	590
ENSG00000070950	RAD18	3	-1	84	72	122	120	89	74	89	64	72	44	82	70	100	88	54	56	138	104	85	85	44	56	105	106
ENSG00000070961	ATP2B1	12	-1	236	330	324	338	334	306	222	251	244	298	290	286	168	156	166	152	170	162	174	194	190	208	190	180
ENSG00000070985	TRPM5	11	-1	0	0	1	0	0	0	10	3	7	6	5	4	0	0	0	0	0	0	0	0	0	0	1	0
ENSG00000071051	NCK2	2	1	190	192	190	196	174	165	206	230	174	324	140	298	72	82	86	78	74	76	85	96	86	110	71	80
ENSG00000071054	MAP4K4	2	1	512	649	550	572	512	526	371	434	316	448	370	429	398	458	473	461	357	365	434	453	539	423	329	310
ENSG00000071073	MGAT4A	2	-1	35	48	31	44	42	31	64	54	67	76	40	60	5	3	5	7	4	8	3	4	7	9	6	3
ENSG00000071082	RPL31	2	1	2286	1928	1778	1728	3036	1993	3939	2376	4262	1993	4260	3036	2114	2286	2038	2114	1780	2498	2201	2114	2037	2201	2626	2376
ENSG00000071127	WDR1	4	-1	845	832	794	832	826	912	605	866	479	773	464	800	1206	1248	972	904	1422	1390	1225	1248	984	1062	1422	1308
ENSG00000071189	SNX13	7	-1	382	447	391	356	315	454	261	397	266	394	275	318	240	297	262	303	308	313	320	302	286	276	262	286
ENSG00000071205	ARHGAP10	4	1	50	39	36	58	50	46	80	46	66	36	72	30	33	29	18	16	22	26	19	25	15	20	26	26
ENSG00000071242	RPS6KA2	6	-1	30	48	40	48	49	50	60	66	58	76	52	68	56	56	64	60	74	66	67	64	74	89	62	72
ENSG00000071243	ING3	7	1	148	150	154	141	168	139	128	138	153	152	100	136	138	138	145	130	119	112	146	123	138	136	106	114
ENSG00000071246	VASH1	14	1	46	68	44	44	48	46	33	44	42	60	40	26	14	15	13	10	4	4	8	12	11	6	7	16
ENSG00000071282	LMCD1	3	1	19	19	23	12	16	16	27	21	22	19	36	20	204	222	236	260	252	256	254	206	229	236	240	224
ENSG00000071462	WBSCR22	7	1	394	354	314	298	418	354	530	421	444	395	450	431	238	255	223	202	292	324	262	224	211	228	346	310
ENSG00000071537	SEL1L	14	-1	393	490	448	401	380	458	455	577	366	651	410	546	467	456	672	680	414	368	456	470	504	788	369	416
ENSG00000071539	TRIP13	5	1	272	222	214	192	222	218	152	176	62	121	62	175	316	300	167	174	328	388	294	290	158	160	348	333
ENSG00000071553	ATP6AP1	X	1	365	383	390	377	474	426	554	548	492	666	457	650	202	199	220	254	160	138	226	214	300	239	200	200
ENSG00000071564	TCF3	19	-1	482	478	543	530	400	448	242	362	230	456	164	380	860	832	705	714	876	820	852	867	710	715	800	838
ENSG00000071575	TRIB2	2	1	247	269	316	318	212	256	124	164	162	276	106	178	71	90	71	67	71	66	78	78	74	50	93	80
ENSG00000071626	DAZAP1	19	1	675	714	701	693	602	650	438	529	371	413	310	488	996	1028	800	838	898	984	1028	972	788	912	1078	996
ENSG00000071655	MBD3	19	-1	504	530	482	509	541	440	532	445	642	509	599	522	453	456	334	336	356	327	509	492	440	480	400	388
ENSG00000071794	HLTF	3	-1	29	50	62	0	50	40	0	38	58	22	44	32	304	226	199	188	340	289	285	296	201	186	412	397
ENSG00000071859	FAM50A	X	1	541	496	488	476	550	502	720	591	813	518	876	535	202	147	208	186	178	185	180	176	216	233	212	194
ENSG00000071889	FAM3A	X	-1	131	113	135	153	162	136	282	192	326	211	312	224	66	58	76	58	50	67	87	72	71	73	68	72
ENSG00000071894	CPSF1	8	-1	353	422	440	434	382	412	302	329	360	408	318	332	524	557	506	537	576	550	564	554	613	462	533	509
ENSG00000071909	MYO3B	2	1	15	12	11	4	8	14	3	7	3	6	10	2	4	8	5	6	4	2	4	8	8	3	6	4
ENSG00000071967	CYBRD1	2	1	692	670	765	718	664	688	482	786	564	970	304	644	38	40	40	44	35	40	32	48	52	55	44	40
ENSG00000071994	PDCD2	6	-1	274	204	208	214	262	200	353	218	301	202	302	240	308	297	237	240	329	312	286	270	186	198	308	343
ENSG00000072042	RDH11	14	-1	454	429	548	495	433	442	386	450	353	544	380	482	270	252	330	348	316	286	270	280	368	382	382	335
ENSG00000072062	PRKACA	19	-1	224	213	218	175	228	262	194	254	200	182	183	198	234	196	207	226	166	157	246	224	213	157	198	171
ENSG00000072071	ADGRL1	19	-1	160	152	218	202	135	166	105	101	104	128	116	108	212	176	218	241	218	237	216	220	238	262	246	246
ENSG00000072080	SPP2	2	1	13	6	8	8	5	10	11	4	7	6	5	6	13	8	3	6	9	4	12	7	4	9	8	10
ENSG00000072110	ACTN1	14	-1	2198	2372	2886	2886	2110	2282	1157	1596	1332	2886	697	1683	1522	1596	1725	1726	2282	2110	1644	1644	2110	1825	1867	1867
ENSG00000072121	ZFYVE26	14	-1	234	293	310	396	208	318	180	239	210	282	190	229	170	168	120	143	156	157	166	182	192	137	148	139
ENSG00000072133	RPS6KA6	X	-1	102	106	113	109	106	112	116	80	78	100	108	90	96	94	115	96	90	85	88	102	98	116	85	94
ENSG00000072134	EPN2	17	1	144	157	145	142	118	150	147	167	161	168	138	147	164	146	173	184	149	156	133	166	163	164	122	133
ENSG00000072135	PTPN18	2	1	421	421	405	424	479	451	468	435	690	544	584	459	203	185	185	165	170	190	204	222	210	208	176	190
ENSG00000072163	LIMS2	2	-1	2	3	4	4	3	3	6	6	13	7	30	6	4	3	2	3	5	3	6	5	2	2	3	4
ENSG00000072195	SPEG	2	1	54	58	28	28	60	58	46	50	25	44	50	60	29	25	38	33	17	29	15	14	33	32	8	24
ENSG00000072201	LNX1	4	-1	6	4	6	4	5	6	4	4	5	6	8	4	10	12	6	3	14	10	8	15	18	6	7	7
ENSG00000072210	ALDH3A2	17	1	259	262	198	219	284	247	268	304	276	373	219	272	125	127	156	151	112	125	131	144	159	138	111	110
ENSG00000072274	TFRC	3	-1	1286	1520	2488	2194	1356	1640	534	858	732	1722	410	818	577	638	1864	1921	1264	1042	812	718	1864	1864	1356	1420
ENSG00000072310	SREBF1	17	-1	526	583	480	504	495	548	552	758	513	670	373	766	675	684	604	550	650	724	786	704	697	725	766	766
ENSG00000072364	AFF4	5	-1	470	711	886	878	324	702	187	366	156	456	57	286	545	540	745	796	533	397	506	533	652	745	356	456
ENSG00000072401	UBE2D1	10	1	141	136	164	123	165	120	123	170	144	150	128	146	188	182	138	176	236	148	194	159	133	193	182	184
ENSG00000072415	MPP5	14	1	264	229	234	226	220	228	158	226	142	277	144	201	178	148	158	171	161	170	120	157	123	118	180	152
ENSG00000072422	RHOBTB1	10	-1	3	2	3	3	0	0	0	0	0	6	0	0	54	52	32	29	50	75	66	74	40	29	64	66
ENSG00000072501	SMC1A	X	-1	846	1100	960	996	832	1101	360	705	336	738	268	644	1207	1249	884	884	1288	1190	1266	1266	920	950	1249	1266
ENSG00000072506	HSD17B10	X	-1	390	378	255	275	386	362	598	458	564	310	779	487	286	257	188	154	268	260	281	302	172	235	373	328
ENSG00000072518	MARK2	11	1	214	216	262	263	186	220	188	200	169	233	157	167	322	327	426	408	295	267	353	308	390	413	253	232
ENSG00000072571	HMMR	5	1	1014	940	685	558	1062	752	846	1030	350	640	411	986	504	680	413	524	739	518	484	428	399	496	930	876
ENSG00000072609	CHFR	12	-1	78	127	94	104	94	88	94	98	72	114	36	96	144	202	149	149	140	120	172	186	144	141	128	142
ENSG00000072657	TRHDE	12	1	0	0	0	0	0	0	0	0	0	0	0	0	0	0	0	0	36	0	19	0	0	0	0	0
ENSG00000072682	P4HA2	5	-1	339	341	467	494	353	341	298	278	387	394	227	320	110	112	236	223	128	97	94	78	242	184	100	110
ENSG00000072736	NFATC3	16	1	156	247	263	224	142	211	94	144	158	204	114	194	639	670	920	858	544	524	579	608	696	812	545	520
ENSG00000072756	TRNT1	3	1	116	84	103	69	114	71	92	98	100	92	60	100	102	115	50	67	147	96	106	100	51	56	136	118
ENSG00000072778	ACADVL	17	1	1552	1683	1422	1422	1643	1596	1552	1724	1249	1596	1248	1552	1990	2034	2282	2282	2110	2110	2034	1924	2198	2110	1866	1866
ENSG00000072786	STK10	5	-1	236	266	306	306	247	286	306	332	314	426	270	336	279	278	376	360	284	256	262	293	454	347	271	267
ENSG00000072803	FBXW11	5	-1	288	408	377	415	316	400	226	334	190	366	147	328	230	260	218	256	274	260	280	271	296	282	250	258
ENSG00000072818	ACAP1	17	1	20	18	12	17	7	13	56	22	56	22	62	22	7	3	12	9	8	4	8	9	5	17	6	12
ENSG00000072832	CRMP1	4	-1	126	106	213	222	150	148	54	66	96	72	87	62	61	77	125	106	74	62	65	52	109	90	65	54
ENSG00000072840	EVC	4	1	0	0	0	0	0	2	3	5	2	3	4	0	1	0	2	0	0	0	2	0	2	1	0	0
ENSG00000072849	DERL2	17	-1	154	128	157	140	174	133	306	186	398	171	432	211	131	122	139	145	140	98	120	119	151	135	120	115
ENSG00000072858	SIDT1	3	1	2	2	3	3	4	2	5	6	1	2	2	6	1	3	3	6	3	1	1	3	5	6	2	1
ENSG00000072864	NDE1	16	1	227	208	206	202	178	204	78	140	46	134	40	118	268	271	302	290	341	288	268	259	294	259	252	239
ENSG00000072952	MRVI1	11	-1	185	182	220	220	184	222	202	214	135	129	252	200	0	0	0	0	1	0	1	0	0	0	0	1
ENSG00000072954	TMEM38A	19	1	26	15	23	31	22	11	19	15	35	22	22	22	19	16	10	10	22	29	25	16	27	26	35	35
ENSG00000072958	AP1M1	19	1	165	158	150	160	164	154	190	182	173	167	210	206	206	186	130	120	172	155	192	169	172	140	174	166
ENSG00000073008	PVR	19	1	226	246	312	350	259	266	176	221	118	171	197	214	210	206	222	226	254	242	204	203	212	212	218	242
ENSG00000073050	XRCC1	19	-1	168	193	135	158	208	178	156	180	186	172	167	187	99	104	107	120	98	101	93	102	121	120	118	86
ENSG00000073060	SCARB1	12	-1	316	352	410	426	312	373	626	618	867	960	492	626	278	292	270	316	302	295	335	364	383	357	327	354
ENSG00000073067	CYP2W1	7	1	3	2	2	1	1	3	0	1	1	0	0	2	8	6	13	9	11	8	13	11	15	11	6	8
ENSG00000073111	MCM2	3	1	794	832	710	766	813	820	499	650	319	524	260	609	655	700	369	340	750	773	786	714	288	390	820	866
ENSG00000073146	MOV10L1	22	1	0	0	0	0	0	0	1	0	4	0	0	0	0	1	4	0	1	3	3	0	7	1	0	1
ENSG00000073150	PANX2	22	1	30	27	35	19	17	18	16	16	12	24	15	14	4	6	3	3	7	0	0	1	5	0	0	0
ENSG00000073169	SELO	22	1	81	60	91	82	80	58	105	67	187	86	161	76	175	118	124	118	136	116	122	136	140	130	135	111
ENSG00000073282	TP63	3	1	5	4	3	4	3	2	4	3	4	2	5	3	2	2	3	3	2	2	1	3	2	2	3	3
ENSG00000073331	ALPK1	4	1	13	7	10	8	9	9	10	9	15	6	6	6	20	16	24	16	8	10	20	18	36	22	12	11
ENSG00000073350	LLGL2	17	1	378	350	310	350	409	366	556	595	556	720	407	552	688	732	693	670	634	704	792	780	697	832	660	693
ENSG00000073417	PDE8A	15	1	248	286	275	302	235	262	204	246	143	300	75	278	319	334	430	448	350	338	338	342	432	424	310	326
ENSG00000073464	CLCN4	X	1	29	31	14	24	30	45	26	58	38	42	28	48	60	67	52	54	42	48	82	56	44	56	50	33
ENSG00000073536	NLE1	17	-1	130	142	124	122	145	155	78	62	78	71	107	76	200	169	105	102	239	240	192	212	76	122	223	233
ENSG00000073578	SDHA	5	1	644	605	506	543	666	646	725	660	634	644	592	630	732	826	596	646	715	806	884	838	684	710	813	806
ENSG00000073584	SMARCE1	17	-1	739	622	505	530	690	675	814	774	899	820	998	878	766	820	548	508	739	794	781	774	592	580	860	846
ENSG00000073598	FNDC8	17	1	2	2	0	0	0	1	0	0	0	0	0	1	0	4	1	0	4	3	0	2	1	2	0	2
ENSG00000073605	GSDMB	17	-1	40	55	56	59	40	50	42	38	62	52	45	40	174	200	276	314	152	148	151	183	301	188	136	144
ENSG00000073614	KDM5A	12	-1	334	368	320	370	275	397	227	282	272	318	308	247	529	520	504	429	570	528	477	566	552	484	429	485
ENSG00000073670	ADAM11	17	1	4	4	6	3	9	13	3	7	1	7	3	6	5	3	3	1	10	4	1	2	3	0	9	9
ENSG00000073711	PPP2R3A	3	1	54	54	68	67	44	58	38	52	50	71	65	46	11	8	6	9	6	4	10	8	6	7	6	8
ENSG00000073712	FERMT2	14	-1	104	120	110	80	94	108	74	100	56	134	96	114	71	67	62	70	56	56	64	51	74	50	56	50
ENSG00000073756	PTGS2	1	-1	6	5	32	5	6	4	7	5	6	5	8	6	4	4	3	2	4	5	4	4	4	5	4	3
ENSG00000073792	IGF2BP2	3	-1	500	510	520	532	487	554	270	342	393	487	402	355	364	329	542	544	324	326	326	320	512	480	354	291
ENSG00000073803	MAP3K13	3	1	141	132	98	90	139	123	133	154	158	112	180	124	98	103	87	116	78	80	84	96	122	98	115	94
ENSG00000073849	ST6GAL1	3	1	76	103	101	137	97	119	54	72	92	131	32	84	54	46	53	64	44	61	45	43	71	69	54	36
ENSG00000073910	FRY	13	1	19	26	28	22	28	50	33	42	33	58	42	45	90	94	107	98	35	35	90	85	109	74	36	27
ENSG00000073921	PICALM	11	-1	644	595	806	710	702	618	512	752	536	930	499	780	715	706	826	1014	752	680	690	626	806	996	732	698
ENSG00000073969	NSF	17	1	322	328	248	260	286	300	216	308	236	235	220	306	276	254	260	274	194	230	266	233	274	244	202	220
ENSG00000074047	GLI2	2	1	56	62	68	76	44	58	20	50	16	60	11	42	0	0	0	0	0	1	0	0	0	0	0	0
ENSG00000074054	CLASP1	2	-1	294	341	304	343	259	334	153	216	200	288	178	232	326	323	394	425	304	293	334	326	391	348	237	228
ENSG00000074071	MRPS34	16	-1	348	346	274	290	378	360	388	304	358	242	482	326	384	400	202	222	421	448	390	368	187	235	522	435
ENSG00000074181	NOTCH3	19	-1	2	3	6	5	4	4	3	4	3	5	3	5	2	4	0	3	0	1	0	2	1	2	0	0
ENSG00000074201	CLNS1A	11	-1	429	375	369	357	478	346	576	495	524	414	550	470	553	552	464	431	469	586	536	508	424	394	560	531
ENSG00000074211	PPP2R2C	4	-1	112	129	134	108	91	112	50	68	68	110	30	48	328	350	356	390	382	336	272	259	332	242	324	257
ENSG00000074219	TEAD2	19	-1	206	182	152	168	160	204	139	206	139	142	162	194	52	83	52	38	62	62	68	76	62	23	70	77
ENSG00000074266	EED	11	1	141	116	104	104	145	115	172	144	166	104	194	126	116	100	100	93	130	178	131	110	105	115	141	169
ENSG00000074276	CDHR2	5	1	0	0	1	1	0	0	0	1	0	3	1	0	132	145	234	302	34	40	124	118	208	192	36	31
ENSG00000074319	TSG101	11	-1	357	289	302	314	382	267	563	467	524	424	438	540	520	419	384	366	434	402	421	366	416	393	508	410
ENSG00000074356	C17orf85	17	-1	292	323	266	244	222	324	244	230	186	285	182	204	452	445	425	437	374	382	424	450	454	335	347	329
ENSG00000074370	ATP2A3	17	-1	31	27	60	46	30	40	68	76	68	92	70	88	13	14	38	24	4	2	11	8	24	19	3	3
ENSG00000074410	CA12	15	-1	4	0	0	0	4	3	45	42	29	38	50	71	20	21	3	4	23	22	14	8	6	3	13	20
ENSG00000074416	MGLL	3	-1	53	60	108	92	74	56	74	108	101	148	108	87	12	9	20	15	8	31	9	26	28	17	19	24
ENSG00000074527	NTN4	12	-1	7	5	4	5	7	3	6	4	2	6	0	4	0	0	3	2	0	3	2	0	2	0	2	0
ENSG00000074582	BCS1L	2	1	100	63	66	56	84	84	103	69	124	50	152	74	80	76	44	30	118	137	50	56	44	60	106	90
ENSG00000074590	NUAK1	12	-1	216	232	285	328	232	293	128	207	129	214	85	178	22	18	20	20	17	26	37	28	19	24	22	22
ENSG00000074603	DPP8	15	-1	118	134	154	132	107	127	50	106	70	116	86	85	185	178	194	232	244	192	175	194	169	202	194	179
ENSG00000074621	SLC24A1	15	1	50	46	46	37	33	54	31	46	31	50	19	52	108	112	110	88	98	88	104	129	129	94	100	68
ENSG00000074657	ZNF532	18	1	80	96	60	81	60	96	56	112	89	153	40	125	106	119	133	116	116	108	141	121	165	128	106	114
ENSG00000074660	SCARF1	17	-1	1	4	8	10	0	1	5	9	4	7	0	6	1	2	1	4	2	3	0	6	6	2	4	6
ENSG00000074695	LMAN1	18	-1	366	322	380	354	341	314	274	292	282	276	212	242	372	362	424	450	383	291	298	346	448	484	329	342
ENSG00000074696	HACD3	15	1	284	305	387	350	322	294	322	322	332	358	297	356	549	480	434	448	531	508	539	514	470	452	566	522
ENSG00000074755	ZZEF1	17	-1	268	321	322	326	262	346	214	274	198	330	193	272	418	378	370	376	353	346	458	428	432	417	278	320
ENSG00000074800	ENO1	1	-1	4686	5380	6012	6012	5379	5380	3614	3614	2764	3430	2886	3430	6884	6884	6012	6012	6884	6012	6884	6884	6884	6884	6012	6012
ENSG00000074803	SLC12A1	15	1	2	3	0	0	0	0	0	3	4	0	0	0	2	0	0	0	0	0	0	0	0	0	2	0
ENSG00000074842	MYDGF	19	-1	140	152	104	113	146	143	266	184	250	127	233	198	158	141	266	190	124	161	166	147	200	322	174	147
ENSG00000074855	ANO8	19	-1	19	30	29	29	10	21	2	10	4	18	1	9	8	17	38	34	32	24	22	30	42	30	30	26
ENSG00000074935	TUBE1	6	-1	109	116	92	98	127	124	136	106	100	104	141	114	154	152	164	178	157	192	164	171	174	190	182	166
ENSG00000074964	ARHGEF10L	1	1	18	24	16	9	24	24	16	11	12	16	3	13	190	260	275	326	208	182	190	193	190	210	122	154
ENSG00000074966	TXK	4	-1	0	3	4	2	0	3	0	2	0	5	4	0	1	1	0	2	3	0	1	1	3	1	2	2
ENSG00000075043	KCNQ2	20	-1	4	1	4	3	10	5	1	1	0	0	3	3	0	0	0	0	1	0	0	1	0	0	0	0
ENSG00000075073	TACR2	10	-1	0	0	0	1	0	2	2	1	4	1	3	3	4	1	2	1	0	0	6	6	3	6	3	0
ENSG00000075089	ACTR6	12	1	40	33	42	26	62	25	62	47	62	66	22	60	45	56	36	58	90	32	50	36	30	46	68	67
ENSG00000075131	TIPIN	15	-1	36	38	38	24	40	35	56	23	26	18	30	33	78	44	50	42	66	75	58	54	35	27	67	70
ENSG00000075142	SRI	7	-1	350	324	252	271	426	319	631	350	610	289	800	489	111	80	94	92	120	135	132	100	116	102	148	136
ENSG00000075151	EIF4G3	1	-1	574	658	596	744	428	668	262	342	255	436	149	396	428	458	588	512	400	434	450	489	720	558	425	410
ENSG00000075188	NUP37	12	-1	352	345	275	282	414	364	596	423	473	334	846	496	338	330	242	220	310	485	334	376	204	258	432	417
ENSG00000075213	SEMA3A	7	-1	104	96	100	104	122	130	113	94	90	107	112	99	1424	2200	1553	1449	2766	2624	1190	1392	1868	1360	1726	1926
ENSG00000075218	GTSE1	22	1	206	259	168	176	176	210	118	178	52	120	27	168	212	252	131	142	210	206	210	208	122	101	208	214
ENSG00000075223	SEMA3C	7	-1	4	35	2	3	3	32	4	2	3	56	4	38	3	54	44	40	2	2	52	2	34	45	24	22
ENSG00000075234	TTC38	22	1	19	22	18	25	14	20	18	37	26	40	17	29	104	122	92	100	74	60	96	96	96	94	63	74
ENSG00000075239	ACAT1	11	1	420	343	286	244	436	328	542	404	454	299	490	473	498	446	298	276	482	471	488	451	276	312	629	582
ENSG00000075240	GRAMD4	22	1	124	142	168	158	118	145	64	120	55	160	18	70	19	29	28	24	35	42	21	9	21	28	28	48
ENSG00000075275	CELSR1	22	-1	142	267	212	227	186	246	87	199	100	380	45	187	40	27	58	49	28	20	27	31	53	71	28	20
ENSG00000075290	WNT8B	10	1	9	12	13	13	11	10	3	5	2	4	1	6	4	10	2	3	8	7	7	8	5	4	3	13
ENSG00000075292	ZNF638	2	1	610	485	488	528	542	473	710	666	769	636	761	588	566	546	651	711	570	473	467	498	744	574	480	530
ENSG00000075303	SLC25A40	7	-1	383	276	346	304	289	286	194	368	232	416	182	276	145	135	113	146	138	114	132	145	141	123	133	140
ENSG00000075336	TIMM21	18	1	42	40	38	38	54	34	44	40	16	29	31	47	28	28	24	16	42	53	38	37	26	22	46	45
ENSG00000075340	ADD2	2	-1	0	3	0	0	2	0	12	11	7	13	22	16	3	5	4	2	0	0	1	3	0	5	3	2
ENSG00000075391	RASAL2	1	1	187	216	180	244	163	244	146	172	106	174	139	158	170	168	190	178	133	131	224	204	168	220	133	149
ENSG00000075399	VPS9D1	16	-1	28	18	25	33	24	31	24	24	27	27	20	31	38	37	33	31	24	26	26	38	19	26	13	22
ENSG00000075407	ZNF37A	10	1	158	155	183	178	154	178	143	145	158	190	169	172	220	198	204	210	214	200	212	224	233	242	214	209
ENSG00000075413	MARK3	14	1	343	272	339	364	384	323	350	306	353	346	323	336	242	258	364	350	227	248	236	230	272	350	220	214
ENSG00000075415	SLC25A3	12	1	1264	1026	1010	1134	1264	1076	1921	1356	1722	1172	1822	1446	1308	1308	874	772	1116	1388	1482	1356	1010	890	1286	1286
ENSG00000075420	FNDC3B	3	1	137	199	218	220	140	254	109	178	100	192	127	156	98	87	164	175	83	94	110	119	190	186	82	82
ENSG00000075426	FOSL2	2	1	486	533	867	930	427	516	173	302	248	574	122	235	115	96	438	441	111	96	111	98	369	467	110	101
ENSG00000075461	CACNG4	17	1	8	8	2	4	10	6	2	3	4	6	6	1	134	130	68	54	78	82	136	134	76	60	76	74
ENSG00000075539	FRYL	4	-1	314	382	380	362	259	350	226	245	328	310	212	266	609	715	786	546	710	661	684	744	921	788	631	640
ENSG00000075568	TMEM131	2	-1	298	313	338	366	264	351	196	316	165	362	136	324	152	158	220	202	138	109	220	188	233	258	116	139
ENSG00000075618	FSCN1	7	1	334	290	502	469	312	280	190	222	230	324	145	229	1012	950	700	650	1135	1157	779	684	773	541	904	960
ENSG00000075624	ACTB	7	-1	6882	6882	8402	8402	6882	6882	8402	8402	6010	6882	3932	8402	4684	6882	6010	6010	15716	15716	15716	15716	6882	6010	8402	15716
ENSG00000075643	MOCOS	18	1	15	12	15	8	17	15	13	19	10	11	11	22	70	52	56	52	87	92	62	64	50	54	85	92
ENSG00000075651	PLD1	3	-1	72	86	78	88	91	93	74	57	68	71	76	65	27	38	45	34	23	12	34	38	52	27	25	20
ENSG00000075673	ATP12A	13	1	30	24	16	13	30	18	4	8	6	3	1	9	0	3	1	0	0	0	1	4	0	3	2	0
ENSG00000075702	WDR62	19	1	171	196	118	133	166	162	196	184	165	155	218	192	122	118	72	70	160	148	140	138	58	58	146	142
ENSG00000075711	DLG1	3	-1	1175	1392	1118	1190	1102	1424	2112	3936	1553	2766	1553	3172	694	826	710	690	698	550	899	720	838	640	698	694
ENSG00000075785	RAB7A	3	1	1291	1268	1176	1228	1138	1192	1065	1138	952	1104	900	1120	706	676	706	658	600	646	698	656	788	775	682	640
ENSG00000075790	BCAP29	7	1	469	379	350	264	532	308	698	505	846	662	1014	477	86	98	94	80	99	56	78	78	66	58	72	83
ENSG00000075826	SEC31B	10	-1	10	21	8	14	18	24	13	8	13	38	13	26	96	98	114	136	111	109	62	95	121	64	82	76
ENSG00000075856	SART3	12	-1	240	242	218	248	274	242	226	196	172	212	154	210	321	276	300	275	352	343	273	308	274	299	290	280
ENSG00000075884	ARHGAP15	2	1	0	58	35	29	68	62	40	56	52	45	0	62	56	53	14	60	64	0	34	42	39	0	61	48
ENSG00000075886	TUBA3D	2	1	2	1	0	0	0	1	0	0	0	0	0	0	1	0	1	2	1	0	4	2	1	2	3	4
ENSG00000075891	PAX2	10	1	0	1	0	0	2	0	0	2	4	3	0	2	0	0	1	0	0	0	1	1	1	5	0	0
ENSG00000075914	EXOSC7	3	1	150	124	146	138	163	134	222	138	198	86	307	141	150	155	125	108	186	200	172	168	128	148	204	202
ENSG00000075945	KIFAP3	1	-1	113	110	104	108	122	110	181	163	202	140	192	167	140	131	169	132	113	132	130	138	148	152	114	112
ENSG00000075975	MKRN2	3	1	113	124	103	114	127	135	82	114	86	106	60	101	192	163	228	213	202	190	194	161	184	204	202	199
ENSG00000076003	MCM6	2	-1	860	832	802	802	932	860	962	814	922	606	775	752	466	467	208	152	503	618	502	504	154	196	698	663
ENSG00000076043	REXO2	11	1	266	234	272	274	285	244	525	343	473	246	400	303	150	156	170	152	167	194	156	194	160	188	239	180
ENSG00000076053	RBM7	11	1	149	124	158	149	162	140	153	156	109	202	86	150	222	246	192	216	180	163	159	178	226	216	162	161
ENSG00000076067	RBMS2	12	1	286	346	274	332	216	282	214	226	274	294	275	190	288	281	452	434	240	214	260	282	492	408	190	210
ENSG00000076108	BAZ2A	12	-1	952	1290	1333	1392	868	1290	399	681	288	892	247	632	1250	1210	1450	1525	1159	1118	1250	1210	1554	1361	974	1014
ENSG00000076201	PTPN23	3	1	288	267	271	290	287	294	196	232	252	289	247	267	241	238	226	258	213	201	262	271	226	246	160	167
ENSG00000076242	MLH1	3	1	214	228	143	170	210	202	284	250	204	190	226	247	186	226	162	162	135	150	202	216	147	202	206	180
ENSG00000076248	UNG	12	1	338	330	375	332	394	382	342	383	226	304	176	348	180	163	83	83	195	198	210	216	111	128	270	232
ENSG00000076258	FMO4	1	1	3	3	2	3	5	2	3	1	0	0	0	1	4	2	5	1	0	4	2	6	3	3	3	3
ENSG00000076321	KLHL20	1	1	60	66	68	68	71	92	34	66	30	65	47	78	54	77	64	46	68	80	67	62	62	64	66	60
ENSG00000076344	RGS11	16	-1	13	17	3	13	6	19	3	6	9	18	10	12	0	3	4	4	3	1	2	3	1	4	4	2
ENSG00000076351	SLC46A1	17	-1	160	148	192	172	137	139	70	119	82	138	113	100	58	67	52	76	64	72	92	66	62	78	94	114
ENSG00000076356	PLXNA2	1	-1	0	6	6	8	14	6	2	5	12	11	9	5	24	29	42	44	15	6	22	17	40	33	16	6
ENSG00000076382	SPAG5	17	-1	546	494	429	406	482	504	456	482	380	367	386	453	444	434	306	305	466	515	430	364	371	230	470	502
ENSG00000076513	ANKRD13A	12	1	101	118	120	110	104	96	130	174	154	165	190	158	194	192	158	178	188	202	176	202	176	165	185	184
ENSG00000076554	TPD52	8	-1	183	164	202	143	196	122	174	159	148	164	116	157	264	272	270	331	324	180	224	224	238	262	254	272
ENSG00000076555	ACACB	12	1	74	84	78	74	85	89	106	84	101	118	130	98	123	138	118	140	115	118	135	130	162	114	88	116
ENSG00000076604	TRAF4	17	1	183	166	158	140	166	126	126	169	109	138	92	145	290	276	244	280	300	308	286	244	222	254	248	296
ENSG00000076641	PAG1	8	-1	17	21	36	24	21	19	15	16	23	30	34	25	7	6	18	21	4	4	4	4	15	14	5	2
ENSG00000076650	GPATCH1	19	1	112	108	78	92	98	112	94	113	102	101	112	104	86	96	142	125	88	89	72	85	99	121	62	90
ENSG00000076662	ICAM3	19	-1	12	13	21	13	21	21	40	15	24	14	33	7	4	6	4	3	16	10	7	5	5	13	8	14
ENSG00000076685	NT5C2	10	-1	246	228	244	263	220	256	222	234	196	295	194	255	174	213	286	314	180	175	183	174	306	296	148	169
ENSG00000076706	MCAM	11	-1	617	710	837	852	608	675	340	543	254	510	152	486	83	71	71	85	74	98	78	62	82	62	101	69
ENSG00000076716	GPC4	X	-1	104	116	104	100	127	112	192	202	232	253	153	182	234	218	149	147	146	138	244	228	144	138	122	135
ENSG00000076770	MBNL3	X	-1	119	112	94	116	110	127	104	102	95	108	129	92	116	102	85	91	100	88	108	115	84	98	96	84
ENSG00000076826	CAMSAP3	19	1	146	159	158	146	148	168	136	147	153	186	107	171	260	247	373	386	298	280	250	282	364	362	243	234
ENSG00000076864	RAP1GAP	1	-1	15	22	38	31	22	24	24	22	13	22	14	26	42	72	132	148	50	52	47	46	145	100	54	69
ENSG00000076924	XAB2	19	-1	174	170	152	158	212	156	174	162	216	156	200	190	285	238	240	236	336	280	259	264	202	186	282	237
ENSG00000076928	ARHGEF1	19	1	278	286	367	362	254	273	196	260	177	304	120	220	522	524	758	766	766	832	455	462	666	450	511	550
ENSG00000076944	STXBP2	19	1	232	198	206	211	218	226	298	280	400	268	301	254	246	210	276	290	255	226	260	246	282	235	224	232
ENSG00000076984	MAP2K7	19	1	130	171	202	184	136	164	72	105	76	144	92	118	250	252	322	318	208	272	276	262	267	280	198	230
ENSG00000077044	DGKD	2	1	133	143	166	193	126	148	74	126	82	172	72	93	296	308	356	330	305	300	301	297	341	290	274	272
ENSG00000077063	CTTNBP2	7	-1	3	3	3	3	8	14	4	0	0	5	6	4	0	0	0	0	0	0	0	0	0	0	3	0
ENSG00000077092	RARB	3	1	0	0	1	0	1	1	2	1	0	0	0	0	7	6	9	4	12	8	7	5	7	7	19	14
ENSG00000077097	TOP2B	3	-1	1392	1046	1078	951	1227	951	2200	1487	1726	1424	1250	1776	2285	2624	1424	1685	1646	1553	2199	2374	1646	1685	1598	1726
ENSG00000077147	TM9SF3	10	-1	788	592	900	760	906	569	868	838	951	1064	802	720	710	685	544	685	860	544	646	586	538	592	646	666
ENSG00000077150	NFKB2	10	1	174	180	322	299	164	175	96	128	106	128	83	98	128	120	332	288	155	142	92	104	262	282	124	119
ENSG00000077152	UBE2T	1	-1	174	183	130	126	164	186	296	194	245	106	290	172	222	238	132	118	262	325	209	224	133	91	314	316
ENSG00000077157	PPP1R12B	1	1	36	85	100	127	50	85	46	40	30	83	74	32	104	96	201	190	94	110	96	100	210	171	96	84
ENSG00000077232	DNAJC10	2	1	794	734	775	814	876	877	974	1361	906	1208	877	1227	706	668	642	622	775	711	868	794	775	1064	892	868
ENSG00000077235	GTF3C1	16	-1	446	477	400	420	451	465	232	338	264	329	238	370	580	658	574	549	681	676	698	706	592	651	720	715
ENSG00000077238	IL4R	16	1	44	38	65	48	44	56	46	52	50	55	26	46	118	154	186	185	130	95	114	116	180	173	89	96
ENSG00000077254	USP33	1	-1	292	295	286	250	294	281	306	352	358	357	288	310	267	241	374	393	266	238	283	266	302	393	252	262
ENSG00000077264	PAK3	X	1	0	0	0	4	0	2	3	0	0	2	4	0	3	1	2	4	0	5	1	1	0	0	2	2
ENSG00000077274	CAPN6	X	-1	5	13	6	6	11	17	0	1	2	1	2	1	24	25	16	18	1	10	36	39	20	38	10	11
ENSG00000077312	SNRPA	19	1	350	276	259	257	346	318	364	274	339	226	462	260	503	516	446	466	454	464	459	478	316	452	434	422
ENSG00000077327	SPAG6	10	1	0	0	0	0	0	0	0	0	4	0	0	0	0	0	0	0	0	0	2	0	0	0	0	0
ENSG00000077348	EXOSC5	19	-1	67	86	101	76	104	88	158	96	168	70	184	118	56	39	32	27	40	71	52	60	36	57	58	84
ENSG00000077380	DYNC1I2	2	1	1487	1361	940	1103	1727	1646	1685	1449	800	1598	636	1646	1103	1014	997	832	826	1064	974	906	940	1012	1064	1046
ENSG00000077454	LRCH4	7	-1	429	387	348	389	336	382	323	400	323	488	257	424	188	202	234	296	154	168	193	218	312	260	166	188
ENSG00000077458	FAM76B	11	-1	172	197	201	187	150	158	120	145	155	166	121	164	270	259	310	338	256	206	216	304	338	284	219	232
ENSG00000077463	SIRT6	19	-1	48	40	64	67	54	54	38	38	74	50	78	31	56	58	66	70	79	66	58	69	83	108	68	60
ENSG00000077498	TYR	11	1	13	11	9	11	13	10	16	10	15	9	20	13	8	8	6	5	6	10	7	6	6	9	8	7
ENSG00000077514	POLD3	11	1	131	120	140	128	96	166	124	138	96	104	90	120	200	216	130	124	230	240	228	208	122	94	251	262
ENSG00000077549	CAPZB	1	-1	405	372	323	308	416	360	474	424	464	352	482	420	504	446	450	498	527	533	492	496	411	487	494	498
ENSG00000077585	GPR137B	1	1	114	160	148	142	132	131	106	126	120	137	80	123	14	20	22	16	15	18	15	14	27	22	11	7
ENSG00000077616	NAALAD2	11	1	56	54	48	54	55	50	50	52	64	56	56	82	56	46	22	17	56	36	56	35	22	42	24	22
ENSG00000077684	JADE1	4	1	76	89	123	106	66	64	80	71	105	88	128	56	89	66	70	58	68	58	62	74	60	72	60	52
ENSG00000077713	SLC25A43	X	1	114	94	118	106	96	104	70	96	58	100	26	82	92	92	130	142	87	96	96	84	124	107	105	78
ENSG00000077721	UBE2A	X	1	400	335	291	293	417	340	528	575	592	392	459	485	302	328	279	344	294	286	345	314	316	350	314	296
ENSG00000077782	FGFR1	8	-1	336	369	362	328	266	332	275	394	271	522	212	423	386	402	580	602	530	524	389	420	518	564	516	540
ENSG00000077800	FKBP6	7	1	15	13	22	10	13	14	8	20	4	22	1	9	27	22	20	35	9	18	27	22	34	34	15	26
ENSG00000077935	SMC1B	22	-1	0	4	0	0	4	4	7	7	12	7	0	6	1	4	1	2	5	6	7	4	4	2	10	11
ENSG00000077942	FBLN1	22	1	37	38	28	23	42	42	413	368	400	322	453	426	116	112	108	101	139	130	126	168	128	106	118	172
ENSG00000077984	CST7	20	1	276	262	329	370	174	172	386	322	434	274	308	166	31	38	64	50	58	60	48	42	72	174	87	66
ENSG00000078018	MAP2	2	1	0	0	0	0	0	0	0	27	0	54	0	35	0	36	32	13	55	27	0	17	17	24	35	44
ENSG00000078043	PIAS2	18	-1	52	53	60	73	54	50	46	62	56	60	62	54	48	31	60	48	38	36	37	37	65	62	33	39
ENSG00000078061	ARAF	X	1	224	216	226	229	208	198	288	216	324	212	314	233	306	304	300	275	250	232	319	279	286	320	236	274
ENSG00000078070	MCCC1	3	-1	238	206	168	182	244	235	342	258	341	244	398	293	108	124	130	130	94	97	137	96	122	104	100	118
ENSG00000078081	LAMP3	3	-1	24	29	40	42	28	34	10	20	8	21	16	17	3	6	15	13	0	1	5	7	21	11	4	2
ENSG00000078098	FAP	2	-1	4	3	2	3	38	3	4	3	4	3	4	4	3	3	2	2	2	3	2	2	2	3	2	2
ENSG00000078114	NEBL	10	-1	426	418	319	292	471	436	572	582	606	642	570	552	220	224	318	360	257	157	170	204	294	350	160	146
ENSG00000078124	ACER3	11	1	125	120	137	129	117	126	171	153	246	145	240	124	115	115	86	83	118	94	114	116	121	106	130	98
ENSG00000078140	UBE2K	4	1	210	190	244	230	216	209	281	220	212	216	277	228	288	312	220	274	366	262	277	280	212	256	326	300
ENSG00000078142	PIK3C3	18	1	180	152	184	168	162	162	157	164	193	171	219	148	222	166	230	214	143	194	184	192	300	228	171	153
ENSG00000078177	N4BP2	4	1	21	24	50	33	20	33	6	13	14	17	4	16	104	105	114	115	90	42	70	114	134	110	62	72
ENSG00000078237	TIGAR	12	1	76	44	46	48	80	50	139	98	83	56	54	114	35	34	31	24	50	60	40	32	14	36	62	64
ENSG00000078246	TULP3	12	1	150	160	186	177	154	164	114	168	114	146	116	152	219	171	386	405	193	222	196	216	326	384	188	184
ENSG00000078269	SYNJ2	6	1	258	278	399	379	182	276	176	286	238	426	148	248	359	358	472	489	326	295	350	318	384	380	266	274
ENSG00000078295	ADCY2	5	1	2	3	5	7	2	3	0	0	0	2	8	0	2	1	3	3	3	0	0	1	6	2	5	3
ENSG00000078304	PPP2R5C	14	1	693	625	644	618	613	630	886	1029	892	1062	826	1012	680	693	680	697	732	656	580	610	571	546	714	732
ENSG00000078369	GNB1	1	-1	940	906	891	886	986	996	774	898	675	852	697	891	1310	1485	1248	1249	1448	1310	1485	1485	1266	1310	1288	1226
ENSG00000078399	HOXA9	7	-1	332	329	284	221	323	321	146	223	124	207	116	224	300	240	270	342	326	244	246	292	194	240	302	313
ENSG00000078401	EDN1	6	1	4	6	5	8	6	3	0	3	4	10	0	8	1	0	2	0	1	4	5	0	5	1	4	0
ENSG00000078403	MLLT10	10	1	166	238	172	238	176	213	89	139	67	151	31	133	318	343	328	318	281	273	350	342	300	303	289	316
ENSG00000078487	ZCWPW1	7	-1	48	33	34	25	45	48	82	56	64	36	88	52	11	29	34	27	14	16	10	24	29	20	22	22
ENSG00000078579	FGF20	8	-1	34	31	36	27	44	33	20	36	31	25	50	26	0	0	0	0	0	0	0	0	0	0	0	0
ENSG00000078596	ITM2A	X	-1	29	0	0	0	0	0	0	0	0	0	69	0	0	0	0	0	0	0	0	0	0	0	0	0
ENSG00000078618	NRD1	1	-1	582	475	479	511	600	511	860	698	1176	663	1176	734	547	570	540	467	472	469	554	494	545	498	520	508
ENSG00000078668	VDAC3	8	1	321	327	224	254	402	288	698	502	962	434	847	584	342	382	232	209	338	376	407	334	273	300	456	442
ENSG00000078674	PCM1	8	1	3034	3172	2888	3034	2888	2888	2621	2374	3432	3034	2766	2624	1190	1227	1868	1553	832	904	1137	1290	1524	1553	838	906
ENSG00000078687	TNRC6C	17	1	84	133	111	145	72	148	84	92	108	116	167	72	127	122	100	100	104	94	120	134	132	112	110	105
ENSG00000078699	CBFA2T2	20	1	172	216	216	316	164	256	198	218	265	318	236	253	244	262	450	410	211	218	250	284	350	406	214	218
ENSG00000078747	ITCH	20	1	360	420	432	413	318	424	204	274	186	364	202	252	414	462	536	552	429	431	387	410	456	519	382	412
ENSG00000078795	PKD2L2	5	1	3	7	3	7	0	1	3	4	3	6	7	4	7	2	6	2	7	4	4	4	3	2	6	0
ENSG00000078804	TP53INP2	20	1	89	115	108	126	63	96	84	135	64	138	60	110	22	42	70	62	12	10	39	34	68	87	26	17
ENSG00000078808	SDF4	1	-1	709	705	738	684	720	690	832	738	730	725	584	838	595	595	550	556	604	530	574	526	618	613	613	557
ENSG00000078814	MYH7B	20	1	826	846	355	406	773	940	837	1044	806	996	702	1028	813	725	832	820	378	376	913	1028	906	786	540	520
ENSG00000078900	TP73	1	1	40	52	62	64	48	44	18	24	19	42	12	20	1	1	2	0	0	0	0	0	5	2	1	1
ENSG00000078902	TOLLIP	11	-1	230	254	248	222	246	244	303	297	184	258	218	250	200	196	214	216	166	128	200	220	196	236	142	149
ENSG00000078967	UBE2D4	7	1	94	100	60	64	85	79	152	106	150	94	208	120	48	58	52	40	54	54	56	64	63	46	77	54
ENSG00000079102	RUNX1T1	8	-1	0	0	0	0	0	0	0	0	0	0	5	0	0	0	0	0	0	0	0	0	0	0	0	0
ENSG00000079112	CDH17	8	-1	0	0	0	0	2	2	2	0	0	2	0	0	5	4	9	10	0	0	5	4	12	16	0	0
ENSG00000079134	THOC1	18	-1	170	144	182	126	223	152	308	186	424	174	448	169	152	123	152	141	158	150	112	146	133	140	156	150
ENSG00000079150	FKBP7	2	-1	22	26	20	20	20	14	36	25	48	20	38	36	24	27	24	20	34	38	27	24	20	27	28	36
ENSG00000079156	OSBPL6	2	1	84	94	46	80	114	94	92	106	112	67	154	99	6	2	6	7	10	15	9	7	6	8	14	13
ENSG00000079215	SLC1A3	5	1	24	14	13	14	16	10	10	10	3	5	6	9	0	0	0	0	0	0	0	0	0	0	0	0
ENSG00000079246	XRCC5	2	1	2892	2288	2115	2376	2376	2376	2376	2498	2202	2038	2115	2288	2376	2202	1929	1526	2288	2628	2628	2498	1994	1929	2892	2892
ENSG00000079257	LXN	3	-1	22	21	17	40	57	18	30	18	29	17	36	24	14	13	9	8	27	19	12	11	11	17	13	11
ENSG00000079277	MKNK1	1	-1	85	103	110	122	92	92	112	98	80	114	82	102	144	130	206	176	130	124	134	130	150	146	131	150
ENSG00000079308	TNS1	2	-1	6	13	10	2	5	8	8	11	22	65	4	13	30	24	171	194	37	23	15	14	252	134	11	16
ENSG00000079313	REXO1	19	-1	105	118	150	152	98	106	62	96	40	105	26	78	170	160	182	180	188	170	184	188	188	226	158	176
ENSG00000079332	SAR1A	10	-1	250	246	248	259	338	240	453	346	397	301	614	352	413	410	324	355	489	487	411	397	355	356	533	546
ENSG00000079335	CDC14A	1	1	46	62	60	70	29	55	38	56	28	98	0	62	48	42	42	46	35	42	54	44	39	27	42	40
ENSG00000079337	RAPGEF3	12	-1	386	400	434	431	383	454	334	340	498	526	318	352	36	20	48	62	22	39	32	18	48	33	18	21
ENSG00000079385	CEACAM1	19	-1	110	120	68	76	132	168	58	85	46	111	70	122	135	111	234	238	70	72	116	121	299	204	69	70
ENSG00000079387	SENP1	12	-1	186	199	204	170	174	216	140	178	136	149	109	125	170	204	210	184	198	250	246	206	184	204	254	275
ENSG00000079393	DUSP13	10	-1	4	3	2	1	1	1	2	0	1	0	1	0	1	2	1	0	0	0	2	1	1	0	0	0
ENSG00000079432	CIC	19	1	314	419	566	522	312	378	172	292	139	386	93	323	277	248	391	346	222	187	258	261	492	439	182	233
ENSG00000079435	LIPE	19	-1	16	30	20	12	26	29	17	24	12	16	13	21	20	16	8	4	8	9	10	12	6	7	16	14
ENSG00000079459	FDFT1	8	1	494	490	498	578	528	490	606	500	469	460	512	600	563	559	1104	1032	716	802	652	626	1363	1047	868	814
ENSG00000079462	PAFAH1B3	19	-1	154	137	148	148	180	131	274	158	290	122	371	171	115	80	82	69	122	116	118	111	101	85	120	118
ENSG00000079482	OPHN1	X	-1	168	133	104	109	152	174	288	188	379	191	484	208	88	82	95	86	56	60	88	98	144	62	48	54
ENSG00000079616	KIF22	16	1	295	283	278	227	331	290	359	285	290	245	357	276	456	447	292	263	474	467	402	450	262	212	423	473
ENSG00000079691	LRRC16A	6	1	64	76	68	78	35	54	47	47	17	47	13	34	204	204	297	247	141	182	246	210	230	208	159	164
ENSG00000079739	PGM1	1	1	226	240	212	246	272	198	310	233	451	259	368	208	206	204	350	278	150	147	220	242	387	344	142	144
ENSG00000079785	DDX1	2	1	668	606	574	446	734	552	620	600	582	464	574	606	559	496	399	348	589	586	552	520	402	451	636	582
ENSG00000079805	DNM2	19	1	494	502	474	478	484	468	386	602	450	714	259	605	886	892	1226	1157	898	838	876	838	1190	1064	832	920
ENSG00000079819	EPB41L2	6	-1	397	500	448	445	475	488	229	310	228	326	164	280	853	788	775	666	794	914	827	868	626	554	839	780
ENSG00000079841	RIMS1	6	1	0	0	0	0	0	0	0	0	0	0	0	0	0	0	0	0	0	0	0	0	0	22	0	16
ENSG00000079931	MOXD1	6	-1	2	1	2	2	2	2	3	2	3	2	3	2	5	2	6	1	2	2	1	3	4	9	1	1
ENSG00000079950	STX7	6	-1	184	207	136	134	200	182	248	196	196	194	218	188	234	274	262	244	212	204	244	222	209	250	186	206
ENSG00000079974	RABL2B	22	-1	70	85	72	84	65	86	70	110	46	89	40	104	158	162	144	110	136	143	157	148	132	101	120	161
ENSG00000079999	KEAP1	19	-1	275	270	300	270	292	292	302	312	336	344	290	308	204	210	169	162	202	198	232	172	190	197	186	169
ENSG00000080007	DDX43	6	1	0	0	0	1	0	0	5	2	0	0	0	4	0	0	0	0	0	0	0	0	0	0	0	0
ENSG00000080031	PTPRH	19	-1	22	20	47	31	22	20	24	13	9	20	7	15	58	42	162	170	40	24	36	32	141	133	28	28
ENSG00000080166	DCT	13	-1	0	0	0	0	1	0	0	0	0	0	0	0	0	0	1	1	1	0	0	2	1	1	4	0
ENSG00000080189	SLC35C2	20	-1	196	176	258	228	230	211	178	194	242	186	240	201	230	216	228	230	212	218	252	220	252	244	216	212
ENSG00000080200	CRYBG3	3	1	60	110	106	122	48	112	14	40	7	68	9	30	79	56	80	62	60	54	70	85	102	56	60	66
ENSG00000080224	EPHA6	3	1	4	4	4	4	4	4	5	3	4	3	6	4	3	3	3	2	3	3	3	3	3	4	3	3
ENSG00000080298	RFX3	9	-1	116	127	135	127	114	128	102	99	92	114	106	103	164	142	268	301	155	136	144	135	288	222	124	140
ENSG00000080345	RIF1	2	1	480	494	538	465	467	508	312	358	352	360	496	350	360	370	240	262	453	312	345	362	284	303	368	391
ENSG00000080371	RAB21	12	1	120	142	138	148	172	153	244	184	246	172	251	170	116	106	115	125	100	80	124	84	106	148	96	76
ENSG00000080493	SLC4A4	4	1	0	0	0	0	0	3	1	1	1	1	0	7	0	0	0	0	0	0	0	0	3	0	0	0
ENSG00000080503	SMARCA2	9	1	281	338	368	395	272	354	230	400	228	503	227	350	222	222	256	224	180	202	248	218	287	246	200	208
ENSG00000080546	SESN1	6	-1	36	28	28	33	36	27	34	32	48	34	31	36	38	29	36	33	31	40	28	32	40	31	36	32
ENSG00000080561	MID2	X	1	36	48	46	54	33	42	30	29	42	38	40	29	7	4	10	8	1	1	7	3	11	11	5	2
ENSG00000080572	PIH1D3	X	1	58	2	36	44	3	2	2	2	2	40	3	3	46	1	1	1	1	2	1	1	2	1	38	24
ENSG00000080603	SRCAP	16	1	434	549	592	672	431	570	178	334	184	431	192	332	827	698	596	585	620	596	814	847	761	761	592	636
ENSG00000080608	KIAA0020	9	-1	188	145	174	176	170	126	190	134	150	82	238	152	202	180	122	136	253	306	202	162	90	172	323	267
ENSG00000080644	CHRNA3	15	-1	24	20	24	14	15	16	24	40	45	47	54	24	4	8	6	5	7	4	5	6	5	0	8	1
ENSG00000080709	KCNN2	5	1	0	4	0	9	10	6	4	0	0	4	0	3	0	0	0	0	0	0	0	3	1	0	3	2
ENSG00000080802	CNOT4	7	-1	122	136	113	116	62	120	84	139	158	90	176	92	93	128	214	199	108	130	125	144	218	224	116	100
ENSG00000080815	PSEN1	14	1	341	353	425	392	326	325	327	386	364	399	352	352	164	245	286	263	226	182	192	170	255	250	186	206
ENSG00000080819	CPOX	3	-1	104	113	102	110	102	96	83	96	88	97	63	92	74	82	74	66	71	71	93	60	114	84	92	105
ENSG00000080822	CLDND1	3	-1	133	108	116	122	133	118	157	126	138	148	140	139	146	129	160	142	123	134	140	138	159	145	116	121
ENSG00000080823	MOK	14	-1	18	13	18	20	31	15	50	34	56	27	38	36	46	38	44	38	26	40	34	45	33	36	38	34
ENSG00000080824	HSP90AA1	14	-1	6888	6888	6888	6016	6016	5387	3620	6016	2768	4691	2376	5387	3435	2890	2497	2766	3620	3036	3174	3620	2768	2497	3620	3620
ENSG00000080839	RBL1	20	-1	130	168	132	141	109	138	92	96	100	77	155	78	110	100	65	85	108	103	100	109	65	58	106	109
ENSG00000080845	DLGAP4	20	1	271	286	354	359	242	260	209	244	238	262	214	230	281	340	462	478	262	234	286	314	453	411	185	198
ENSG00000080854	IGSF9B	11	-1	116	321	460	550	102	335	34	25	42	152	8	30	6	9	26	34	32	29	14	14	30	18	37	28
ENSG00000080986	NDC80	18	1	739	538	472	436	614	465	1012	676	734	410	808	614	250	308	248	237	319	380	254	214	223	202	360	332
ENSG00000081014	AP4E1	15	1	66	72	86	87	58	74	69	72	52	64	92	71	86	71	60	78	68	62	74	66	64	94	60	80
ENSG00000081019	RSBN1	1	-1	52	64	71	87	66	82	62	46	72	78	76	54	76	108	149	176	101	76	80	86	161	158	89	76
ENSG00000081026	MAGI3	1	1	74	80	89	102	54	99	37	50	35	60	38	54	110	88	135	102	84	111	80	88	120	98	71	74
ENSG00000081041	CXCL2	4	-1	0	1	0	0	0	2	0	0	0	0	0	0	7	0	10	9	9	1	1	2	0	11	2	3
ENSG00000081052	COL4A4	2	-1	8	6	9	9	5	6	10	8	6	8	0	1	4	2	2	3	0	0	3	1	2	0	1	0
ENSG00000081059	TCF7	5	1	454	426	388	405	486	510	376	456	290	450	242	457	134	152	162	130	84	80	110	100	100	112	76	92
ENSG00000081087	OSTM1	6	-1	86	69	94	58	94	64	98	118	92	114	143	118	36	34	34	37	32	26	32	30	26	33	36	29
ENSG00000081138	CDH7	18	1	58	56	2	25	26	22	3	2	3	2	54	3	1	28	36	2	29	2	2	36	29	53	27	2
ENSG00000081148	IMPG2	3	-1	0	0	0	5	4	0	0	4	0	2	0	0	0	0	0	4	1	0	3	0	5	0	0	0
ENSG00000081154	PCNP	3	1	254	222	266	220	318	218	178	260	164	309	232	278	322	346	310	353	411	267	342	240	293	297	334	336
ENSG00000081177	EXD2	14	1	157	192	218	194	182	180	160	176	183	206	102	179	131	156	196	174	116	150	157	145	194	204	122	150
ENSG00000081181	ARG2	14	1	386	350	730	670	471	402	428	378	710	550	362	348	228	198	376	292	138	116	210	182	364	308	187	160
ENSG00000081189	MEF2C	5	-1	1	2	1	2	36	32	2	1	78	1	52	2	1	38	38	20	1	38	1	1	1	1	1	25
ENSG00000081237	PTPRC	1	1	2	2	1	2	3	2	2	2	2	20	3	3	1	1	1	1	12	2	1	1	2	1	1	1
ENSG00000081248	CACNA1S	1	-1	3	3	1	4	4	5	2	0	2	1	3	2	0	0	0	0	0	0	0	1	0	1	0	0
ENSG00000081277	PKP1	1	1	25	21	38	28	9	16	52	56	96	122	44	50	3	4	2	3	6	7	11	11	4	8	13	10
ENSG00000081307	UBA5	3	1	371	343	308	278	452	298	440	354	469	316	590	358	226	226	280	282	202	222	227	264	250	253	230	213
ENSG00000081320	STK17B	2	-1	27	26	26	27	32	30	24	50	31	30	37	48	25	19	28	31	33	19	24	20	21	25	28	21
ENSG00000081377	CDC14B	9	-1	104	113	77	96	101	102	67	94	70	110	39	116	100	123	122	106	96	82	104	108	90	116	89	93
ENSG00000081386	ZNF510	9	-1	52	54	56	53	44	56	26	58	50	45	56	42	54	66	58	60	66	70	52	58	47	62	64	54
ENSG00000081479	LRP2	2	-1	114	156	90	102	234	276	30	38	69	85	54	68	0	0	0	0	0	0	0	0	0	0	1	0
ENSG00000081665	ZNF506	19	-1	38	40	34	42	30	32	64	45	119	48	173	42	76	87	98	106	89	78	60	80	110	110	80	89
ENSG00000081692	JMJD4	1	-1	56	42	42	44	58	58	58	48	34	17	58	42	72	48	16	22	54	52	78	69	10	29	46	46
ENSG00000081721	DUSP12	1	1	58	36	36	26	74	56	99	58	70	32	94	60	92	98	90	83	88	131	116	108	75	74	110	118
ENSG00000081760	AACS	12	1	176	194	238	226	160	176	158	160	171	218	122	184	250	259	296	292	238	268	249	228	268	306	238	226
ENSG00000081791	KIAA0141	5	1	232	271	270	250	224	267	184	218	145	236	178	211	282	344	288	328	284	268	356	334	290	312	260	276
ENSG00000081800	SLC13A1	7	-1	1	1	1	46	1	1	32	19	30	1	80	60	1	1	1	9	1	18	1	38	12	1	14	38
ENSG00000081803	CADPS2	7	-1	88	98	112	116	92	98	138	118	122	147	124	135	368	328	362	284	210	308	357	343	292	323	268	228
ENSG00000081853	PCDHGA2	5	1	0	0	0	3	0	0	0	0	0	0	0	3	0	2	4	0	2	0	0	2	4	8	0	2
ENSG00000081870	HSPB11	1	-1	152	142	129	116	152	109	402	252	434	176	537	209	37	46	42	40	38	36	44	44	56	44	56	60
ENSG00000081913	PHLPP1	18	1	54	71	38	56	58	82	96	102	68	78	125	110	62	60	66	52	68	63	74	54	58	68	35	44
ENSG00000081923	ATP8B1	18	-1	7	17	6	8	8	12	5	15	0	16	6	11	82	91	94	110	74	64	73	74	74	68	56	46
ENSG00000081985	IL12RB2	1	1	6	5	3	2	4	9	2	1	0	3	4	6	1	4	0	4	1	4	1	0	2	1	0	3
ENSG00000082014	SMARCD3	7	-1	50	48	52	30	52	65	50	28	39	27	56	40	9	8	17	16	13	6	15	7	13	10	11	8
ENSG00000082068	WDR70	5	1	110	92	54	82	104	88	202	98	204	103	273	130	162	167	163	166	184	202	208	178	237	152	216	224
ENSG00000082074	FYB	5	-1	0	0	0	0	0	0	0	0	0	0	0	0	6	2	0	3	0	0	2	0	0	0	3	2
ENSG00000082126	MPP4	2	-1	0	3	4	4	4	8	0	0	8	2	5	1	3	3	1	0	1	0	2	0	1	0	0	3
ENSG00000082146	STRADB	2	1	86	78	54	46	77	67	78	54	38	40	127	56	46	46	47	42	46	62	62	54	46	32	50	56
ENSG00000082153	BZW1	2	1	1330	1446	1680	1330	1482	1026	1076	1388	890	1388	675	1076	792	813	748	844	866	720	713	742	844	792	836	844
ENSG00000082196	C1QTNF3	5	-1	0	1	1	1	1	0	3	6	4	3	2	4	14	15	18	15	14	16	12	7	16	11	8	7
ENSG00000082212	ME2	18	1	98	119	107	92	92	99	58	80	34	46	53	94	126	138	99	77	103	116	169	137	92	85	158	153
ENSG00000082213	C5orf22	5	1	52	62	53	72	54	81	45	72	32	65	62	68	110	131	113	96	114	101	103	112	106	80	127	126
ENSG00000082258	CCNT2	2	1	137	132	150	126	118	158	64	101	96	174	60	112	190	188	149	192	260	188	140	178	204	158	185	162
ENSG00000082269	FAM135A	6	1	102	121	120	128	101	102	94	87	101	101	139	109	116	136	131	150	149	142	135	148	114	138	119	124
ENSG00000082293	COL19A1	6	1	48	1	29	1	35	53	32	1	1	0	1	2	46	0	54	22	50	31	40	40	24	41	36	30
ENSG00000082438	COBLL1	2	-1	101	115	112	98	90	102	58	100	90	101	64	86	98	105	86	103	98	104	94	120	80	87	96	102
ENSG00000082458	DLG3	X	1	251	236	235	230	226	272	224	190	255	219	248	193	434	498	514	502	577	568	410	421	464	388	538	530
ENSG00000082482	KCNK2	1	1	8	8	6	7	8	6	10	6	10	6	14	8	5	5	4	3	5	6	5	4	4	6	5	5
ENSG00000082497	SERTAD4	1	1	6	2	8	3	3	3	8	12	2	5	0	5	0	0	0	0	0	0	0	0	0	0	0	0
ENSG00000082512	TRAF5	1	1	72	64	94	87	65	82	64	79	83	114	50	64	891	906	786	905	826	697	774	806	714	561	595	622
ENSG00000082515	MRPL22	5	1	147	148	98	124	208	178	389	196	402	112	604	152	152	120	104	80	94	171	156	134	126	90	176	132
ENSG00000082516	GEMIN5	5	-1	280	274	301	300	300	310	159	168	124	140	180	166	145	126	70	74	142	168	139	144	56	98	158	140
ENSG00000082641	NFE2L1	17	1	758	876	1077	1174	794	920	546	940	436	904	400	898	779	786	1117	1044	720	624	725	743	1117	1174	684	704
ENSG00000082701	GSK3B	3	-1	328	450	442	482	308	400	383	402	304	389	471	324	252	246	272	272	242	246	274	300	287	298	230	230
ENSG00000082781	ITGB5	3	-1	1644	1596	1866	1824	1988	1988	1552	1924	1775	2492	1288	2197	286	318	446	400	383	422	379	346	557	448	434	469
ENSG00000082805	ERC1	12	1	275	341	308	362	208	376	130	228	152	226	118	234	322	378	386	379	290	332	376	378	386	398	244	288
ENSG00000082898	XPO1	2	-1	1986	1921	1986	1722	1822	1772	1134	1680	858	1420	766	1520	692	858	830	958	938	806	692	806	708	958	883	938
ENSG00000082996	RNF13	3	1	605	525	656	610	644	550	434	626	373	666	238	744	237	284	310	336	318	237	275	222	290	348	329	296
ENSG00000083067	TRPM3	9	-1	9	3	3	7	6	0	7	5	3	8	0	8	2	2	4	0	3	0	6	4	0	5	0	7
ENSG00000083093	PALB2	16	-1	110	124	111	97	110	104	70	89	48	86	46	94	116	137	82	108	169	154	126	127	99	110	146	153
ENSG00000083097	DOPEY1	6	1	220	228	158	194	183	282	164	188	210	260	226	255	339	400	334	308	210	234	364	409	351	268	268	242
ENSG00000083099	LYRM2	6	-1	157	143	169	136	152	140	188	170	194	153	204	146	116	114	122	107	98	114	142	123	121	135	106	115
ENSG00000083123	BCKDHB	6	1	199	190	174	191	210	226	295	259	258	243	298	248	183	156	136	147	198	196	236	220	176	157	199	192
ENSG00000083168	KAT6A	8	-1	267	492	386	420	206	426	163	200	136	296	280	192	524	495	571	533	384	410	558	554	622	631	372	343
ENSG00000083223	ZCCHC6	9	-1	158	192	202	232	124	180	139	161	147	152	118	108	232	200	244	228	232	212	149	207	212	230	194	219
ENSG00000083290	ULK2	17	-1	60	48	54	60	56	66	70	90	99	118	100	116	29	36	30	23	28	42	21	35	40	32	39	29
ENSG00000083307	GRHL2	8	1	0	0	0	0	0	0	0	0	0	0	0	0	2	0	0	0	2	2	2	8	3	0	3	3
ENSG00000083312	TNPO1	5	1	744	951	1079	906	706	931	414	508	357	480	330	532	826	860	726	760	1014	886	794	900	577	760	892	974
ENSG00000083444	PLOD1	1	1	386	384	366	391	400	388	473	488	654	588	478	473	346	436	419	453	308	300	352	388	496	520	321	336
ENSG00000083454	P2RX5	17	-1	85	73	143	162	76	74	14	14	13	10	9	16	36	63	54	58	54	76	60	52	44	56	69	54
ENSG00000083457	ITGAE	17	-1	62	46	58	42	60	58	101	56	58	36	112	60	66	72	48	42	78	103	60	62	38	40	92	76
ENSG00000083520	DIS3	13	-1	610	610	676	715	572	644	523	602	402	530	498	492	1524	1424	1361	1360	1778	1685	1450	1553	1312	1250	1487	2036
ENSG00000083535	PIBF1	13	1	172	174	175	182	185	156	174	170	181	157	188	152	282	286	274	325	316	275	214	218	224	353	293	318
ENSG00000083544	TDRD3	13	1	272	223	190	219	293	255	432	255	426	226	639	314	185	190	188	188	150	190	178	174	164	168	169	163
ENSG00000083635	NUFIP1	13	-1	87	74	77	94	103	86	154	103	129	77	140	99	71	64	37	38	72	71	64	68	32	42	48	52
ENSG00000083642	PDS5B	13	1	694	726	599	572	522	565	662	774	554	715	480	685	382	384	314	332	384	360	354	457	366	294	375	383
ENSG00000083720	OXCT1	5	-1	180	226	122	171	244	220	149	192	89	85	157	158	282	298	188	133	227	284	395	362	192	185	362	318
ENSG00000083750	RRAGB	X	1	27	31	24	26	24	24	30	37	36	31	35	22	56	50	45	42	38	48	42	47	40	37	45	45
ENSG00000083799	CYLD	16	1	300	310	247	226	300	333	407	402	393	348	264	408	274	244	312	306	206	212	230	232	266	373	247	188
ENSG00000083807	SLC27A5	19	-1	36	20	20	22	22	26	48	24	60	19	128	32	30	40	38	52	35	46	35	33	35	33	52	54
ENSG00000083812	ZNF324	19	1	48	58	98	74	72	68	38	60	36	60	33	30	80	74	60	64	69	55	74	91	63	86	80	65
ENSG00000083814	ZNF671	19	-1	0	2	8	1	0	0	0	0	0	0	0	0	2	1	0	0	1	3	0	1	0	1	0	0
ENSG00000083817	ZNF416	19	-1	35	35	40	39	48	28	31	27	20	35	25	44	36	33	18	36	30	26	36	28	17	40	38	36
ENSG00000083828	ZNF586	19	1	27	19	37	24	32	25	10	20	15	24	25	20	8	10	10	13	7	4	5	2	7	13	3	10
ENSG00000083838	ZNF446	19	1	48	42	54	37	40	56	40	35	44	54	40	42	46	48	60	44	31	42	44	48	50	40	26	40
ENSG00000083844	ZNF264	19	1	8	7	6	14	5	7	7	6	6	10	4	3	11	24	10	24	8	3	10	11	10	8	14	9
ENSG00000083845	RPS5	19	1	2034	1924	1776	1867	2372	2034	2764	2198	2886	1924	3430	2372	2282	2198	1776	1825	1990	2282	2034	2034	1867	1988	1990	2198
ENSG00000083857	FAT1	4	-1	830	1308	1446	1640	670	1550	262	534	168	649	140	480	1042	983	858	866	742	748	1172	1286	928	897	643	684
ENSG00000083896	YTHDC1	4	-1	614	522	541	656	474	631	618	544	610	584	574	680	655	832	951	666	651	891	800	807	899	820	675	698
ENSG00000083937	CHMP2B	3	1	532	422	528	427	578	432	676	720	706	596	690	592	246	242	280	300	276	226	266	246	247	260	289	268
ENSG00000084070	SMAP2	1	1	78	82	88	89	87	109	105	116	122	104	166	124	206	224	246	214	136	204	210	202	214	208	149	178
ENSG00000084072	PPIE	1	1	99	109	116	139	166	104	196	135	208	116	282	132	198	204	194	186	212	246	222	207	194	166	258	235
ENSG00000084073	ZMPSTE24	1	1	166	150	152	113	136	140	190	145	96	140	124	148	96	118	92	72	159	109	110	114	66	93	138	172
ENSG00000084090	STARD7	2	-1	814	711	694	672	832	672	860	781	914	662	974	808	593	569	428	414	569	589	622	570	428	474	581	574
ENSG00000084092	NOA1	4	-1	167	145	148	173	150	146	143	133	147	134	110	134	353	396	326	347	351	324	292	303	268	303	302	286
ENSG00000084093	REST	4	1	145	151	218	199	124	180	91	133	88	159	86	127	166	148	172	211	162	122	145	158	178	182	118	120
ENSG00000084110	HAL	12	-1	2	1	3	0	1	0	2	0	3	0	2	1	3	1	3	3	5	8	0	2	0	4	3	4
ENSG00000084112	SSH1	12	-1	303	406	454	422	284	386	171	306	160	362	112	232	208	208	250	210	200	207	220	206	260	242	192	196
ENSG00000084207	GSTP1	11	1	1724	1484	1135	1012	1682	1683	2492	1924	1824	1521	3030	1924	1924	1774	984	930	1988	1866	1866	1724	1156	1157	2110	2108
ENSG00000084234	APLP2	11	1	2376	2498	2286	2114	2114	2376	2286	3939	1554	4262	1363	3939	1290	1290	1290	1228	998	1046	1394	1394	1394	1290	1192	1192
ENSG00000084444	KIAA1467	12	1	38	54	36	48	42	50	58	35	50	32	70	38	56	44	60	74	68	60	50	38	68	48	48	60
ENSG00000084453	SLCO1A2	12	-1	25	46	0	44	44	0	0	0	0	56	0	50	32	55	47	40	16	62	53	45	68	18	56	38
ENSG00000084463	WBP11	12	-1	588	580	524	666	599	610	535	495	558	558	427	686	868	932	662	523	832	932	962	951	686	688	914	906
ENSG00000084623	EIF3I	1	1	530	430	422	380	554	456	609	543	591	418	688	568	626	480	545	498	672	705	502	528	495	504	685	661
ENSG00000084628	NKAIN1	1	-1	12	7	16	19	7	10	2	2	3	2	0	4	10	9	4	4	15	13	6	6	9	0	17	14
ENSG00000084636	COL16A1	1	-1	82	90	80	143	82	73	150	172	330	298	107	114	38	40	88	108	38	33	44	49	125	87	33	36
ENSG00000084652	TXLNA	1	1	310	286	353	353	274	344	224	252	202	246	212	222	355	331	380	417	362	352	321	348	373	360	343	355
ENSG00000084676	NCOA1	2	1	444	512	424	450	370	528	533	602	438	702	439	613	147	190	250	230	103	108	192	235	239	288	104	128
ENSG00000084693	AGBL5	2	1	324	302	247	258	344	344	332	374	353	350	297	383	220	236	194	171	204	210	224	196	171	192	202	196
ENSG00000084710	EFR3B	2	1	78	100	62	76	88	126	64	70	69	96	55	88	54	34	44	33	53	42	35	44	35	31	36	52
ENSG00000084731	KIF3C	2	-1	166	156	104	118	148	168	136	146	107	160	100	158	208	238	220	250	208	206	208	218	250	235	187	168
ENSG00000084733	RAB10	2	1	781	814	860	690	788	734	548	761	504	808	388	716	357	422	420	439	408	380	348	400	392	430	422	414
ENSG00000084734	GCKR	2	1	1	0	0	0	0	1	0	1	6	1	2	1	0	0	0	0	0	0	0	0	0	0	0	0
ENSG00000084754	HADHA	2	-1	1188	1134	897	1044	1188	1155	1722	1520	1772	1446	2106	1722	700	778	708	660	601	786	928	904	837	704	830	772
ENSG00000084764	MAPRE3	2	1	58	58	58	52	58	58	107	96	148	107	136	87	38	40	58	60	17	21	36	44	47	60	22	30
ENSG00000084774	CAD	2	1	634	680	680	734	635	738	250	343	248	362	269	386	466	494	256	260	609	613	640	613	342	314	640	602
ENSG00000085063	CD59	11	-1	734	706	596	558	774	668	1176	998	1210	906	1192	1031	242	230	172	150	165	155	222	220	207	147	160	184
ENSG00000085117	CD82	11	1	206	206	150	167	197	188	126	184	134	235	56	144	202	204	304	295	126	123	150	163	277	282	84	94
ENSG00000085185	BCORL1	X	1	275	322	310	342	296	340	167	232	141	287	162	226	246	218	292	316	184	206	242	231	362	296	183	191
ENSG00000085224	ATRX	X	-1	508	631	706	739	397	658	131	304	160	462	128	299	899	906	886	932	961	599	656	892	900	868	744	827
ENSG00000085231	AK6	5	-1	60	50	60	48	62	33	90	54	54	39	68	58	85	120	62	94	121	96	86	67	72	91	138	134
ENSG00000085274	MYNN	3	1	92	76	84	70	109	94	108	114	146	94	70	124	89	66	54	69	78	80	74	70	56	79	60	82
ENSG00000085276	MECOM	3	-1	0	2	5	3	0	2	0	0	0	0	10	0	0	0	0	0	0	0	0	0	0	0	0	0
ENSG00000085365	SCAMP1	5	1	153	116	166	150	174	136	83	107	85	142	72	120	130	174	130	168	174	157	134	163	170	174	147	156
ENSG00000085377	PREP	6	-1	192	164	150	160	174	216	219	212	224	211	252	280	246	276	184	208	222	290	229	230	220	222	240	248
ENSG00000085382	HACE1	6	-1	44	42	38	42	36	33	38	36	14	32	8	42	36	60	62	70	42	60	62	52	74	48	44	64
ENSG00000085415	SEH1L	18	1	340	340	414	403	377	332	274	270	246	275	206	280	286	312	222	237	318	304	313	331	224	202	340	318
ENSG00000085433	WDR47	1	-1	43	44	45	36	44	40	29	48	16	48	7	60	52	68	76	70	80	89	52	70	70	64	76	66
ENSG00000085449	WDFY1	2	-1	120	167	160	126	149	158	33	102	33	100	42	60	254	278	237	274	282	250	272	246	218	192	218	276
ENSG00000085465	OVGP1	1	-1	1	1	1	0	4	1	0	4	2	4	2	1	35	42	34	32	40	31	24	36	31	32	38	42
ENSG00000085491	SLC25A24	1	-1	210	213	242	213	165	194	70	180	38	232	15	180	125	114	111	137	122	96	152	143	170	138	163	152
ENSG00000085511	MAP3K4	6	1	109	112	72	105	95	102	101	64	92	85	174	102	111	143	98	104	136	158	144	126	129	104	123	135
ENSG00000085514	PILRA	7	1	3	5	7	4	8	8	10	3	10	8	4	4	8	0	7	8	3	2	9	5	3	10	2	5
ENSG00000085552	IGSF9	1	-1	6	4	5	3	5	6	5	1	6	4	7	5	0	1	2	2	3	3	1	2	8	4	2	3
ENSG00000085563	ABCB1	7	-1	58	53	35	33	62	94	44	47	50	56	78	74	17	20	27	25	13	10	28	28	24	28	17	20
ENSG00000085644	ZNF213	16	1	29	30	28	31	32	28	22	16	20	21	30	27	42	40	48	36	40	31	46	44	35	60	25	21
ENSG00000085662	AKR1B1	7	-1	10	7	6	19	7	5	7	9	6	10	13	12	136	124	80	80	106	118	176	178	78	99	147	160
ENSG00000085719	CPNE3	8	1	345	312	316	266	330	348	329	350	310	296	308	329	367	350	262	276	329	355	382	346	275	210	357	352
ENSG00000085721	RRN3	16	-1	235	234	238	185	222	238	163	182	131	180	66	190	292	318	233	234	323	322	318	330	280	326	323	386
ENSG00000085733	CTTN	11	1	338	380	282	306	369	358	374	564	406	576	289	526	838	852	715	714	940	1100	832	846	725	685	906	898
ENSG00000085741	WNT11	11	-1	40	46	22	22	42	39	45	46	56	44	58	60	11	15	25	22	9	7	27	21	22	22	16	20
ENSG00000085760	MTIF2	2	-1	230	183	122	138	224	195	246	218	237	180	296	226	234	193	172	148	214	247	228	224	145	204	258	263
ENSG00000085788	DDHD2	8	1	134	140	140	126	125	111	101	130	106	112	109	118	254	226	200	198	240	182	238	246	182	148	200	210
ENSG00000085831	TTC39A	1	-1	25	18	18	16	24	20	15	16	15	11	19	22	37	36	45	36	14	12	34	31	34	25	19	4
ENSG00000085832	EPS15	1	-1	124	118	142	168	120	114	85	128	99	128	145	123	139	150	194	214	154	156	153	182	168	184	114	152
ENSG00000085840	ORC1	1	-1	92	108	109	98	115	95	84	104	62	60	71	72	192	170	145	139	160	206	138	151	94	109	185	168
ENSG00000085871	MGST2	4	1	94	74	72	73	105	101	153	108	196	80	230	92	21	27	42	26	20	35	30	16	40	44	28	23
ENSG00000085872	CHERP	19	-1	224	252	290	314	213	260	96	144	85	148	35	155	351	303	246	270	410	395	310	340	235	334	292	339
ENSG00000085978	ATG16L1	2	1	145	148	190	184	112	144	132	133	166	206	90	152	152	160	163	152	207	200	141	150	170	135	200	218
ENSG00000085982	USP40	2	-1	229	216	100	132	197	210	274	158	264	188	318	226	196	178	173	173	114	176	222	190	218	185	176	152
ENSG00000085998	POMGNT1	1	-1	214	212	201	204	246	233	212	259	246	210	208	250	226	262	214	201	210	232	222	239	211	190	220	198
ENSG00000085999	RAD54L	1	1	112	103	110	122	128	111	122	91	96	66	96	88	107	120	80	72	137	150	103	110	92	85	130	130
ENSG00000086015	MAST2	1	1	464	442	394	478	444	434	434	411	508	458	526	424	436	432	511	496	377	436	425	448	638	572	332	345
ENSG00000086061	DNAJA1	9	1	858	714	858	757	742	624	858	757	639	602	713	778	462	450	457	472	386	396	477	467	574	518	424	442
ENSG00000086062	B4GALT1	9	-1	182	179	182	171	182	187	156	182	122	196	88	166	172	149	176	180	156	166	128	122	152	153	116	126
ENSG00000086065	CHMP5	9	1	183	154	150	156	194	168	180	192	153	170	124	204	241	244	226	222	274	298	214	246	277	222	294	288
ENSG00000086102	NFX1	9	1	180	206	162	171	180	180	140	182	166	144	156	168	232	262	246	228	212	211	228	220	216	262	188	180
ENSG00000086159	AQP6	12	1	0	1	0	3	0	3	1	0	2	3	0	2	1	0	1	1	2	0	2	0	2	7	0	0
ENSG00000086189	DIMT1	5	-1	104	72	112	80	97	72	108	92	84	88	120	64	138	140	84	94	159	145	149	154	70	85	142	127
ENSG00000086200	IPO11	5	1	114	120	133	118	130	118	107	116	76	90	150	110	164	219	121	114	248	220	166	147	119	111	244	197
ENSG00000086232	EIF2AK1	7	-1	1156	1157	1225	1226	1136	1174	1288	1448	1331	1596	1331	1392	760	705	826	720	644	705	780	788	788	701	688	650
ENSG00000086289	EPDR1	7	1	314	342	247	286	452	393	596	558	440	348	412	494	204	199	180	152	139	194	222	190	250	210	145	146
ENSG00000086300	SNX10	7	1	192	210	302	180	214	150	164	218	182	220	164	180	65	60	60	54	74	29	52	40	55	52	51	46
ENSG00000086475	SEPHS1	10	-1	267	296	310	308	302	310	234	248	224	208	236	226	357	400	224	212	314	329	360	332	241	247	328	340
ENSG00000086504	MRPL28	16	-1	289	263	210	174	328	280	360	234	308	174	520	240	404	376	172	204	347	369	371	354	208	210	388	402
ENSG00000086506	HBQ1	16	1	2	0	2	1	1	1	2	2	0	0	2	0	4	6	2	0	3	4	5	9	1	3	13	13
ENSG00000086544	ITPKC	19	1	64	67	74	90	76	74	90	94	91	74	77	76	43	52	85	62	50	42	42	33	40	89	27	37
ENSG00000086548	CEACAM6	19	1	2	0	1	3	0	1	0	0	0	1	0	0	8	3	2	6	72	63	1	2	2	1	44	34
ENSG00000086570	FAT2	5	-1	3	14	6	6	3	10	2	4	0	5	0	3	22	14	18	9	20	32	16	16	14	6	12	20
ENSG00000086589	RBM22	5	-1	216	208	219	208	226	226	250	209	290	214	328	216	190	200	218	188	168	172	162	154	193	220	192	156
ENSG00000086598	TMED2	12	1	616	552	572	545	570	540	498	594	457	616	446	604	542	568	713	639	567	545	608	536	624	858	597	570
ENSG00000086619	ERO1LB	1	-1	46	52	56	56	90	74	94	92	86	94	170	72	22	26	30	31	20	22	22	18	26	40	15	24
ENSG00000086666	ZFAND6	15	1	152	142	134	120	178	124	332	208	332	173	254	216	235	250	247	246	214	266	240	222	204	202	252	242
ENSG00000086696	HSD17B2	16	1	3	0	3	3	4	6	6	4	4	5	2	4	6	7	18	20	4	12	6	6	21	33	6	7
ENSG00000086712	TXLNG	X	1	272	296	368	300	219	295	144	198	116	229	119	199	318	326	288	322	336	318	322	354	290	316	321	323
ENSG00000086730	LAT2	7	1	35	35	74	67	33	22	22	28	22	28	12	25	114	135	274	254	86	96	130	98	226	224	112	104
ENSG00000086758	HUWE1	X	-1	2617	3424	3164	3928	2488	3928	1446	2031	1593	2488	1520	2031	2883	3026	3164	3164	3026	3164	3610	3610	3424	3610	2760	2883
ENSG00000086827	ZW10	11	-1	202	174	160	172	188	162	274	216	198	149	274	174	173	142	185	170	153	172	212	173	142	214	214	198
ENSG00000086848	ALG9	11	-1	90	89	82	125	114	110	160	112	180	113	246	118	126	118	131	98	70	93	122	126	137	100	87	68
ENSG00000086991	NOX4	11	-1	0	24	0	22	0	42	38	64	0	40	0	62	0	0	13	0	0	24	0	0	28	33	0	0
ENSG00000087008	ACOX3	4	-1	26	28	28	42	32	32	38	26	48	26	38	22	36	33	33	24	52	38	44	50	32	27	37	44
ENSG00000087053	MTMR2	11	-1	376	322	258	292	382	382	370	332	372	252	432	284	565	516	488	454	532	720	595	522	488	428	584	516
ENSG00000087074	PPP1R15A	19	1	259	271	459	426	246	248	184	242	176	194	165	184	152	168	488	490	182	186	143	127	322	516	155	148
ENSG00000087076	HSD17B14	19	-1	0	0	0	1	0	1	76	44	72	31	124	42	0	0	0	2	0	0	1	2	0	0	0	0
ENSG00000087077	TRIP6	7	1	364	369	248	239	345	330	452	346	390	314	436	380	1	0	0	0	0	1	1	1	1	0	4	2
ENSG00000087085	ACHE	7	-1	6	4	12	8	3	7	3	7	13	8	6	10	0	0	0	0	0	0	0	0	0	0	1	0
ENSG00000087086	FTL	19	1	4254	3932	3614	3613	3932	3932	6010	4684	4254	3932	6010	4254	1682	1724	1774	1774	1266	1248	1774	1774	1988	1866	1448	1331
ENSG00000087087	SRRT	7	1	743	720	920	859	656	714	642	709	666	675	593	684	490	550	478	482	588	561	568	626	492	546	571	602
ENSG00000087088	BAX	19	1	169	164	206	190	122	131	276	188	239	94	296	174	139	134	133	146	118	132	150	165	150	127	176	148
ENSG00000087095	NLK	17	1	636	636	618	592	662	710	604	646	710	794	710	766	56	52	80	78	64	73	68	82	93	69	56	70
ENSG00000087111	PIGS	17	-1	197	234	180	178	238	232	321	320	254	294	234	336	180	210	150	165	200	210	198	200	165	194	214	219
ENSG00000087152	ATXN7L3	17	-1	254	235	295	292	220	260	130	185	106	234	70	178	310	358	281	254	295	296	376	362	265	271	271	274
ENSG00000087157	PGS1	17	1	82	98	104	86	112	106	70	62	48	102	37	74	166	166	184	182	160	185	155	184	154	178	169	176
ENSG00000087191	PSMC5	17	1	490	482	432	384	520	446	697	588	700	442	738	556	468	452	360	350	445	448	460	442	331	375	524	482
ENSG00000087206	UIMC1	5	-1	186	186	180	196	222	192	208	182	238	188	174	176	188	182	279	246	202	230	182	188	190	264	192	196
ENSG00000087245	MMP2	16	1	16	16	28	18	16	16	42	23	94	68	70	45	0	0	0	0	0	0	0	0	0	0	0	0
ENSG00000087250	MT3	16	1	8	5	8	8	11	9	10	6	20	7	30	6	0	0	0	2	0	0	1	0	2	0	0	0
ENSG00000087253	LPCAT2	16	1	899	996	3034	2766	951	1158	554	646	1078	1991	268	710	87	89	72	80	74	90	89	90	96	80	89	92
ENSG00000087258	GNAO1	16	1	54	45	60	70	46	52	24	38	31	44	12	34	8	8	16	9	9	14	16	0	7	6	14	6
ENSG00000087263	OGFOD1	16	1	188	178	194	222	178	184	130	206	157	162	235	150	292	213	211	234	286	368	320	265	228	312	378	323
ENSG00000087266	SH3BP2	4	1	242	332	451	436	238	316	72	220	98	226	71	160	404	403	490	561	520	459	460	443	504	431	439	454
ENSG00000087269	NOP14	4	-1	310	318	369	368	284	306	204	230	164	238	188	238	387	457	389	389	432	430	444	440	382	415	454	478
ENSG00000087274	ADD1	4	1	412	415	380	382	434	488	421	450	434	485	407	437	546	520	572	568	500	474	562	538	598	588	458	478
ENSG00000087299	L2HGDH	14	-1	130	150	125	116	131	135	168	141	137	141	172	146	148	187	171	156	148	141	168	162	146	150	148	155
ENSG00000087301	TXNDC16	14	-1	117	131	123	111	111	131	130	142	119	133	134	130	101	103	100	114	98	89	106	98	132	101	111	104
ENSG00000087302	C14orf166	14	1	1102	814	550	800	1267	838	4258	2112	5384	1102	8404	2036	1118	1137	899	680	752	1487	1208	1208	1046	876	1332	1267
ENSG00000087338	GMCL1	2	1	155	158	248	254	148	163	147	180	137	210	92	194	118	125	154	164	136	148	118	112	182	148	120	115
ENSG00000087365	SF3B2	11	1	1176	1118	986	986	1191	1176	1208	1227	1191	1047	1079	1159	1450	1424	1312	1312	1362	1424	1424	1450	1290	1312	1424	1450
ENSG00000087448	KLHL42	12	1	210	208	218	201	204	232	230	292	190	344	281	327	98	98	76	105	111	81	103	108	118	99	96	89
ENSG00000087460	GNAS	20	1	3933	3614	3614	3933	3933	3430	3933	4686	3031	4254	2282	4256	2282	2622	2198	2198	1924	1824	2886	2886	3169	2886	1726	1824
ENSG00000087470	DNM1L	12	1	494	473	438	414	478	406	487	566	566	438	744	538	464	460	413	450	467	446	549	492	433	382	532	552
ENSG00000087494	PTHLH	12	-1	4	4	6	6	7	6	10	12	15	5	7	14	0	1	0	1	2	4	1	1	1	1	0	1
ENSG00000087495	PHACTR3	20	1	17	17	21	24	18	19	8	3	4	11	0	4	18	20	42	64	13	3	16	20	44	49	25	23
ENSG00000087502	ERGIC2	12	-1	416	353	379	371	330	334	622	395	739	369	743	458	258	213	240	194	226	302	228	206	244	207	275	238
ENSG00000087510	TFAP2C	20	1	73	60	86	65	56	52	86	111	112	109	74	92	4	1	4	3	4	3	1	3	14	9	4	7
ENSG00000087586	AURKA	20	-1	592	535	462	477	550	508	520	539	358	365	335	498	335	344	233	243	395	426	320	320	252	180	416	459
ENSG00000087589	CASS4	20	1	38	33	30	32	29	46	14	12	2	12	9	16	18	18	20	37	24	16	26	22	35	24	24	24
ENSG00000087842	PIR	X	-1	58	76	38	38	90	72	188	127	240	94	370	144	144	192	199	196	140	224	154	157	260	222	222	173
ENSG00000087884	AAMDC	11	1	56	58	26	31	64	46	234	84	292	86	490	126	40	46	40	22	35	45	46	29	44	29	56	35
ENSG00000087903	RFX2	19	-1	82	81	80	78	54	80	42	62	62	63	52	54	35	50	67	62	44	52	40	42	70	62	45	35
ENSG00000087995	METTL2A	17	1	140	139	159	146	122	151	151	126	126	114	156	110	155	130	138	148	178	170	134	123	130	142	160	170
ENSG00000088002	SULT2B1	19	1	10	9	5	6	13	10	21	6	17	12	42	11	0	2	5	6	1	2	5	4	6	7	0	0
ENSG00000088035	ALG6	1	1	38	32	34	30	38	44	66	48	62	27	144	35	32	33	26	20	28	31	34	24	26	24	31	37
ENSG00000088038	CNOT3	19	1	302	318	325	341	298	350	208	254	184	288	132	288	262	252	378	404	286	226	239	256	289	357	214	226
ENSG00000088053	GP6	19	-1	2	3	1	12	3	6	0	4	0	3	2	3	4	6	4	11	4	1	5	2	6	4	4	5
ENSG00000088179	PTPN4	2	1	88	98	106	116	71	92	110	58	88	119	122	73	87	102	66	92	104	91	86	94	72	101	89	92
ENSG00000088205	DDX18	2	1	600	642	739	681	577	539	378	487	306	426	312	506	552	578	375	354	578	672	546	632	396	434	658	694
ENSG00000088247	KHSRP	19	-1	876	930	930	950	794	884	330	598	222	532	200	509	1077	1100	876	806	1117	1189	1156	1156	852	960	1157	1157
ENSG00000088256	GNA11	19	1	267	300	224	196	244	270	246	282	162	239	130	272	152	160	180	152	169	154	165	190	178	183	143	152
ENSG00000088280	ASAP3	1	-1	33	40	33	46	44	42	78	88	54	72	72	100	16	24	12	18	10	2	13	13	3	10	5	7
ENSG00000088298	EDEM2	20	-1	109	112	98	118	150	130	314	206	318	218	312	232	104	96	123	100	114	108	145	116	135	151	123	128
ENSG00000088305	DNMT3B	20	1	62	52	47	45	50	62	18	42	21	38	15	36	135	122	82	78	180	160	125	143	48	80	158	149
ENSG00000088325	TPX2	20	1	1722	1680	1420	1446	1388	1420	1420	1550	940	1224	983	1550	1246	1264	1026	983	1246	1330	1155	1188	897	883	1116	1134
ENSG00000088356	PDRG1	20	-1	135	135	120	124	169	141	206	128	207	104	272	133	108	125	126	113	124	140	127	100	100	127	148	160
ENSG00000088367	EPB41L1	20	1	470	454	572	596	412	428	238	321	290	357	220	290	98	89	90	92	76	73	82	78	120	76	54	66
ENSG00000088386	SLC15A1	13	-1	15	12	12	18	9	12	9	17	29	16	12	13	8	10	6	14	5	7	7	6	7	11	5	4
ENSG00000088387	DOCK9	13	-1	2194	2617	2617	2883	2106	2617	380	983	358	1593	256	1026	246	236	402	354	335	342	284	292	398	390	266	304
ENSG00000088448	ANKRD10	13	-1	282	291	308	356	340	312	505	395	726	512	592	402	768	716	1066	932	628	706	676	663	986	828	547	600
ENSG00000088451	TGDS	13	-1	196	154	164	166	180	158	200	176	166	172	66	193	278	260	298	288	296	266	304	235	238	306	384	316
ENSG00000088538	DOCK3	3	1	54	71	88	102	58	74	30	35	36	46	21	37	1	0	4	3	3	3	7	4	2	3	5	6
ENSG00000088543	C3orf18	3	-1	22	22	24	24	29	38	40	49	14	31	32	48	6	4	4	4	3	3	8	9	14	7	11	7
ENSG00000088682	COQ9	16	1	190	164	138	160	185	180	212	201	219	155	247	194	336	348	297	278	340	324	322	330	290	286	327	342
ENSG00000088726	TMEM40	3	-1	18	8	5	2	3	1	5	2	11	3	4	3	0	3	8	2	3	0	4	5	3	2	1	0
ENSG00000088727	KIF9	3	-1	38	34	44	35	42	35	52	40	66	30	99	46	90	70	54	50	85	73	74	60	52	54	76	76
ENSG00000088756	ARHGAP28	18	1	7	3	4	4	4	3	3	6	5	5	8	3	0	5	3	3	4	1	1	4	3	4	4	5
ENSG00000088766	CRLS1	20	1	238	200	192	183	272	187	322	232	365	208	362	312	143	106	145	108	126	121	120	115	114	129	143	130
ENSG00000088808	PPP1R13B	14	-1	107	143	108	116	120	123	166	172	220	202	248	180	122	136	150	179	92	76	151	135	170	156	80	84
ENSG00000088812	ATRN	20	1	443	552	475	498	409	559	404	538	422	532	312	541	436	477	404	338	360	380	465	461	498	424	320	334
ENSG00000088826	SMOX	20	1	123	125	146	175	109	106	134	112	142	114	133	125	370	350	510	520	342	371	294	328	436	542	306	289
ENSG00000088832	FKBP1A	20	-1	813	786	930	876	794	697	859	766	950	701	1062	743	773	786	773	813	837	826	876	852	905	913	940	972
ENSG00000088833	NSFL1C	20	-1	306	282	216	229	341	290	482	375	482	336	656	404	360	302	342	331	302	332	330	340	330	378	306	302
ENSG00000088836	SLC4A11	20	-1	48	46	33	46	36	36	54	70	36	64	54	58	62	60	76	94	95	92	42	47	76	82	68	68
ENSG00000088854	C20orf194	20	-1	98	96	106	132	87	127	67	78	28	92	27	79	130	143	160	152	133	111	140	125	180	145	122	136
ENSG00000088876	ZNF343	20	-1	54	70	65	76	67	78	46	46	67	54	54	81	82	118	104	99	98	95	100	92	112	113	99	100
ENSG00000088881	EBF4	20	1	71	72	124	106	53	56	122	104	236	174	182	104	24	22	33	32	11	26	25	38	42	35	40	31
ENSG00000088882	CPXM1	20	-1	36	31	21	21	24	31	85	78	33	60	80	70	1	0	0	0	0	0	0	0	0	0	0	0
ENSG00000088888	MAVS	20	1	450	574	502	502	396	552	310	367	365	508	325	396	867	845	920	984	950	876	846	852	950	820	838	826
ENSG00000088899	LZTS3	20	-1	24	24	48	45	28	34	24	32	18	60	8	20	114	127	192	185	148	109	138	120	153	202	124	182
ENSG00000088930	XRN2	20	1	1685	1926	1524	1685	1524	1778	752	1267	516	1208	351	1487	1267	1424	1102	914	1267	1598	1290	1267	1046	1227	1553	1361
ENSG00000088970	KIZ	20	1	772	718	536	597	812	748	612	556	958	700	748	649	382	366	851	830	365	414	267	285	779	650	326	290
ENSG00000088986	DYNLL1	12	1	650	596	346	352	661	557	984	714	1062	634	1189	726	470	453	480	450	417	413	459	443	522	526	474	453
ENSG00000088992	TESC	12	-1	96	88	111	94	103	94	101	58	240	102	146	65	204	164	232	171	224	242	183	190	228	204	281	262
ENSG00000089006	SNX5	20	-1	395	326	320	362	428	357	447	382	375	356	352	374	604	582	584	564	472	504	547	576	426	568	482	534
ENSG00000089009	RPL6	12	-1	3429	2764	2764	2764	3168	2764	3614	3168	4254	2764	4685	3031	6010	6010	6010	6010	6010	6010	4684	5379	4685	5379	5379	5379
ENSG00000089012	SIRPG	20	-1	0	3	0	0	4	2	0	0	2	0	1	1	0	0	0	0	0	0	0	0	0	0	0	0
ENSG00000089022	MAPKAPK5	12	1	150	138	154	178	148	161	158	149	144	149	149	157	251	282	190	185	250	290	256	298	183	171	272	292
ENSG00000089041	P2RX7	12	1	22	13	10	24	19	19	10	16	7	15	6	11	17	14	0	14	2	5	15	14	10	12	10	4
ENSG00000089048	ESF1	20	-1	211	175	144	160	133	174	91	134	60	120	32	163	162	174	115	137	226	272	174	192	156	141	256	226
ENSG00000089050	RBBP9	20	-1	66	78	62	62	74	82	80	106	72	83	71	92	102	112	83	78	76	82	106	92	88	78	134	106
ENSG00000089053	ANAPC5	12	-1	424	428	308	312	474	416	584	536	535	469	581	542	646	593	467	458	626	690	690	694	528	532	710	706
ENSG00000089057	SLC23A2	20	-1	277	323	352	344	281	360	190	276	122	290	100	271	188	174	160	154	150	162	188	192	157	168	153	165
ENSG00000089060	SLC8B1	12	-1	34	50	43	52	42	30	47	45	54	50	58	42	38	48	32	34	56	52	22	48	34	44	34	32
ENSG00000089063	TMEM230	20	-1	300	262	263	230	284	253	299	306	258	304	204	310	348	334	250	260	318	302	390	360	322	247	383	367
ENSG00000089091	DZANK1	20	-1	15	10	11	14	15	17	16	14	16	16	8	14	15	21	20	15	15	12	17	21	14	18	18	11
ENSG00000089094	KDM2B	12	-1	122	122	137	136	103	129	56	109	80	136	44	104	118	130	111	132	149	153	122	126	104	112	136	159
ENSG00000089116	LHX5	12	-1	11	10	4	7	6	3	4	7	2	3	8	3	0	1	0	0	0	0	0	0	0	2	1	0
ENSG00000089123	TASP1	20	-1	66	56	54	58	54	80	71	56	25	40	17	58	72	60	72	50	72	96	74	73	88	86	94	70
ENSG00000089127	OAS1	12	1	38	40	33	46	31	35	56	50	65	38	58	40	39	33	62	56	36	38	34	42	76	54	25	35
ENSG00000089154	GCN1L1	12	-1	603	702	690	716	606	720	324	409	282	423	263	414	1031	1047	900	868	1312	1312	1119	1119	892	998	1138	1191
ENSG00000089157	RPLP0	12	-1	4691	4691	4260	4691	4691	4691	6888	4691	6888	5387	6888	6016	6888	6888	6888	6888	6888	6890	6888	6888	6016	6888	6016	6016
ENSG00000089159	PXN	12	-1	568	568	580	613	446	532	344	502	362	513	297	415	432	400	518	543	426	408	409	410	528	486	322	330
ENSG00000089163	SIRT4	12	1	7	10	12	11	11	6	8	9	13	9	15	10	4	4	32	14	4	6	6	7	10	4	4	6
ENSG00000089169	RPH3A	12	1	0	0	0	0	0	0	0	0	0	0	7	0	0	0	1	0	0	0	0	0	1	0	0	0
ENSG00000089177	KIF16B	20	-1	70	114	102	109	87	114	46	71	36	86	31	89	162	176	240	239	133	133	178	147	194	286	122	122
ENSG00000089195	TRMT6	20	-1	140	131	144	154	140	121	121	135	98	120	92	136	162	153	109	83	158	157	163	146	106	127	168	156
ENSG00000089199	CHGB	20	1	10	8	21	14	10	10	11	5	6	9	10	3	35	33	18	16	20	23	36	29	15	23	16	14
ENSG00000089220	PEBP1	12	1	520	510	506	510	652	578	739	672	606	503	752	662	574	559	286	296	544	603	596	628	348	358	698	606
ENSG00000089234	BRAP	12	-1	112	90	102	98	109	85	149	124	130	135	180	110	143	116	171	137	141	130	124	113	128	131	138	127
ENSG00000089248	ERP29	12	1	467	492	456	472	493	485	752	542	722	456	892	570	454	489	453	431	407	439	451	432	416	443	508	416
ENSG00000089250	NOS1	12	-1	4	3	0	3	0	3	0	0	4	0	4	3	1	0	3	4	2	4	3	0	3	0	4	2
ENSG00000089280	FUS	16	1	898	920	743	800	859	852	996	1044	780	786	838	844	767	814	486	484	720	766	913	931	743	636	806	786
ENSG00000089289	IGBP1	X	1	382	334	367	393	424	378	538	406	847	528	716	501	636	694	832	788	528	596	544	543	681	686	508	492
ENSG00000089327	FXYD5	19	1	452	368	422	480	367	365	706	380	868	408	1032	416	175	173	190	178	306	274	144	134	214	176	241	219
ENSG00000089335	ZNF302	19	1	124	112	98	62	137	85	126	167	148	210	116	167	87	84	67	107	116	77	66	78	74	78	74	64
ENSG00000089351	GRAMD1A	19	1	135	145	194	206	132	133	135	124	100	130	78	149	257	246	310	352	200	167	202	259	319	330	174	158
ENSG00000089356	FXYD3	19	1	0	0	0	0	0	0	1	0	2	0	1	0	28	20	68	60	20	14	30	18	70	82	25	20
ENSG00000089472	HEPH	X	1	0	0	0	0	0	0	0	0	0	0	5	0	2	0	0	0	0	0	0	0	0	0	0	0
ENSG00000089486	CDIP1	16	-1	5	1	2	4	4	5	13	8	2	10	11	6	13	14	15	6	11	9	17	15	6	14	11	13
ENSG00000089505	CMTM1	16	1	11	10	10	12	4	5	0	2	0	6	0	0	18	26	24	18	25	25	12	18	24	14	20	26
ENSG00000089558	KCNH4	17	-1	0	0	1	4	0	0	0	0	0	0	0	0	0	0	0	0	0	0	0	0	0	0	0	0
ENSG00000089597	GANAB	11	-1	1596	1522	1392	1485	1683	1596	1190	1448	930	1448	906	1552	1776	1866	1552	1596	1726	1825	1866	1924	1726	1724	1776	1776
ENSG00000089639	GMIP	19	-1	67	54	71	54	52	60	31	42	48	56	22	38	128	87	149	152	150	119	118	103	166	110	107	120
ENSG00000089682	RBM41	X	-1	135	152	158	150	120	130	108	128	134	164	74	120	161	184	186	234	180	187	148	156	188	191	170	150
ENSG00000089685	BIRC5	17	1	466	436	348	350	444	400	656	460	485	273	666	432	414	437	256	235	539	610	410	433	272	180	559	539
ENSG00000089692	LAG3	12	1	2	2	3	2	0	0	2	1	2	3	1	0	6	2	6	7	4	9	5	6	7	1	2	3
ENSG00000089693	MLF2	12	-1	806	780	732	690	725	714	876	832	794	690	920	837	960	940	738	750	838	852	912	921	666	838	920	905
ENSG00000089723	OTUB2	14	1	22	28	40	36	12	19	6	9	4	8	15	10	10	8	7	9	20	11	10	16	16	10	18	22
ENSG00000089737	DDX24	14	-1	868	854	706	745	860	822	932	906	877	760	782	906	721	814	610	550	668	734	694	734	541	606	706	726
ENSG00000089775	ZBTB25	14	-1	50	60	74	76	66	60	72	50	60	62	54	39	72	64	121	130	78	74	60	48	104	76	68	67
ENSG00000089818	NECAP1	12	1	112	96	96	110	122	106	104	127	72	98	64	96	102	111	128	109	92	110	118	123	111	122	116	122
ENSG00000089820	ARHGAP4	X	-1	440	476	436	448	468	445	427	462	538	446	435	386	328	332	182	201	320	417	360	458	256	232	380	408
ENSG00000089847	ANKRD24	19	1	1	2	2	2	1	2	3	0	2	3	2	1	1	3	6	4	2	3	1	1	6	4	2	2
ENSG00000089876	DHX32	10	-1	244	194	250	236	259	224	276	239	295	246	270	235	234	242	256	192	222	218	187	178	222	237	173	194
ENSG00000089902	RCOR1	14	1	256	282	281	303	209	284	135	232	128	218	79	222	324	297	464	487	286	268	330	286	406	438	216	228
ENSG00000089916	GPATCH2L	14	1	190	268	303	355	158	247	110	138	148	178	146	105	191	228	335	321	293	274	200	208	362	226	252	224
ENSG00000090006	LTBP4	19	1	423	490	679	720	428	458	316	452	537	625	343	464	276	244	308	296	164	151	334	344	440	262	190	172
ENSG00000090013	BLVRB	19	-1	158	168	92	108	183	154	296	198	364	156	465	263	72	71	69	73	56	60	62	85	54	76	80	91
ENSG00000090020	SLC9A1	1	-1	106	88	116	122	72	100	72	78	92	107	84	87	72	78	137	121	91	92	79	94	112	168	78	74
ENSG00000090054	SPTLC1	9	-1	356	341	400	434	334	398	133	336	76	376	71	350	298	350	329	280	318	344	295	268	301	280	342	369
ENSG00000090060	PAPOLA	14	1	3936	3936	5384	4688	3936	3432	3936	3432	3936	4259	3936	3617	2036	1868	2036	2112	1868	1726	2284	1646	2374	2112	2112	1991
ENSG00000090061	CCNK	14	1	208	226	204	204	198	226	180	186	131	175	132	170	207	192	227	247	216	180	220	230	150	246	168	192
ENSG00000090097	PCBP4	3	-1	182	157	131	148	173	136	145	145	135	143	121	157	262	274	284	276	162	166	256	238	224	276	186	185
ENSG00000090238	YPEL3	16	-1	99	74	157	138	103	74	107	97	217	161	160	96	112	103	301	298	69	52	122	134	278	182	54	56
ENSG00000090263	MRPS33	7	-1	122	101	86	86	160	115	313	160	326	120	399	155	166	138	154	131	156	188	154	158	120	139	206	183
ENSG00000090266	NDUFB2	7	1	204	190	158	156	194	179	473	226	626	188	814	277	118	122	92	80	122	180	128	151	118	111	168	163
ENSG00000090273	NUDC	1	1	475	425	409	362	477	426	775	464	761	348	1066	510	477	475	329	315	572	593	508	550	335	352	691	632
ENSG00000090316	MAEA	4	1	244	252	253	232	232	232	256	290	176	266	159	283	262	286	226	288	299	270	285	312	258	296	305	330
ENSG00000090339	ICAM1	19	1	150	140	276	230	115	146	174	196	110	208	104	192	10	15	20	21	13	14	19	15	38	31	22	22
ENSG00000090372	STRN4	19	-1	388	406	397	398	399	410	267	348	256	353	222	348	429	436	436	399	494	450	446	466	368	410	490	482
ENSG00000090382	LYZ	12	1	90	89	52	90	66	90	80	87	80	52	83	58	60	84	90	85	85	98	92	82	107	118	102	88
ENSG00000090432	MUL1	1	-1	86	93	96	102	86	96	141	100	130	122	134	126	93	116	84	94	121	118	100	109	90	90	120	120
ENSG00000090447	TFAP4	16	-1	48	60	94	87	60	71	28	36	19	31	22	32	74	96	60	55	56	56	92	94	49	104	70	60
ENSG00000090470	PDCD7	15	-1	103	114	122	119	116	114	140	139	102	108	64	94	153	128	156	145	111	120	125	136	131	138	123	116
ENSG00000090487	SPG21	15	-1	228	194	166	175	228	183	286	244	298	202	298	227	230	202	184	169	147	178	226	197	186	152	184	174
ENSG00000090520	DNAJB11	3	1	442	404	330	306	466	362	970	737	928	511	1042	692	260	280	308	310	287	320	297	318	274	490	374	332
ENSG00000090530	P3H2	3	-1	8	6	3	6	12	10	0	4	0	5	0	0	18	16	16	24	26	20	16	14	24	19	24	25
ENSG00000090539	CHRD	3	1	8	16	8	13	13	26	8	6	5	12	3	8	1	4	2	3	1	7	1	1	3	3	3	1
ENSG00000090554	FLT3LG	19	1	10	12	12	13	13	10	13	15	28	19	35	14	2	2	4	5	2	3	5	3	5	5	1	5
ENSG00000090565	RAB11FIP3	16	1	154	162	152	180	138	140	110	148	118	177	84	136	92	80	98	91	72	66	88	94	98	110	78	70
ENSG00000090581	GNPTG	16	1	104	92	105	118	108	99	239	200	252	172	174	206	116	108	89	95	123	98	120	118	98	116	106	112
ENSG00000090612	ZNF268	12	1	67	60	92	66	89	69	92	60	96	82	92	74	74	73	24	44	56	70	42	64	39	35	56	54
ENSG00000090615	GOLGA3	12	-1	172	185	235	247	134	194	87	120	93	156	80	148	238	188	366	354	252	206	194	250	348	438	178	198
ENSG00000090621	PABPC4	1	-1	632	606	542	533	584	596	442	458	382	436	304	514	558	568	505	487	505	491	614	636	473	464	487	434
ENSG00000090661	CERS4	19	1	27	19	10	13	22	27	77	46	84	54	92	58	38	38	60	42	28	22	34	36	48	38	28	26
ENSG00000090674	MCOLN1	19	1	20	34	18	21	15	17	32	40	40	23	44	42	13	20	7	12	17	24	25	27	13	15	29	18
ENSG00000090686	USP48	1	-1	256	214	226	208	198	226	278	275	286	300	270	281	230	242	260	264	253	238	240	211	220	202	230	253
ENSG00000090776	EFNB1	X	1	1390	1642	1358	1358	1595	1866	504	697	440	670	389	688	122	96	236	206	206	184	116	118	255	246	174	196
ENSG00000090857	PDPR	16	1	334	351	330	302	242	376	148	237	182	308	153	200	832	839	681	640	774	732	886	892	676	702	854	860
ENSG00000090861	AARS	16	-1	600	623	452	462	760	711	572	610	603	588	528	672	1600	1648	2286	2376	1554	1728	1728	1686	1870	2890	1778	1728
ENSG00000090863	GLG1	16	-1	581	643	526	612	634	704	812	836	874	912	836	851	1722	1772	1921	1822	1772	1772	1986	1986	2488	2031	1680	1640
ENSG00000090889	KIF4A	X	1	682	672	448	515	614	662	494	606	370	416	413	603	734	711	462	392	652	734	698	706	430	344	676	646
ENSG00000090905	TNRC6A	16	1	282	319	268	278	192	292	123	190	122	216	192	171	328	334	302	282	272	326	322	379	365	287	256	262
ENSG00000090924	PLEKHG2	19	1	112	142	160	163	115	134	72	86	86	120	68	86	80	94	184	219	82	58	98	94	237	149	60	60
ENSG00000090932	DLL3	19	1	17	14	20	14	25	13	18	10	11	10	29	12	3	3	0	1	2	3	1	2	1	0	3	1
ENSG00000090971	NAT14	19	1	90	106	48	50	112	100	150	102	148	66	230	82	56	57	54	54	62	60	72	69	46	42	71	65
ENSG00000090975	PITPNM2	12	-1	46	54	38	48	36	53	24	28	17	42	15	29	83	100	128	137	95	72	87	111	112	167	78	82
ENSG00000090989	EXOC1	4	1	376	328	313	282	458	380	355	382	490	376	426	396	448	414	341	310	393	434	350	400	387	330	369	351
ENSG00000091009	RBM27	5	1	184	214	219	185	235	218	174	190	166	140	234	218	190	166	120	147	208	152	164	148	97	134	184	165
ENSG00000091039	OSBPL8	12	-1	485	651	710	602	498	676	273	400	396	492	390	316	774	838	658	768	1103	685	698	767	596	554	800	886
ENSG00000091073	DTX2	7	1	82	80	83	88	70	56	94	79	71	94	114	74	54	71	108	96	60	82	56	72	84	96	50	62
ENSG00000091106	NLRC4	2	-1	3	0	3	2	1	5	6	8	5	4	0	1	1	4	1	3	4	0	5	2	5	0	3	1
ENSG00000091127	PUS7	7	-1	276	296	365	328	304	260	163	248	122	230	107	188	134	132	112	110	142	148	184	166	100	130	168	178
ENSG00000091128	LAMB4	7	-1	5	2	0	4	5	0	0	0	3	3	0	5	5	4	3	6	0	3	2	6	10	3	2	5
ENSG00000091129	NRCAM	7	-1	1	1	2	0	1	0	0	0	0	1	0	0	15	18	10	13	7	4	14	17	6	7	6	7
ENSG00000091136	LAMB1	7	-1	244	270	228	252	272	296	208	210	246	266	190	284	377	342	296	286	382	373	308	329	298	240	316	310
ENSG00000091137	SLC26A4	7	1	8	5	11	14	6	7	4	3	3	0	0	3	2	2	1	2	3	0	0	0	1	3	0	2
ENSG00000091140	DLD	7	1	876	760	500	518	788	739	1267	1078	1046	626	832	1078	636	676	413	414	584	630	808	620	404	482	846	716
ENSG00000091157	WDR7	18	1	108	118	98	106	102	125	103	122	139	120	138	122	87	89	83	87	92	116	114	101	106	102	92	91
ENSG00000091164	TXNL1	18	-1	155	145	142	116	162	106	348	186	378	160	496	183	101	94	111	137	102	110	106	115	125	125	106	104
ENSG00000091262	ABCC6	16	-1	46	48	19	27	51	44	35	34	25	30	35	28	35	34	35	31	24	22	42	46	24	38	27	26
ENSG00000091317	CMTM6	3	-1	510	416	474	400	585	492	680	1014	458	1046	204	716	289	262	198	229	232	218	310	248	234	232	270	282
ENSG00000091409	ITGA6	2	1	1356	1822	2031	2031	1026	1593	557	1264	518	1356	414	948	1986	2031	1986	2106	2883	2194	1722	1593	1921	1593	2106	2106
ENSG00000091428	RAPGEF4	2	1	29	38	28	38	34	37	5	11	11	12	0	11	156	155	156	137	107	136	133	134	112	94	94	104
ENSG00000091436	pk	2	1	304	384	277	314	386	542	296	312	224	278	338	282	242	206	237	238	246	300	237	237	230	234	272	263
ENSG00000091483	FH	1	-1	734	636	382	448	1046	698	2284	1103	1826	494	3432	1137	520	498	358	279	473	832	931	694	408	402	832	839
ENSG00000091490	SEL1L3	4	-1	493	500	491	490	505	514	351	526	314	526	284	549	351	362	439	436	316	355	384	359	370	368	335	356
ENSG00000091513	TF	3	1	1	2	2	2	3	0	0	1	6	2	0	0	4	1	0	2	2	4	8	2	10	2	5	1
ENSG00000091527	CDV3	3	1	806	812	912	904	730	708	708	904	780	757	638	748	704	806	696	718	713	666	704	708	622	718	664	601
ENSG00000091536	MYO15A	17	1	1	3	3	4	2	3	2	1	4	6	1	5	34	27	34	36	7	13	17	21	46	11	6	6
ENSG00000091542	ALKBH5	17	1	377	358	456	452	376	378	342	386	396	417	305	382	252	244	405	379	234	260	275	238	394	396	248	206
ENSG00000091583	APOH	17	-1	0	0	0	0	0	0	0	0	0	1	3	0	1	1	3	1	0	0	6	2	3	0	0	0
ENSG00000091592	NLRP1	17	-1	10	22	18	17	26	14	36	22	21	31	31	42	9	22	16	9	19	10	17	10	26	30	8	8
ENSG00000091622	PITPNM3	17	-1	11	16	14	25	14	13	3	4	5	4	1	6	56	65	60	62	67	47	58	62	48	54	52	51
ENSG00000091640	SPAG7	17	-1	134	125	129	139	137	122	180	143	166	131	216	146	324	286	198	196	220	263	228	274	188	198	278	245
ENSG00000091651	ORC6	16	1	112	116	102	111	82	105	175	138	160	70	267	120	150	166	165	162	226	254	192	166	143	155	267	266
ENSG00000091656	ZFHX4	8	1	0	0	42	0	29	0	0	0	0	0	0	30	70	78	70	62	76	92	73	60	77	56	80	84
ENSG00000091664	SLC17A6	11	1	14	13	11	13	16	12	19	11	17	11	24	16	9	9	6	6	8	11	8	7	7	10	8	8
ENSG00000091732	ZC3HC1	7	-1	78	84	70	76	89	78	134	74	108	60	144	91	104	109	74	72	74	96	96	82	87	96	104	107
ENSG00000091844	RGS17	6	-1	3	1	5	4	5	8	10	7	3	11	8	9	12	10	14	15	17	11	6	11	10	12	15	16
ENSG00000091879	ANGPT2	8	-1	0	0	3	1	0	0	15	15	6	11	8	15	21	10	1	8	14	8	21	16	16	14	18	13
ENSG00000091947	TMEM101	17	-1	58	70	52	62	83	48	94	56	120	60	114	69	56	56	54	52	48	76	46	46	58	48	63	70
ENSG00000091972	CD200	3	1	0	0	6	7	0	0	0	4	0	0	0	0	1	0	0	1	0	0	0	1	3	2	0	0
ENSG00000091986	CCDC80	3	-1	22	20	29	30	20	25	32	35	78	36	72	22	6	5	7	6	6	6	6	6	4	6	3	6
ENSG00000092010	PSME1	14	1	248	294	270	248	357	310	506	434	531	336	488	394	326	314	304	242	272	301	246	295	278	273	292	264
ENSG00000092020	PPP2R3C	14	-1	46	36	67	43	50	27	87	40	67	44	85	35	62	66	46	48	62	50	40	40	42	55	66	60
ENSG00000092036	HAUS4	14	-1	84	74	119	84	122	93	124	84	104	87	96	111	83	120	136	96	101	86	116	88	78	62	76	100
ENSG00000092068	SLC7A8	14	-1	950	1078	812	838	920	1117	732	891	679	984	576	884	228	236	306	300	119	148	270	304	375	422	153	156
ENSG00000092094	OSGEP	14	-1	84	89	64	52	84	78	113	85	100	70	110	96	124	105	86	112	133	174	134	110	114	101	164	131
ENSG00000092096	SLC22A17	14	-1	5	3	1	5	8	11	8	4	6	6	0	5	0	0	0	1	0	0	1	0	0	0	0	0
ENSG00000092098	RNF31	14	1	120	127	90	94	112	110	131	119	113	114	144	134	128	124	108	92	134	140	114	127	116	99	137	127
ENSG00000092108	SCFD1	14	1	277	290	272	262	313	292	393	387	340	332	314	350	338	319	405	362	296	285	318	348	257	374	284	308
ENSG00000092140	G2E3	14	1	164	152	178	165	153	186	92	135	102	163	89	142	219	192	196	201	244	163	159	180	160	188	182	196
ENSG00000092148	HECTD1	14	-1	370	410	414	449	353	430	232	312	170	356	186	292	504	500	550	566	496	490	487	508	491	618	479	466
ENSG00000092199	HNRNPC	14	-1	3176	3176	1994	2038	2890	3176	2498	2288	1687	1526	2038	2892	4692	5390	4262	3940	4262	4692	4692	4692	3176	3940	4692	4692
ENSG00000092201	SUPT16H	14	-1	1228	1313	1016	1192	1210	1334	988	1160	839	932	976	1105	1334	1313	761	726	1313	1554	1490	1394	822	814	1490	1394
ENSG00000092203	TOX4	14	1	229	246	255	238	257	254	276	242	230	210	286	250	254	268	310	308	242	271	257	230	260	279	247	268
ENSG00000092208	GEMIN2	14	1	25	18	16	24	31	17	74	20	36	20	58	20	38	44	34	30	40	54	34	54	34	47	50	53
ENSG00000092295	TGM1	14	-1	0	0	1	2	0	1	0	1	1	0	0	0	4	4	1	4	4	4	3	5	3	4	5	4
ENSG00000092330	TINF2	14	-1	76	85	71	99	83	90	92	98	86	88	68	96	162	153	153	140	134	115	154	155	172	125	115	113
ENSG00000092421	SEMA6A	5	-1	5	5	0	2	4	3	5	2	1	2	4	1	5	5	6	3	6	8	8	5	6	6	5	6
ENSG00000092439	TRPM7	15	-1	222	238	297	301	232	268	180	257	200	286	125	260	392	353	290	300	397	308	304	392	297	264	384	405
ENSG00000092445	TYRO3	15	1	138	128	76	106	93	140	46	66	48	66	44	60	162	183	128	114	122	166	131	145	89	82	139	143
ENSG00000092470	WDR76	15	1	37	55	54	57	36	48	50	46	50	42	38	39	72	60	52	40	58	66	60	67	48	46	66	69
ENSG00000092529	CAPN3	15	1	4	4	1	1	4	3	8	4	33	19	17	9	8	5	12	8	2	9	4	5	13	18	7	2
ENSG00000092531	SNAP23	15	1	115	116	124	130	103	130	63	132	27	133	24	106	124	137	134	146	100	112	110	142	126	123	109	112
ENSG00000092607	TBX15	1	-1	0	1	3	0	0	0	0	0	4	0	0	0	4	2	14	19	1	0	0	5	5	9	2	1
ENSG00000092621	PHGDH	1	1	471	437	370	400	610	538	496	306	605	253	847	424	279	306	204	199	218	310	348	352	254	304	304	278
ENSG00000092758	COL9A3	20	1	1249	1331	1358	1448	1189	1249	1117	1332	1422	1924	720	1136	370	410	366	405	234	242	298	276	465	274	149	216
ENSG00000092820	EZR	6	-1	905	940	786	852	846	832	1174	1332	1078	1174	1044	1157	1683	1725	1726	1644	1552	1485	1522	1683	1422	1725	1310	1422
ENSG00000092841	MYL6	12	1	1206	1157	898	906	1225	1157	1725	1331	1990	1174	2034	1288	1174	1078	867	891	1190	1174	1174	930	1157	920	1310	1288
ENSG00000092847	AGO1	1	1	165	210	224	239	182	240	165	154	170	180	194	167	304	290	330	326	275	246	323	286	355	272	258	239
ENSG00000092853	CLSPN	1	-1	90	127	93	108	80	118	39	68	24	76	38	65	94	82	50	56	128	100	109	110	42	62	98	106
ENSG00000092871	RFFL	17	-1	80	99	79	71	103	82	72	83	66	112	48	114	113	122	134	143	107	110	116	104	130	150	108	98
ENSG00000092929	UNC13D	17	-1	393	446	362	399	331	306	424	535	442	568	277	462	98	99	112	119	86	88	116	130	192	135	107	80
ENSG00000092931	MFSD11	17	1	170	154	154	184	162	169	220	170	213	206	164	156	78	74	112	128	85	74	74	70	138	114	68	83
ENSG00000092964	DPYSL2	8	1	368	335	526	546	348	348	378	334	561	513	424	294	190	184	300	290	176	180	199	229	470	394	198	192
ENSG00000092969	TGFB2	1	1	4	8	19	17	14	12	4	4	7	5	3	3	4	5	10	0	0	1	4	3	10	23	8	8
ENSG00000092978	GPATCH2	1	-1	125	130	125	125	131	142	124	116	107	109	168	118	176	180	170	135	145	170	169	167	164	163	190	170
ENSG00000093000	NUP50	22	1	290	338	371	318	262	288	200	260	232	228	228	240	439	478	379	369	448	437	416	407	323	375	396	424
ENSG00000093009	CDC45	22	1	222	164	126	135	174	169	218	192	119	116	161	166	186	168	149	114	254	274	171	164	104	122	259	264
ENSG00000093010	COMT	22	1	53	38	54	58	50	52	47	35	33	38	16	52	186	188	152	154	145	162	174	166	160	166	178	137
ENSG00000093072	CECR1	22	-1	0	4	1	5	3	0	0	4	4	0	1	0	2	1	5	2	3	3	2	0	1	2	1	2
ENSG00000093134	VNN3	6	-1	0	0	0	0	0	0	0	0	0	3	0	0	0	2	0	0	0	0	0	0	0	4	0	0
ENSG00000093144	ECHDC1	6	-1	402	292	354	248	396	244	685	464	701	352	734	425	431	374	323	334	372	391	360	402	294	369	488	410
ENSG00000093167	LRRFIP2	3	-1	236	204	184	184	208	218	432	410	500	346	559	404	141	130	185	140	138	148	178	112	142	178	151	146
ENSG00000093183	SEC22C	3	-1	140	145	116	140	137	147	146	143	123	146	96	132	140	124	133	137	123	127	148	129	139	136	116	124
ENSG00000093217	XYLB	3	1	22	24	20	36	32	37	24	24	18	20	26	22	26	24	25	15	30	40	47	44	20	31	32	32
ENSG00000094631	HDAC6	X	1	226	259	220	252	204	260	224	292	228	366	169	297	557	595	502	499	468	492	557	598	602	418	408	459
ENSG00000094755	GABRP	5	1	40	50	44	56	24	37	3	22	5	32	2	19	27	31	38	44	24	30	20	28	38	36	36	27
ENSG00000094796	KRT31	17	-1	1	1	1	1	3	0	15	13	35	8	36	18	0	0	0	0	1	1	0	0	0	0	0	1
ENSG00000094804	CDC6	17	1	428	392	430	374	399	419	430	424	284	274	404	359	178	166	207	182	237	238	196	188	96	224	274	254
ENSG00000094841	UPRT	X	1	42	24	62	46	34	40	54	49	32	37	46	55	45	48	58	60	36	44	35	56	62	66	30	30
ENSG00000094880	CDC23	5	-1	212	211	202	208	199	214	182	200	194	223	152	230	194	230	160	184	292	260	192	202	152	150	308	295
ENSG00000094914	AAAS	12	-1	288	268	158	160	316	278	328	253	345	258	291	264	343	345	321	325	356	348	380	340	321	362	382	338
ENSG00000094916	CBX5	12	-1	588	682	619	592	603	694	542	504	514	533	550	508	1394	1138	1191	1268	1488	1313	1176	1250	1268	986	1138	1290
ENSG00000094975	SUCO	1	1	358	286	283	259	250	304	277	304	232	320	222	289	198	218	236	306	312	247	246	228	276	292	234	270
ENSG00000095002	MSH2	2	1	370	350	428	342	387	324	253	348	190	302	125	301	354	341	260	328	398	318	314	324	232	256	354	394
ENSG00000095015	MAP3K1	5	1	244	331	266	286	265	336	80	131	93	192	74	136	120	141	206	185	126	118	122	132	244	204	126	110
ENSG00000095059	DHPS	19	-1	150	130	136	104	118	107	156	110	130	112	162	100	216	222	251	244	226	236	236	234	220	182	244	241
ENSG00000095066	HOOK2	19	-1	201	178	196	160	204	226	246	219	288	240	236	238	105	114	172	196	104	89	148	145	250	169	114	118
ENSG00000095139	ARCN1	11	1	844	920	851	858	772	874	594	724	501	713	424	742	1205	1205	1550	1482	1010	970	1224	1155	1420	1722	904	948
ENSG00000095203	EPB41L4B	9	-1	38	42	56	48	42	39	67	68	60	80	56	85	175	212	241	262	174	166	158	165	206	228	146	172
ENSG00000095209	TMEM38B	9	1	150	139	127	156	135	141	174	159	146	140	196	140	50	60	94	68	85	68	64	60	62	58	83	76
ENSG00000095261	PSMD5	9	-1	209	208	164	194	184	209	162	190	174	170	166	176	198	153	156	170	178	175	176	160	132	127	194	180
ENSG00000095303	PTGS1	9	1	0	3	5	1	4	2	4	3	7	11	7	6	18	19	58	58	58	50	8	16	27	58	24	33
ENSG00000095319	NUP188	9	1	625	725	639	688	608	738	442	538	410	520	388	550	574	574	484	476	608	583	656	684	537	524	617	639
ENSG00000095321	CRAT	9	-1	343	380	368	334	440	504	432	557	519	588	462	598	218	192	201	172	164	155	219	200	174	160	138	168
ENSG00000095380	NANS	9	1	308	286	251	285	343	276	532	362	535	312	738	389	178	178	196	188	176	216	212	190	170	232	230	216
ENSG00000095383	TBC1D2	9	-1	140	101	100	92	112	89	156	153	167	141	130	160	40	58	60	44	46	46	44	46	56	44	38	33
ENSG00000095397	DFNB31	9	-1	6	20	17	32	14	13	17	29	30	38	22	25	124	164	180	187	110	108	135	143	220	174	88	112
ENSG00000095464	PDE6C	10	1	0	0	0	0	0	0	0	0	5	0	0	0	0	0	4	0	0	2	0	0	2	3	1	0
ENSG00000095485	CWF19L1	10	-1	114	104	98	81	122	87	143	92	156	94	174	92	120	130	118	92	112	133	112	139	109	95	150	152
ENSG00000095539	SEMA4G	10	1	24	33	28	26	27	27	8	11	8	16	15	20	220	210	232	260	196	165	201	174	224	209	162	164
ENSG00000095564	BTAF1	10	1	259	338	430	502	190	362	74	246	133	288	123	182	1361	1553	1290	1392	1776	1487	1078	1190	1190	684	1190	1267
ENSG00000095574	IKZF5	10	-1	46	52	84	66	56	58	50	34	26	52	38	52	92	96	104	103	70	78	69	92	76	83	66	90
ENSG00000095587	TLL2	10	-1	15	16	20	20	28	20	17	11	4	4	11	8	9	9	4	11	3	6	10	4	13	5	16	5
ENSG00000095596	CYP26A1	10	1	8	5	6	7	12	12	9	7	8	6	2	6	0	0	0	0	2	3	0	0	1	3	2	4
ENSG00000095627	TDRD1	10	1	1	0	4	2	1	1	0	1	2	1	0	2	2	1	0	0	0	0	3	0	2	1	3	4
ENSG00000095637	SORBS1	10	-1	781	802	900	1016	622	854	356	686	257	808	231	711	53	64	107	99	36	46	54	77	129	130	36	38
ENSG00000095713	CRTAC1	10	-1	3	4	3	8	7	6	11	7	8	4	7	12	0	0	0	0	1	0	0	0	1	0	0	0
ENSG00000095739	BAMBI	10	1	655	608	301	300	806	720	972	846	837	675	852	1062	364	356	316	338	358	335	310	252	298	341	334	318
ENSG00000095752	IL11	19	-1	5	14	64	54	5	7	3	6	6	14	5	3	4	2	14	20	1	0	2	2	8	5	3	2
ENSG00000095787	WAC	10	1	961	892	951	1158	780	892	528	715	485	886	492	760	1119	1158	2036	1826	932	1047	1064	1118	1524	1826	986	1030
ENSG00000095794	CREM	10	1	24	24	34	28	35	24	66	58	62	37	62	54	27	24	26	30	32	36	32	28	26	35	40	38
ENSG00000095906	NUBP2	16	1	140	165	124	101	174	120	226	176	220	165	280	199	137	135	78	96	155	150	168	182	138	127	152	163
ENSG00000095932	SMIM24	19	-1	5	3	6	7	4	6	14	5	21	6	33	7	5	5	15	11	3	2	3	3	8	9	3	0
ENSG00000095951	HIVEP1	6	1	46	52	100	103	33	73	17	34	11	48	17	30	70	74	74	71	80	57	74	62	60	99	60	78
ENSG00000095970	TREM2	6	-1	0	0	0	1	2	1	10	7	8	7	12	6	0	0	0	0	0	0	0	0	0	0	0	0
ENSG00000096006	CRISP3	6	-1	5	4	4	4	4	4	6	4	5	4	6	5	3	4	3	2	3	3	3	3	3	4	3	3
ENSG00000096060	FKBP5	6	-1	190	210	161	149	176	214	137	153	81	109	128	162	268	260	190	186	196	210	280	308	122	145	212	189
ENSG00000096063	SRPK1	6	-1	389	362	423	430	336	382	213	264	256	282	266	244	586	582	458	436	716	722	593	623	413	502	726	706
ENSG00000096070	BRPF3	6	1	174	192	183	222	138	192	87	134	69	190	27	137	164	160	220	211	114	106	160	157	267	250	109	115
ENSG00000096080	MRPS18A	6	-1	139	110	112	120	152	142	180	125	211	130	248	119	232	209	182	190	220	216	213	222	162	222	212	228
ENSG00000096088	PGC	6	-1	5	2	2	1	0	3	7	3	5	5	4	3	0	1	4	6	0	2	3	2	3	6	3	3
ENSG00000096092	TMEM14A	6	1	40	40	29	28	70	50	66	42	50	40	42	58	48	46	33	28	60	66	44	40	35	29	66	64
ENSG00000096093	EFHC1	6	1	46	67	40	56	54	60	140	98	104	88	204	69	168	164	222	191	168	240	206	210	202	180	192	200
ENSG00000096384	HSP90AB1	6	1	4260	4260	4691	4260	4260	4260	2498	3435	1926	3174	1600	3620	5387	5387	4691	4691	6016	5387	6016	6016	4260	4260	5387	5387
ENSG00000096401	CDC5L	6	1	390	319	296	332	413	371	288	302	248	282	199	300	364	378	386	380	376	389	326	390	320	414	378	332
ENSG00000096433	ITPR3	6	1	1174	1390	1824	1988	940	1390	264	602	184	1117	54	548	1028	1157	1596	1552	1358	1266	984	1157	1484	1117	1117	1012
ENSG00000096654	ZNF184	6	-1	34	36	32	35	48	30	38	51	50	45	20	38	47	40	63	60	37	40	35	36	62	60	44	40
ENSG00000096696	DSP	6	1	1864	2194	2106	2488	1446	2278	778	1722	948	2760	572	1680	3424	3424	3026	2883	2760	2760	3424	3164	2883	3424	2278	2278
ENSG00000096717	SIRT1	10	1	67	74	74	50	50	70	30	54	24	54	2	48	68	64	71	100	42	38	64	54	58	85	42	62
ENSG00000096746	HNRNPH3	10	1	761	722	694	622	710	740	602	614	547	603	478	642	1064	1064	788	808	832	860	952	1048	1080	940	1065	900
ENSG00000096872	IFT74	9	1	78	48	56	42	60	42	96	74	58	46	134	80	64	52	58	66	63	65	47	54	58	68	67	54
ENSG00000096968	JAK2	9	1	22	29	34	24	24	27	22	21	29	28	20	25	17	17	20	18	14	17	16	13	15	27	17	12
ENSG00000096996	IL12RB1	19	-1	1	3	0	0	0	4	2	0	2	1	4	0	2	1	1	5	2	3	2	4	3	2	3	3
ENSG00000097007	ABL1	9	1	262	279	214	288	244	266	218	271	226	316	140	324	402	369	326	325	314	338	398	390	359	452	281	289
ENSG00000097021	ACOT7	1	-1	342	300	210	209	336	302	372	323	252	190	338	360	242	228	162	197	318	308	242	233	149	183	325	302
ENSG00000097033	SH3GLB1	1	1	454	456	533	470	492	394	635	451	628	516	605	452	512	544	684	838	464	462	533	554	760	694	466	437
ENSG00000097046	CDC7	1	1	176	168	154	190	166	165	270	202	204	151	213	178	268	210	172	172	244	240	252	252	148	162	348	310
ENSG00000097096	SYDE2	1	-1	94	110	103	109	82	107	76	92	92	88	32	88	47	35	40	60	42	44	60	54	46	60	56	55
ENSG00000099139	PCSK5	9	1	162	164	104	119	194	204	164	180	94	124	142	192	46	48	38	35	60	60	54	70	58	60	63	58
ENSG00000099194	SCD	10	1	2886	3429	6010	6010	2492	3614	1422	2492	1522	3429	1226	2372	1825	2034	3429	3429	3031	2492	2282	2282	6884	4684	2492	2622
ENSG00000099203	TMED1	19	-1	34	29	22	35	46	42	102	60	98	48	130	56	48	66	40	20	46	54	50	50	34	26	47	44
ENSG00000099204	ABLIM1	10	-1	2037	2627	3036	2497	2201	3620	1362	1993	2498	3939	1728	1778	188	166	384	357	101	115	206	174	288	414	84	85
ENSG00000099219	ERMP1	9	-1	274	324	253	230	340	392	168	210	161	275	169	226	296	292	238	216	336	359	335	308	280	164	360	375
ENSG00000099246	RAB18	10	1	341	236	286	246	365	226	391	360	356	397	397	351	202	208	188	213	190	174	195	213	196	226	186	200
ENSG00000099250	NRP1	10	-1	126	118	371	344	102	122	44	36	19	33	46	36	22	22	15	13	50	39	22	16	13	9	32	40
ENSG00000099256	PRTFDC1	10	-1	32	22	20	16	28	24	18	17	7	9	8	26	58	42	38	32	35	40	45	48	27	36	48	39
ENSG00000099282	TSPAN15	10	1	80	62	60	42	76	66	106	66	116	104	110	80	340	322	336	281	350	360	355	332	284	322	362	372
ENSG00000099284	H2AFY2	10	1	143	131	85	83	175	130	160	124	169	100	165	112	318	370	272	280	246	238	343	345	320	331	273	277
ENSG00000099290	FAM21A	10	1	296	319	327	335	280	291	310	324	303	348	312	330	460	510	544	518	407	368	469	508	628	586	399	399
ENSG00000099308	MAST3	19	1	22	24	33	28	20	30	9	17	14	44	14	22	46	38	48	54	22	24	46	28	56	35	21	24
ENSG00000099326	MZF1	19	-1	126	157	174	210	78	130	108	92	174	166	118	102	93	90	156	149	54	70	116	123	246	116	87	74
ENSG00000099330	OCEL1	19	1	25	27	34	30	28	20	56	30	40	29	74	32	30	46	27	34	56	50	29	28	40	30	50	40
ENSG00000099331	MYO9B	19	1	281	344	293	343	294	336	194	297	210	392	192	275	472	449	498	504	452	427	500	502	548	476	442	433
ENSG00000099337	KCNK6	19	1	76	71	124	140	62	67	101	82	152	84	137	86	78	68	164	162	76	65	71	78	131	141	98	92
ENSG00000099338	CATSPERG	19	1	8	9	6	11	5	6	7	11	16	17	6	8	5	5	11	10	5	3	4	4	4	3	4	3
ENSG00000099341	PSMD8	19	1	806	806	634	660	786	697	950	876	800	602	859	906	576	564	438	395	435	527	604	537	386	429	598	541
ENSG00000099364	FBXL19	16	1	82	88	74	106	66	72	27	50	26	48	15	62	76	78	70	66	52	54	78	84	118	86	56	42
ENSG00000099365	STX1B	16	-1	3	8	1	6	3	4	4	5	3	5	3	4	9	8	15	23	13	13	7	17	19	9	14	8
ENSG00000099377	HSD3B7	16	1	18	17	20	28	31	24	42	24	42	40	30	18	56	80	52	58	62	76	76	76	64	56	83	87
ENSG00000099381	SETD1A	16	1	190	210	260	320	170	214	88	138	64	170	82	141	200	209	196	190	233	172	200	222	248	270	171	162
ENSG00000099385	BCL7C	16	-1	148	143	115	112	148	129	365	145	450	147	578	206	118	125	93	76	92	95	141	123	94	101	112	100
ENSG00000099399	MAGEB2	X	1	0	0	0	0	0	0	2	0	0	1	5	3	8	8	4	9	28	14	19	8	4	16	33	19
ENSG00000099617	EFNA2	19	1	0	2	2	1	0	2	0	0	0	0	1	0	11	18	14	18	2	12	7	4	18	8	9	10
ENSG00000099622	CIRBP	19	1	271	250	200	204	288	312	362	400	294	296	306	346	656	630	553	476	524	568	594	618	436	473	571	591
ENSG00000099624	ATP5D	19	1	230	198	180	164	234	192	414	236	432	140	743	232	220	192	148	139	236	237	216	172	124	148	277	240
ENSG00000099625	C19orf26	19	-1	30	26	29	27	34	22	11	14	21	14	15	26	58	29	44	38	20	22	34	29	20	28	35	22
ENSG00000099715	PCDH11Y	Y	1	0	45	40	20	58	52	82	62	76	74	80	0	0	0	38	46	11	44	27	26	72	35	33	0
ENSG00000099783	HNRNPM	19	1	826	832	720	693	876	794	898	807	766	613	780	838	868	832	794	758	788	800	906	891	832	813	852	826
ENSG00000099785	2019-03-02	19	1	16	20	11	9	16	18	57	46	70	32	82	44	9	9	12	12	12	14	14	11	11	10	9	15
ENSG00000099795	NDUFB7	19	-1	234	230	155	170	240	219	350	244	342	182	576	276	178	204	76	131	220	246	180	192	123	118	276	262
ENSG00000099800	TIMM13	19	-1	206	209	176	167	202	213	268	199	306	152	369	204	145	152	100	91	135	149	165	168	107	136	194	186
ENSG00000099804	CDC34	19	1	262	226	302	277	270	257	308	236	419	271	382	244	306	300	296	342	268	276	278	286	389	383	326	262
ENSG00000099810	MTAP	9	1	138	149	220	196	140	130	120	114	113	102	111	91	435	364	260	259	526	414	355	353	283	228	390	477
ENSG00000099812	MISP	19	1	192	186	190	178	180	156	214	166	324	232	244	143	342	316	480	436	379	352	318	301	358	454	274	238
ENSG00000099814	CEP170B	14	1	513	554	518	576	472	530	308	484	284	584	118	455	418	439	472	459	368	348	439	452	397	492	302	350
ENSG00000099817	POLR2E	19	-1	522	506	380	355	494	486	524	504	487	403	556	498	478	423	298	324	438	473	472	502	306	407	557	571
ENSG00000099821	POLRMT	19	-1	240	230	308	272	268	254	239	247	272	254	264	248	428	406	346	306	506	468	426	470	252	314	506	492
ENSG00000099822	HCN2	19	1	108	89	186	182	92	104	16	22	74	53	44	25	8	7	17	13	7	0	4	11	12	5	1	4
ENSG00000099834	CDHR5	11	-1	0	0	0	0	0	0	3	1	14	21	3	2	4	1	7	3	2	1	6	4	8	4	1	4
ENSG00000099840	IZUMO4	19	1	4	3	0	4	0	4	8	3	18	8	10	10	14	8	19	32	42	29	8	10	26	19	26	26
ENSG00000099849	RASSF7	11	1	190	184	211	190	192	174	445	338	546	344	500	342	248	258	448	400	210	222	235	237	446	411	232	235
ENSG00000099860	GADD45B	19	1	90	62	78	82	70	62	85	79	56	64	52	71	42	56	98	104	56	55	54	50	57	95	54	56
ENSG00000099864	PALM	19	1	74	84	74	64	99	86	86	62	149	120	125	54	15	14	11	13	5	8	13	9	8	8	10	6
ENSG00000099866	MADCAM1	19	1	0	2	1	1	2	1	0	1	0	2	1	1	3	4	0	0	0	2	0	1	2	0	1	1
ENSG00000099875	MKNK2	19	-1	766	725	813	820	697	774	424	576	411	656	282	574	576	576	930	913	675	680	528	516	912	930	564	561
ENSG00000099889	ARVCF	22	-1	36	48	36	36	67	56	62	65	60	85	50	97	54	56	54	60	76	84	68	66	81	64	92	89
ENSG00000099899	TRMT2A	22	-1	105	120	134	146	108	113	71	107	87	76	96	76	133	128	62	68	118	105	127	132	94	93	104	112
ENSG00000099901	RANBP1	22	1	813	660	591	602	738	660	675	584	481	348	592	576	602	516	284	260	738	750	661	588	310	377	1028	852
ENSG00000099904	ZDHHC8	22	1	144	149	139	140	100	157	68	135	64	131	33	116	145	106	148	146	150	152	144	135	160	155	147	145
ENSG00000099910	KLHL22	22	-1	76	78	62	80	103	71	114	90	133	104	119	72	56	60	62	58	56	58	64	68	58	68	46	56
ENSG00000099917	MED15	22	1	284	262	216	226	234	234	170	202	211	216	196	174	344	371	474	506	343	308	312	343	480	495	254	276
ENSG00000099937	SERPIND1	22	1	3	0	0	0	3	2	13	10	20	24	12	15	0	0	4	2	0	0	4	9	5	9	3	5
ENSG00000099940	SNAP29	22	1	188	182	240	226	180	178	196	218	156	172	188	190	150	144	150	156	156	118	140	157	159	156	142	148
ENSG00000099942	CRKL	22	1	270	314	328	324	286	312	165	259	161	285	102	222	484	434	644	625	478	492	418	424	532	604	375	408
ENSG00000099949	LZTR1	22	1	143	168	112	115	134	192	64	113	71	118	76	116	164	142	183	172	187	185	180	180	184	178	180	172
ENSG00000099953	MMP11	22	1	37	32	26	22	31	44	19	18	71	54	22	32	38	13	6	9	35	36	18	22	10	6	20	23
ENSG00000099954	CECR2	22	1	0	1	3	3	0	5	2	1	0	1	0	0	0	0	3	0	1	0	0	0	1	0	2	2
ENSG00000099956	SMARCB1	22	1	367	314	277	270	362	350	318	312	322	303	310	308	528	546	383	377	443	456	492	500	388	362	452	447
ENSG00000099957	P2RX6	22	1	4	6	2	3	4	3	3	3	1	1	7	1	12	15	11	10	12	6	7	8	20	10	6	5
ENSG00000099958	DERL3	22	-1	16	12	22	28	8	17	28	19	22	22	33	24	2	1	2	3	1	0	2	1	4	2	5	4
ENSG00000099960	SLC7A4	22	-1	28	38	38	35	22	31	12	15	9	28	7	12	48	34	39	36	38	44	28	34	34	40	30	28
ENSG00000099968	BCL2L13	22	1	220	235	238	242	230	266	186	224	182	236	160	216	272	266	270	280	223	218	260	272	281	302	232	260
ENSG00000099974	DDTL	22	1	8	13	15	9	3	4	12	8	9	13	10	12	9	6	13	5	8	7	8	9	8	10	8	12
ENSG00000099977	DDT	22	-1	115	92	113	82	137	85	254	106	238	122	350	123	87	78	91	46	84	96	75	67	60	62	102	82
ENSG00000099991	CABIN1	22	1	254	271	302	308	240	264	180	192	178	236	174	202	399	410	406	395	406	411	352	387	402	370	350	386
ENSG00000099992	TBC1D10A	22	-1	62	48	46	50	58	44	40	48	44	39	45	49	36	52	56	42	37	65	42	40	40	46	46	34
ENSG00000099994	SUSD2	22	1	5	6	5	0	1	3	18	20	9	5	6	12	2	1	1	0	2	1	1	1	1	0	0	0
ENSG00000099995	SF3A1	22	-1	508	469	516	552	424	496	250	340	235	359	188	368	450	434	469	469	420	436	460	448	532	544	399	429
ENSG00000099998	GGT5	22	-1	2	3	3	3	6	3	48	42	36	24	68	24	2	1	5	5	2	3	3	7	4	6	5	1
ENSG00000099999	RNF215	22	-1	7	14	10	13	14	18	18	19	14	14	11	18	12	12	16	18	14	20	22	14	15	11	16	21
ENSG00000100003	SEC14L2	22	1	54	58	105	80	74	62	48	33	58	37	49	28	39	50	43	58	56	55	44	36	82	34	44	36
ENSG00000100012	SEC14L3	22	-1	0	0	0	0	0	0	0	0	0	0	0	0	0	0	2	4	1	0	0	0	1	3	0	0
ENSG00000100014	SPECC1L	22	1	390	475	440	432	371	444	272	362	289	328	281	332	272	275	286	254	212	231	292	288	272	324	252	220
ENSG00000100023	PPIL2	22	1	158	160	143	146	132	160	118	141	118	158	92	146	336	375	274	246	323	330	312	370	244	259	296	282
ENSG00000100024	UPB1	22	1	0	3	0	5	0	0	2	2	0	3	0	2	0	6	8	6	11	4	6	3	3	0	9	0
ENSG00000100027	YPEL1	22	-1	50	35	46	34	33	27	22	42	46	36	52	24	46	42	42	48	42	34	46	40	62	40	24	35
ENSG00000100028	SNRPD3	22	1	290	254	246	232	316	277	358	264	274	213	470	224	368	368	306	279	394	382	398	367	206	258	484	426
ENSG00000100029	PES1	22	-1	297	281	288	295	354	308	369	253	369	232	453	294	438	432	283	312	430	436	474	432	318	308	494	498
ENSG00000100030	MAPK1	22	-1	559	566	623	614	559	663	336	478	271	501	208	456	494	489	526	515	473	494	512	504	501	512	456	484
ENSG00000100031	GGT1	22	1	2	3	2	2	2	1	3	4	2	3	7	1	23	32	20	33	38	31	24	26	32	32	20	25
ENSG00000100033	PRODH	22	-1	5	5	2	2	3	3	8	6	6	4	12	14	9	9	11	8	18	16	10	15	10	5	22	20
ENSG00000100034	PPM1F	22	-1	110	146	134	145	114	143	58	80	62	86	54	80	279	239	166	186	270	254	208	244	202	165	240	224
ENSG00000100036	SLC35E4	22	1	40	37	60	85	38	31	28	24	21	32	26	21	24	31	48	38	21	36	20	21	33	48	27	28
ENSG00000100038	TOP3B	22	-1	56	42	46	45	44	54	20	58	28	52	23	42	98	73	116	123	115	99	86	96	130	114	120	97
ENSG00000100053	CRYBB3	22	1	0	0	0	0	0	0	0	0	1	0	1	0	0	0	0	2	0	0	0	1	2	3	0	4
ENSG00000100055	CYTH4	22	1	4	3	4	4	2	2	0	2	1	0	1	0	0	2	6	5	5	3	1	1	2	4	2	2
ENSG00000100056	DGCR14	22	-1	16	34	15	28	34	30	35	46	38	30	62	35	56	67	33	44	62	89	54	52	42	66	84	46
ENSG00000100060	MFNG	22	-1	1	1	1	1	0	1	2	1	1	3	0	1	408	371	254	228	300	292	353	352	267	300	308	340
ENSG00000100065	CARD10	22	-1	74	80	92	94	68	70	42	60	83	92	31	35	424	370	472	446	426	436	355	359	404	402	388	382
ENSG00000100068	LRP5L	22	-1	3	4	1	4	4	4	1	5	3	4	1	3	60	64	94	71	50	37	80	75	90	80	42	48
ENSG00000100075	SLC25A1	22	-1	256	266	298	281	278	252	460	359	476	318	562	332	244	222	268	292	280	258	274	259	358	229	232	234
ENSG00000100077	ADRBK2	22	1	42	50	82	76	32	60	62	22	60	42	112	66	6	6	6	3	0	8	6	5	12	9	8	6
ENSG00000100079	LGALS2	22	-1	0	0	0	0	0	0	0	0	1	0	0	0	1	5	1	1	1	2	1	2	1	0	0	3
ENSG00000100083	GGA1	22	1	182	173	166	180	191	208	120	176	152	188	110	162	246	236	306	308	260	208	264	293	335	244	252	244
ENSG00000100084	HIRA	22	-1	256	254	226	257	304	295	200	218	139	204	120	238	352	335	206	222	348	346	335	325	211	298	304	334
ENSG00000100092	SH3BP1	22	1	258	260	274	265	254	219	131	130	138	143	120	114	224	241	360	322	235	212	206	202	285	250	167	188
ENSG00000100097	LGALS1	22	1	1988	1988	1331	1448	1824	1924	1988	1988	1866	1390	1988	1988	1595	1824	1924	1824	1448	1521	1484	1484	1824	1448	1551	1422
ENSG00000100099	HPS4	22	-1	137	156	163	161	156	164	122	167	169	216	144	158	284	303	242	282	308	326	250	271	247	226	249	271
ENSG00000100100	PIK3IP1	22	-1	22	19	44	44	26	36	82	112	218	224	68	89	15	9	19	26	12	10	16	5	9	27	13	8
ENSG00000100104	SRRD	22	1	72	74	94	90	76	66	73	69	70	54	86	59	107	88	86	70	97	88	122	84	80	76	90	74
ENSG00000100105	PATZ1	22	-1	138	116	126	118	124	116	76	100	78	84	68	88	84	64	82	75	78	87	70	68	76	70	71	70
ENSG00000100106	TRIOBP	22	1	198	236	352	286	262	224	212	286	268	362	126	243	327	320	522	492	348	348	292	277	612	359	286	323
ENSG00000100109	TFIP11	22	-1	186	157	160	174	196	176	198	162	222	194	246	170	202	188	168	170	192	182	182	180	202	216	165	168
ENSG00000100116	GCAT	22	1	20	11	14	10	18	14	32	18	35	27	70	32	12	9	5	8	30	27	14	10	6	6	33	36
ENSG00000100124	ANKRD54	22	-1	64	71	62	50	60	60	119	76	124	82	83	113	72	66	85	68	83	76	80	72	58	82	80	74
ENSG00000100129	EIF3L	22	1	867	806	913	906	972	838	960	780	985	996	960	913	1448	1422	1643	1596	1392	1266	1360	1288	1448	1485	1360	1312
ENSG00000100138	NHP2L1	22	-1	532	456	530	495	522	438	609	458	684	482	688	522	576	564	532	466	543	634	568	550	511	564	656	634
ENSG00000100139	MICALL1	22	1	89	85	96	110	67	114	66	85	74	104	101	77	131	124	94	124	174	140	120	129	122	129	116	132
ENSG00000100142	POLR2F	22	1	180	146	133	124	180	156	196	124	159	76	228	124	114	96	28	44	112	96	106	104	71	100	156	142
ENSG00000100147	CCDC134	22	1	22	36	20	31	34	28	30	26	19	9	55	9	33	44	38	30	48	44	40	33	36	20	38	32
ENSG00000100150	DEPDC5	22	1	78	71	82	85	80	60	53	71	52	46	42	50	127	132	106	102	121	133	130	140	132	108	120	138
ENSG00000100151	PICK1	22	1	50	69	44	36	64	66	62	62	82	62	108	66	66	103	54	48	94	78	89	85	76	60	96	98
ENSG00000100154	TTC28	22	-1	2	0	2	2	1	0	0	6	6	3	0	1	11	9	4	6	4	0	11	9	3	4	5	6
ENSG00000100156	SLC16A8	22	-1	0	1	0	0	1	1	1	0	0	0	0	0	3	4	12	11	4	9	3	3	8	9	1	2
ENSG00000100162	CENPM	22	-1	42	54	21	24	50	62	100	62	92	28	166	48	52	36	14	13	51	38	45	40	9	12	42	62
ENSG00000100167	2019-09-03	22	1	68	72	103	74	66	92	24	22	15	32	19	30	11	11	13	11	18	16	12	11	19	11	24	19
ENSG00000100170	SLC5A1	22	1	32	32	29	38	38	36	34	40	42	56	30	62	12	4	19	12	1	1	11	3	22	4	3	4
ENSG00000100181	TPTEP1	22	1	170	190	177	255	108	144	204	100	310	146	456	154	50	32	67	66	29	34	38	36	76	76	42	52
ENSG00000100196	KDELR3	22	1	194	190	235	196	212	178	143	156	128	166	113	156	173	188	223	220	154	148	156	163	160	186	145	182
ENSG00000100197	CYP2D6	22	-1	5	2	7	10	2	3	3	4	1	3	2	2	18	17	17	36	26	16	22	22	53	21	6	18
ENSG00000100201	DDX17	22	-1	1251	1600	1525	1525	1159	1648	854	1120	1032	1525	711	1047	3620	3939	3938	3939	3036	2627	3435	3939	4691	3036	2201	2627
ENSG00000100206	DMC1	22	-1	6	12	11	5	9	7	10	14	8	7	22	6	9	9	16	5	3	7	8	11	8	10	13	10
ENSG00000100207	TCF20	22	-1	386	433	640	592	360	500	194	290	133	382	112	314	632	702	632	626	646	585	566	602	626	656	574	562
ENSG00000100209	HSCB	22	1	38	26	26	29	46	33	55	38	69	35	102	37	42	40	50	54	47	45	39	40	47	48	46	46
ENSG00000100211	CBY1	22	1	64	62	50	64	63	49	92	68	74	50	119	76	72	64	66	62	72	80	68	74	72	87	84	78
ENSG00000100216	TOMM22	22	1	258	227	184	199	236	228	316	242	258	171	394	227	250	218	162	184	242	262	250	216	178	190	296	248
ENSG00000100219	XBP1	22	-1	188	183	250	238	240	222	220	239	178	226	174	268	478	476	743	743	434	392	482	414	456	752	466	396
ENSG00000100220	RTCB	22	-1	357	332	219	284	446	368	523	372	488	369	562	436	466	475	368	324	446	552	462	491	345	421	469	473
ENSG00000100221	JOSD1	22	-1	379	382	458	450	383	395	303	346	322	325	288	378	396	379	438	446	418	402	377	343	434	406	358	362
ENSG00000100225	FBXO7	22	1	500	470	368	476	512	454	846	631	1208	605	914	725	506	550	469	445	404	524	574	437	525	484	562	496
ENSG00000100226	GTPBP1	22	1	171	220	236	216	180	218	62	144	62	111	68	120	265	268	284	318	274	230	270	301	270	297	272	276
ENSG00000100227	POLDIP3	22	-1	330	332	316	335	334	319	227	258	160	262	206	281	490	552	474	490	386	351	477	489	446	512	409	404
ENSG00000100228	RAB36	22	1	23	23	36	42	29	20	17	13	14	23	17	13	14	11	24	13	7	4	13	15	15	18	4	9
[truncated: 13,971 more rows]
