# Supplementary material for: Nuclear localization of TET2 requires β-catenin activation and correlates with favourable prognosis in colorectal cancer
Source: Cell Death Dis. 2023 Aug 24;14(8):552. doi: 10.1038/s41419-023-06038-x (PMC10449923; doi:10.1038/s41419-023-06038-x)
Supplement: Supplementary file 14 — Table S7 [file 41419_2023_6038_MOESM14_ESM.xlsx]

## Sheet: Sheet1
REAGENT or RESOURCE	SOURCE	IDENTIFIER	RRID
Antibodies
TET2	Abcam	ab94580	AB_10887588
FLAG	Sigma	F1804	AB_262044
GADPH	KangCHen Bio-Tech	KC-5G5	AB_2632280
5hmC	Active Motif	39769	AB_10013602
CTNNB1	Abcam	ab32572	AB_725966
SPARC	Abcam	ab55847	AB_881803
RORA	Invitrogen	PA1-812	AB_2180138
Mouse IgG2a	Abcam	ab18413	AB_2631983
Rabbit IgG	Abcam	ab37415	AB_2631996
Alexa 488 Goat anti-rabbit IgG(H+L)	Thermo Fisher	A-11008	AB_143165
Alexa 568 Goat anti-mouse IgG(H+L)	Thermo Fisher	A-11004	AB_2534072
Alexa 568 Goat anti-rabbit IgG(H+L)	Thermo Fisher	A-11011	AB_143157
Alexa 488 Goat anti-mouse IgG(H+L)	Thermo Fisher	A-11001	AB_2534968
Alexa 488 Donkey anti-goat IgG(H+L)	Thermo Fisher	A-11055	AB_2534102
Alexa 594 Donkey anti-rabbit IgG(H+L)	Thermo Fisher	A-21207	AB_141637
Alexa 647 Donkey anti-mouse IgG(H+L)	Thermo Fisher	A-31571	AB_162542
Bacterial and virus strains
Stbl3 bacteria	Thermo Fisher	Cat#C737303
LentiCRISPRv2	GeCKO	N/A
Lentivirus package system	Addgene	N/A
Biological samples
Tissue arrays	National Engineering Canter for Biochip at Shanghai	N/A
Paraffin sections	Sun Yat-sen University Cancer Center	N/A
Chemicals, Peptides, and Recombinant Proteins
Colorectal Tumor Cells Growth Medium	Chi Scientific	Human Cancer PrimaCellTM 6, 2-96029
High Glucose DMEM	Hyclone	SH30022.01
RPMI 1640 medium	Hyclone	SH30027.01
Fetal Bovine Serum	Excell	FSP500
GlutaMAX	Gibco	35050-061
Non-Essential Amino Acids	Gibco	11140-050
IWR1	Sigma	I0161
IM12	Selleck	S7566
TGF-β1	R&D Systems	240-B-002
TGF-β2	R&D Systems	302-B2-002
TGF-β3	R&D Systems	243-B3-002
Repsox	Selleck	S7223
DMSO	Sigma	D5879-1L
Accutase	Gibco	A1110501
Collagenase IV	Worthington	LS004188
Trypsin-EDTA 0.25%	Gibco	25200-056
Formamide	Sigma	F9037
TRIzol	Thermo Fisher	15596018
Universal two-step detection kit	ZSGB-BIO	PV9000
Puromycin	Gibco	A1113803
Xylene	DAMAO	KT00141
DAB kit	ZSGB-BIO	ZLI-9017
Paraformaldehyde	JINGXIN	JX0100
Normal goat serum	Beyotime	C0265
Bovine serum albumin	Genview	FA016
Phenylmethanesulfonyl fluoride	SELLECK	S3025
Protease inhibitor cocktail	Beyotime	P1050
AkaLumine-HCl	AOBIOUS	AOB9983
Citrate	ZSGB-BIO	ZLI-9065
Hydrogen peroxide	ZSGB-BIO	PV9000
Combined Protein A/G magnetic beads	Bio-rad	161483
Iodoacetamide	Sigma	I1149
Trypsin	Promega	V5280
Formic acid	Sigma	1002641000
C18 Stagetips	Sigma	66883-U
Critical commercial assays
Lipofectamine 3000 Transfection Reagent	ThermoFisher	L3000008
Vazyme 2*Master Mix	Vazyme	Q311-02-AA
ReverTra Ace®	Toyobo	TRT-101
Crystal Violet Staining Solution	Beyotime	C0121-100ml
TruSeq RNA Sample Preparation Kit v2	Illumina	RS-122-2001
NextSeq 500 Mid Output Kit v2	Illumina	FC-404-2001
Wizard Genomic DNA Purification	Promega	A1125
QIAquick Nucleotide Removal kit	Qiagen	28304
MycoAlertTM Mycoplasma Detection Kit	Lonza	LT07-318
Universal two-step detection kit	ZSGB-BI	PV9000
BCA assay kit	ThermoFisher	PI208690
Dual-Luciferase®Reporter Assay System	Promega	E1910
Enhanced chemiluminescence reagents	Millipore	WBKLS0500
Deposited Data
RNA-seq for 480-Flag, 480-Tet2CD, 620-Flag, & 620-Tet2CD	This paper	GSE101386
WGBS for 480-Flag, 480-Tet2CD, 620-Flag, & 620-Tet2CD	This paper	GSE154734
Tet2CD IP-MS in 480-Flag, 480-Tet2CD, 620-Flag, & 620-Tet2CD	This paper	PXD020080
TGFβ and Repsox RNA-seq	This paper	GSE154646
Experimental models: Cell lines
Primary cells of Colorectal Cancers	Chi Scientific	Human Cancer PrimaCellTM 6, 2-96029
SW620	Cell Bank of Chinese Academy of Sciences	TCHu101
SW480	Cell Bank of Chinese Academy of Sciences	TCHu172
HT-29	Cell Bank of Chinese Academy of Sciences	TCHu103
HCT116	Cell Bank of Chinese Academy of Sciences	TCHu99
LoVo	Cell Bank of Chinese Academy of Sciences	TCHu82
Caco2	Cell Bank of Chinese Academy of Sciences	SCSP5027
A549ddp	Cell Bank of Chinese Academy of Sciences	TCHu151
A549	Cell Bank of Chinese Academy of Sciences	TCHu150
U-2 OS	Cell Bank of Chinese Academy of Sciences	TCHu88
DU145	Cell Bank of Chinese Academy of Sciences	TCHu222
C4-2B	Cell Bank of Chinese Academy of Sciences	TCHu144
MCF7	Cell Bank of Chinese Academy of Sciences	TCHu74
HeLa	Cell Bank of Chinese Academy of Sciences	TCHu187
HepG2	Cell Bank of Chinese Academy of Sciences	SCSP510
HL7702	Cell Bank of Chinese Academy of Sciences	TCHu374
Experimental models: Organisms/strains
BALB/cnu/nu mice	Beijing Vital River Laboratory Animal Technology	N/A
Oligonucleotides
qPCR primers used for E-cadherin	F 5’-AGTGACTGATGCTGATGCCC-3’	R 5’-AATGTACTGCTGCTTGGCCT-3’
qPCR primers used for Fn1	F 5’-TTCAAGTGTGATCCCCATGAAG-3’	R 5’-CAGGTCTACGGCAGTTGTCA-3’
qPCR primers used for GAPDH	F 5’-AGGTCGGTGTGAACGGATTTG-3’	R 5’-TGTAGACCATGTAGTTGAGGTCA-3’
qPCR primers used for Krt8	F 5’-ACCCAGGAGAAGGAGCAGAT-3’	R 5’-TGCCGCCTAAGGTTGTTGAT-3’
qPCR primers used for N-cadherin	F 5’-AGGCTTCTGGTGAAATCGCA-3’	R 5’-AAATCTGCAGGCTCACTGCT-3’
qPCR primers used for Epcam1	F 5’-GTGCTGGTGTGTGAACACTG-3’	R 5’-GAAGTGCAGTCCGCAAACTT-3’
qPCR primers used for Slug	F 5’-TGGTCAAGAAACATTTCAACGCC-3’;	R 5’-GGTGAGGATCTCTGGTTTTGGTA-3’
qPCR primers used for Snai1	F 5’-GGTCAGCAAAAGCACGGTT-3’	R 5’-CACACGCTGCCTTGTGTCT-3’
qPCR primers used for Tet1	F 5’-AGTAAGCCTTCGTCACTGCC-3’	R 5’-ACCAGGAGAAGCCTGGAGAT-3’
qPCR primers used for Tet2	F 5’-CTAAGTGGGTGGTTCGCAGA-3’	R 5’-GCCGTATTTCCTCAGCGTCT-3’
qPCR primers used for Twist1	F 5’-CGGAGAAGGCGTAGCTGAG-3’	R 5’-GGACAAGCTGAGCAAGATTCA-3’
qPCR primers used for Twist2	F 5’-CGCTACAGCAAGAAATCGAGC-3’	R 5’-GCTGAGCTTGTCAGAGGGG-3’
qPCR primers used for Vim	F 5’-GGACCAGCTAACCAACGACA-3’	R 5’-AAGGTCAAGACGTGCCAGAG-3'
qPCR primers used for Zeb1	F 5’-GCGTCAAATAGTGTGTGTTCCA-3’	R 5’-TGGTCTGTTGGCAGGTCATC-3’
qPCR primers used for Zeb2	F 5’-ATTGCACATCAGACTTTGAGGAA-3’	R 5’-ATAATGGCCGTGTCGCTTCG-3’
qPCR primers used for Tgfb1	F 5’-CGACTCGCCAGAGTGGTTAT-3’	R 5’-AGTGAACCCGTTGATGTCCA-3’
qPCR primers used for Tgfb2	F 5’-CGACGAAGAGTACTACGCCA-3’	R 5’-TGGCATCAAGGTACCCACAG-3’
qPCR primers used for Tgfb3	F 5’-CCGCAACTTGGAGGAGAACT-3’	R 5’-AGGCAGATGCTTCAGGGTTC-3’
qPCR primers used for Tgfbr1	F 5’-CGGGGAGAAGAAGTTGCTGT-3’	R 5’-CACCAACCAGAGCTGAGTCC-3’
qPCR primers used for Triml1	F 5’-CAGCTGCAACTCCAGCTACT-3’	R 5’-AAGAGTGGCTCGCTCCTTTC-3’
gRNA for Tet2	CAGGACTCACACGACTATTC
gRNA for Ctnnb1	TCCCACTAATGTCCAGCGTT
gRNA for Sparc	GGGTCCTGGCACACGCACAT
gRNA for Rora	GTGAAGTTCCGTCAGCCCGT
Software
ImageJ software	National Institutes of Health	Version 1.48
DAVID 6.8	https://david-d.ncifcrf.gov/	Version 6.8
STRING 11	https://string-db.org	Version 11
GraphPad Prism 7.0	GraghPad	Version 7.0
Living Image software packages (Version 4.5)	PerkinElmer Health Sciences	N/A
