# Supplementary material for: Nuclear localization of TET2 requires β-catenin activation and correlates with favourable prognosis in colorectal cancer
Source: Cell Death Dis. 2023 Aug 24;14(8):552. doi: 10.1038/s41419-023-06038-x (PMC10449923; doi:10.1038/s41419-023-06038-x)
Supplement: Supplementary file 15 — Table S8 [file 41419_2023_6038_MOESM15_ESM.xlsx]

## Sheet: Statistic Information
Figure Panel	Test	S.D or S.E.M	n value	independent experiments or technical replicates	(optional) p values provided and defined?	(optional) if n<5, values provided?	Comparissons
1A	N/A	N/A	Summary of multiple datasets	N/A	N/A	N/A	N/A
1B	N/A	N/A	Representative results from 384 samples	independent experiments	N/A	N/A	N/A
1C	Kaplan–Meier analyses	N/A	Summary of 380 samples	independent experiments	Yes	N/A	Three Groups
1D	Kaplan–Meier analyses	N/A	Summary of 267 samples	independent experiments	Yes	N/A	Three Groups
1E	Kaplan–Meier analyses	N/A	Summary of 143 samples	independent experiments	Yes	N/A	Three Groups
2A	N/A	N/A	Representative results from 5 independent experiments	independent experiments	N/A	N/A	N/A
2B	N/A	N/A	Representative results from 5 independent experiments	independent experiments	N/A	N/A	N/A
2C	N/A	N/A	Representative results from 5 independent experiments	independent experiments	N/A	N/A	N/A
2D	N/A	N/A	Representative results from 5 independent experiments	independent experiments	N/A	N/A	N/A
2E	N/A	S.E.M.	Summary of the current WGBS	Covered over 50% of genomic CpG sites	N/A	N/A	N/A
2F	N/A	N/A	Representative results from 5 independent experiments	independent experiments	N/A	N/A	N/A
2G	One-way ANOVA	S.D.	Results from 5 independent experiments	independent experiments	Yes	N/A	between Tet2CD and Flag in SW480, and between Tet2CD and Flag in SW620
2H	Two-way ANOVA	S.D.	Results from 5 independent experiments	independent experiments	Yes	N/A	between 480-Flag and 480-Tet2CD at each time point
2I	Two-way ANOVA	S.D.	Results from 5 independent experiments	independent experiments	Yes	N/A	between 480-Flag and 480-Tet2CD at each time point
2J	N/A	N/A	Representative results from 5 independent experiments	independent experiments	N/A	N/A	N/A
2K	N/A	N/A	Results from 5 mice each group	independent experiments	N/A	N/A	N/A
2L	One-way ANOVA	S.D.	Results from 5 mice each group	independent experiments	N/A	N/A	between indicated groups
2M	N/A	N/A	Representative results from 5 mice	independent experiments	N/A	N/A	N/A
3A	N/A	N/A	Summary of the current RNA-seq	N/A	N/A	N/A	N/A
3B	N/A	N/A	Schematic illustration	N/A	N/A	N/A	N/A
3C	Two-way ANOVA	S.D.	Results from 5 independent experiments	independent experiments	N/A	N/A	between indicated groups
3D	N/A	N/A	Representative results from 5 independent experiments	independent experiments	N/A	N/A	N/A
3E	One-way ANOVA	S.D.	Results from 5 independent experiments	independent experiments	N/A	N/A	between indicated groups, both expression of SPARC and RORA were compared
3F	N/A	N/A	Representative results from 5 mice each group	independent experiments	N/A	N/A	N/A
3G	N/A	N/A	Results from 10 samples each group	independent experiments	N/A	N/A	N/A
3H	One-way ANOVA	S.D.	Results from 5 independent experiments	independent experiments	Yes	N/A	between indicated groups
3I	One-way ANOVA	S.D.	Results from 5 independent experiments	independent experiments	Yes	N/A	between indicated groups
3J	N/A	N/A	Schematic illustration	N/A	N/A	N/A	N/A
4A	N/A	N/A	Summary of the current IP-MS	N/A	N/A	N/A	N/A
4B	N/A	N/A	Summary of Network analysis	N/A	N/A	N/A	N/A
4C	N/A	N/A	Representative results from 5 independent experiments	N/A	N/A	N/A	N/A
4D	N/A	N/A	Summary of RNA-seq analysis	N/A	N/A	N/A	N/A
4E	N/A	N/A	Representative results from 5 independent experiments	independent experiments	N/A	N/A	N/A
4F	N/A	N/A	Representative results from 5 independent experiments	independent experiments	N/A	N/A	N/A
4G	N/A	N/A	Representative results from 5 independent experiments	independent experiments	N/A	N/A	N/A
4H	N/A	N/A	Representative results from 5 independent experiments	independent experiments	N/A	N/A	N/A
4I	One-way ANOVA	S.D.	Results from 5 independent experiments	independent experiments	Yes	N/A	between indicated groups, both expression of SPARC and RORA were compared
4J	N/A	N/A	Representative results from 5 independent experiments	independent experiments	N/A	N/A	N/A
4K	N/A	N/A	Representative results from 5 independent experiments	independent experiments	N/A	N/A	N/A
4L	One-way ANOVA	S.D.	Results from 5 independent experiments	independent experiments	Yes	N/A	between indicated groups, both expression of SPARC and RORA were compared
5A	N/A	N/A	Representative results from 5 independent experiments	independent experiments	N/A	N/A	N/A
5B	N/A	N/A	Representative results from 5 independent experiments	independent experiments	N/A	N/A	N/A
5C	N/A	N/A	Representative results from 5 independent experiments	independent experiments	N/A	N/A	N/A
5D	N/A	N/A	Representative results from 5 independent experiments	independent experiments	N/A	N/A	N/A
5E	One-way ANOVA	S.D.	Results from 5 independent experiments	independent experiments	Yes	N/A	between indicated groups, both expression of SPARC and RORA were compared
6A	N/A	N/A	Results from 5 independent experiments	independent experiments	N/A	N/A	N/A
6B	N/A	N/A	Results from 5 independent experiments	independent experiments	N/A	N/A	N/A
6C	N/A	N/A	Results from 5 independent experiments	independent experiments	N/A	N/A	N/A
6D	N/A	N/A	Results from 5 independent experiments	independent experiments	N/A	N/A	N/A
6E	N/A	S.D.	Results from 7 independent experiments	independent experiments	N/A	N/A	N/A
6F	N/A	S.D.	Results from 7 independent experiments	independent experiments	N/A	N/A	N/A
6G	N/A	N/A	Results from 5 independent experiments	independent experiments	N/A	N/A	N/A
6H	N/A	N/A	Results from 5 independent experiments	independent experiments	N/A	N/A	N/A
6I	Two-way ANOVA	S.D.	Results from 5 independent experiments	independent experiments	Yes	N/A	between IM12+Vc and Control subgroups in each group. If not significnat, ns was ignored.
6J	Two-way ANOVA	S.D.	Results from 5 independent experiments	independent experiments	Yes	N/A	between IM12+Vc and Control subgroups in each group. If not significnat, ns was ignored.
6K	N/A	N/A	Schematic illustration	N/A	N/A	N/A	N/A
6L	Two-way ANOVA	S.E.M	Results from 12 mices each group	independent experiments	Yes	N/A	between IM12+Vc and Control groups at the last two time points
6M	Two-way ANOVA	S.E.M	Results from 12 mices each group	independent experiments	Yes	N/A	between IM12+Vc and Control groups at the last two time points
S1A	N/A	N/A	Representative results from 380 samples	independent experiments	N/A	N/A	N/A
S1B	Kaplan–Meier analyses	N/A	Summary of 380 samples	independent experiments	Yes	N/A	Two Groups
S1C	Kaplan–Meier analyses	N/A	Summary of 186 samples	independent experiments	Yes	N/A	Two Groups
S1D	Kaplan–Meier analyses	N/A	Summary of 194 samples	independent experiments	Yes	N/A	Two Groups
S1E	N/A	N/A	Summary of 380 samples	independent experiments	N/A	N/A	N/A
S1F	Kaplan–Meier analyses	N/A	Summary of 186 samples	independent experiments	Yes	N/A	Three Groups
S1G	Kaplan–Meier analyses	N/A	Summary of 194 samples	independent experiments	Yes	N/A	Three Groups
S1H	N/A	N/A	Summary of 380 samples	independent experiments	N/A	N/A	N/A
S1I	Kaplan–Meier analyses	N/A	Summary of 72 samples	independent experiments	Yes	N/A	Two Groups
S2A	One-way ANOVA	S.D.	Results from 5 independent experiments	independent experiments	Yes	N/A	between indicated groups
S2B	N/A	N/A	Representative results from 5 independent experiments	independent experiments	N/A	N/A	N/A
S2C	One-way ANOVA	S.D.	Results from 5 independent experiments	independent experiments	Yes	N/A	Tet1CD, Tet2CD, and Tet3CD were compared with Flag. Both in SW480 and SW620 cells
S2D	Two-way ANOVA	S.D.	Results from 5 independent experiments	independent experiments	Yes	N/A	Between 480-Flag and 480-tet2CD at each time point
S2E	Two-way ANOVA	S.D.	Results from 5 independent experiments	independent experiments	Yes	N/A	Between 620-Flag and 620-tet2CD at each time point
S2F	N/A	N/A	Representative results from 5 independent experiments	independent experiments	N/A	N/A	N/A
S2G	One-way ANOVA	S.D.	Results from 5 independent experiments	independent experiments	Yes	N/A	between indicated groups
S2H	N/A	N/A	Representative results from 5 independent experiments	independent experiments	N/A	N/A	N/A
S2I	One-way ANOVA	S.D.	Results from 5 independent experiments	independent experiments	Yes	N/A	Between Flag and Tet2FL, both in SW480 and SW620
S2J	Two-way ANOVA	S.D.	Results from 5 independent experiments	independent experiments	Yes	N/A	Between 480-Flag and 480-tet2FL at each time point
S2K	Two-way ANOVA	S.D.	Results from 5 independent experiments	independent experiments	Yes	N/A	Between 620-Flag and 620-tet2FL at each time point
S2L	N/A	N/A	Representative results from 5 independent experiments	independent experiments	N/A	N/A	N/A
S2M	N/A	N/A	Representative results from 5 independent experiments	independent experiments	N/A	N/A	N/A
S2N	N/A	N/A	Representative results from 5 independent experiments	independent experiments	N/A	N/A	N/A
S2O	One-way ANOVA	S.D.	Results from 5 independent experiments	independent experiments	Yes	N/A	Between Flag and Tet2-/-, both in SW480 and SW620
S2P	Two-way ANOVA	S.D.	Results from 5 independent experiments	independent experiments	Yes	N/A	Between 480-Flag and 480-tet2-/- at each time point
S2Q	Two-way ANOVA	S.D.	Results from 5 independent experiments	independent experiments	Yes	N/A	Between 620-Flag and 620-tet2-/- at each time point
S3A	N/A	N/A	Results from 5 independent repeats of 3 sanmple in each group	independent experiments	N/A	N/A	N/A
S3B	N/A	N/A	Representative results from 5 independent experiments	independent experiments	N/A	N/A	N/A
S3C	N/A	N/A	Representative results from 5 independent experiments	independent experiments	N/A	N/A	N/A
S3D	N/A	N/A	Representative results from 5 independent experiments	independent experiments	N/A	N/A	N/A
S4A	N/A	N/A	Summary of the current IP-MS	N/A	N/A	N/A	N/A
S4B	N/A	N/A	Summary of the current IP-MS	N/A	N/A	N/A	N/A
S4C	N/A	N/A	Representative results from 5 independent experiments	independent experiments	N/A	N/A	N/A
S4D	N/A	N/A	Summary of the current RNA-seq	over 10,0000 genes	N/A	N/A	N/A
S4E	N/A	N/A	Summary of the current RNA-seq	over 10,0000 genes	N/A	N/A	N/A
S4F	N/A	N/A	Representative results from 5 independent experiments	independent experiments	N/A	N/A	N/A
S4G	One-way ANOVA	S.D.	Results from 5 independent experiments	independent experiments	Yes	N/A	between indicated groups
S4H	One-way ANOVA	S.D.	Results from 5 independent experiments	independent experiments	Yes	N/A	between indicated groups
S4I	One-way ANOVA	S.D.	Results from 5 independent experiments	independent experiments	Yes	N/A	between indicated groups
S4J	One-way ANOVA	S.D.	Results from 5 independent experiments	independent experiments	Yes	N/A	between indicated groups
S4K	One-way ANOVA	S.D.	Results from 5 independent experiments	independent experiments	Yes	N/A	between indicated groups
S4L	N/A	N/A	Representative results from 5 independent experiments	independent experiments	N/A	N/A	N/A
S5A	N/A	N/A	Summary of the current RNA-seq	over 10,0000 genes	N/A	N/A	N/A
S5B	N/A	N/A	Summary of the current RNA-seq	over 10,0000 genes	N/A	N/A	N/A
S5C	One-way ANOVA	S.D.	Results from 5 independent experiments	independent experiments	Yes	N/A	between DMSO and TGFB and between DMSO and Repsox in each group
S5D	N/A	N/A	Representative results from 5 independent experiments	independent experiments	N/A	N/A	N/A
S5E	N/A	N/A	Representative results from 5 independent experiments	independent experiments	N/A	N/A	N/A
S5F	One-way ANOVA	S.D.	Results from 5 independent experiments	independent experiments	Yes	N/A	between indicated groups
S5G	N/A	N/A	Representative results from 5 independent experiments	independent experiments	N/A	N/A	N/A
S5H	N/A	N/A	Representative results from 5 independent experiments	independent experiments	N/A	N/A	N/A
S5I	One-way ANOVA	S.D.	Results from 5 independent experiments	independent experiments	Yes	N/A	between indicated groups
S6A	One-way ANOVA	S.D.	Results from 6 independent experiments	independent experiments	Yes	N/A	between indicated groups
S6B	One-way ANOVA	S.D.	Results from 6 independent experiments	independent experiments	Yes	N/A	between indicated groups
S6C	One-way ANOVA	S.D.	Results from 6 independent experiments	independent experiments	Yes	N/A	between indicated groups
S6D	One-way ANOVA	S.D.	Results from 6 independent experiments	independent experiments	Yes	N/A	between indicated groups
S6E	N/A	N/A	Representative results from 5 independent experiments	independent experiments	N/A	N/A	N/A
S6F	N/A	N/A	Schematic illustration	N/A	N/A	N/A	N/A
S6G	N/A	N/A	Summary of the experiment	N/A	N/A	N/A	N/A
